# Supplementary material for: The causal association between serum metabolites and lung cancer based on multivariate Mendelian randomization
Source: Medicine (Baltimore). 2024 Feb 16;103(7):e37085. doi: 10.1097/MD.0000000000037085 (PMC10869068; doi:10.1097/MD.0000000000037085)
Supplement: Supplementary file 1 [file medi-103-e37085-s001.xlsx]

## Sheet: Sheet1
Supplementary Table 1 List of the identification (ID) and super-pathway for each of the 486 blood metabolites
ID	Metabolite	Status	Super-pathway
M00053	glutamine	Known	Amino acid
M00054	tryptophan	Known	Amino acid
M00059	histidine	Known	Amino acid
M00060	leucine	Known	Amino acid
M00063	cholesterol	Known	Lipid
M00064	phenylalanine	Known	Amino acid
M00513	creatinine	Known	Amino acid
M00527	lactate	Known	Carbohydrate
M00542	3-hydroxybutyrate (BHBA)	Known	Lipid
M00553	cotinine	Known	Xenobiotics
M00569	caffeine	Known	Xenobiotics
M00575	arabinose	Known	Carbohydrate
M00577	fructose	Known	Carbohydrate
M00584	mannose	Known	Carbohydrate
M00599	pyruvate	Known	Carbohydrate
M00606	uridine	Known	Nucleotide
M01105	linoleate (18:2n6)	Known	Lipid
M01107	allantoin	Known	Nucleotide
M01110	arachidonate (20:4n6)	Known	Lipid
M01114	deoxycholate	Known	Lipid
M01121	margarate (17:0)	Known	Lipid
M01123	inosine	Known	Nucleotide
M01125	isoleucine	Known	Amino acid
M01284	threonine	Known	Amino acid
M01299	tyrosine	Known	Amino acid
M01301	lysine	Known	Amino acid
M01302	methionine	Known	Amino acid
M01303	malate	Known	Energy
M01336	palmitate (16:0)	Known	Lipid
M01356	nonadecanoate (19:0)	Known	Lipid
M01358	stearate (18:0)	Known	Lipid
M01359	oleate (18:1n9)	Known	Lipid
M01361	pentadecanoate (15:0)	Known	Lipid
M01365	myristate (14:0)	Known	Lipid
M01444	pipecolate	Known	Amino acid
M01493	ornithine	Known	Amino acid
M01494	5-oxoproline	Known	Amino acid
M01508	pantothenate	Known	Cofactors and vitamins
M01515	salicylate	Known	Xenobiotics
M01558	4-acetamidobutanoate	Known	Amino acid
M01561	alpha-tocopherol	Known	Cofactors and vitamins
M01564	citrate	Known	Energy
M01572	glycerate	Known	Carbohydrate
M01573	guanosine	Known	Nucleotide
M01585	N-acetylalanine	Known	Amino acid
M01604	urate	Known	Nucleotide
M01605	ursodeoxycholate	Known	Lipid
M01638	arginine	Known	Amino acid
M01640	ascorbate (Vitamin C)	Known	Cofactors and vitamins
M01644	heptanoate (7:0)	Known	Lipid
M01645	laurate (12:0)	Known	Lipid
M01649	valine	Known	Amino acid
M01670	urea	Known	Amino acid
M01712	cortisol	Known	Lipid
M01769	cortisone	Known	Lipid
M01898	proline	Known	Amino acid
M02132	citrulline	Known	Amino acid
M02137	biliverdin	Known	Cofactors and vitamins
M02342	serotonin (5HT)	Known	Amino acid
M02730	gamma-glutamylglutamine	Known	Peptide
M02734	gamma-glutamyltyrosine	Known	Peptide
M03127	hypoxanthine	Known	Nucleotide
M03141	betaine	Known	Amino acid
M03147	xanthine	Known	Nucleotide
M10642	caprate (10:0)	Known	Lipid
M11438	phosphate	Known	Energy
M12017	3-methoxytyrosine	Known	Amino acid
M12035	pelargonate (9:0)	Known	Lipid
M12067	undecanoate (11:0)	Known	Lipid
M12129	beta-hydroxyisovalerate	Known	Amino acid
M12261	taurodeoxycholate	Known	Lipid
M12593	X-02973	Unknown
M12626	X-03003	Unknown
M12768	X-03088	Unknown
M12774	X-03094	Unknown
M15122	glycerol	Known	Lipid
M15140	kynurenine	Known	Amino acid
M15335	mannitol	Known	Carbohydrate
M15365	glycerol 3-phosphate (G3P)	Known	Lipid
M15488	acetylphosphate	Known	Energy
M15500	carnitine	Known	Lipid
M15506	choline	Known	Lipid
M15630	N-acetylornithine	Known	Amino acid
M15650	N1-methyladenosine	Known	Nucleotide
M15676	3-methyl-2-oxovalerate	Known	Amino acid
M15677	3-methylhistidine	Known	Amino acid
M15749	3-phenylpropionate (hydrocinnamate)	Known	Amino acid
M15753	hippurate	Known	Xenobiotics
M15778	benzoate	Known	Xenobiotics
M15958	phenylacetate	Known	Amino acid
M15990	glycerophosphorylcholine (GPC)	Known	Lipid
M15996	aspartate	Known	Amino acid
M16634	X-04357	Unknown
M16816	X-04494	Unknown
M16818	X-04495	Unknown
M16821	X-04498	Unknown
M16822	X-04499--3,4-dihydroxybutyrate	Identified	Amino acid
M16823	X-04500	Unknown
M17799	ibuprofen	Known	Xenobiotics
M17805	dihomo-linoleate (20:2n6)	Known	Lipid
M17807	X-18601	Unknown
M17945	2-hydroxystearate	Known	Lipid
M18254	paraxanthine	Known	Xenobiotics
M18281	2-hydroxyhippurate (salicylurate)	Known	Xenobiotics
M18283	X-05426	Unknown
M18335	quinate	Known	Xenobiotics
M18349	indolelactate	Known	Amino acid
M18357	glycylvaline	Known	Peptide
M18369	gamma-glutamylleucine	Known	Peptide
M18392	theobromine	Known	Xenobiotics
M18394	theophylline	Known	Xenobiotics
M18467	eicosapentaenoate (EPA; 20:5n3)	Known	Lipid
M18474	estrone 3-sulfate	Known	Lipid
M18476	glycocholate	Known	Lipid
M18477	glycodeoxycholate	Known	Lipid
M18494	taurochenodeoxycholate	Known	Lipid
M18497	taurocholate	Known	Lipid
M18929	X-05907	Unknown
M19323	docosahexaenoate (DHA; 22:6n3)	Known	Lipid
M19324	1-stearoylglycerophosphoinositol	Known	Lipid
M19362	X-06226	Unknown
M19364	X-06246	Unknown
M19368	X-06267	Unknown
M19396	X-06307	Unknown
M19414	X-06350	Unknown
M19415	X-06351	Unknown
M19934	myo-inositol	linoleat	Lipid
M20489	glucose	Known	Carbohydrate
M20675	1,5-anhydroglucitol (1,5-AG)	Known	Carbohydrate
M20699	erythritol	Known	Xenobiotics
M21044	2-hydroxybutyrate (AHB)	Known	Amino acid
M21047	3-methyl-2-oxobutyrate	Known	Amino acid
M21049	1,6-anhydroglucose	Known	Carbohydrate
M21127	1-palmitoylglycerol (1-monopalmitin)	Known	Lipid
M21151	saccharin	Known	Xenobiotics
M21184	1-oleoylglycerol (1-monoolein)	Known	Lipid
M21188	1-stearoylglycerol (1-monostearin)	Known	Lipid
M21630	X-08402	Unknown
M22030	2-hydroxyisobutyrate	Known	Amino acid
M22032	X-08766	Unknown
M22116	4-methyl-2-oxopentanoate	Known	Amino acid
M22130	phenyllactate (PLA)	Known	Amino acid
M22138	homocitrulline	Known	Amino acid
M22175	aspartylphenylalanine	Known	Peptide
M22177	levulinate (4-oxovalerate)	Known	Amino acid
M22189	palmitoylcarnitine	Known	Lipid
M22481	X-08988	Unknown
M22548	X-09026	Unknown
M22649	X-09108	Unknown
M22842	cholate	Known	Lipid
M24074	X-09706	Unknown
M25459	X-10395	Unknown
M25599	X-10429	Unknown
M27256	X-10500	Unknown
M27273	X-10506	Unknown
M27278	X-10510	Unknown
M27447	1-linoleoylglycerol (1-monolinolein)	Known	Lipid
M27513	indoleacetate	Known	Amino acid
M27531	hyodeoxycholate	Known	Lipid
M27672	3-indoxyl sulfate	Known	Amino acid
M27710	N-acetylglycine	Known	Amino acid
M27716	bilirubin (Z,Z)	Known	Cofactors and vitamins
M27718	creatine	Known	Amino acid
M27722	erythrose	Known	Carbohydrate
M27728	glycerol 2-phosphate	Known	Xenobiotics
M27738	threonate	Known	Cofactors and vitamins
M30805	X-10810	Unknown
M31453	cysteine	Known	Amino acid
M31522	pyroglutamylglycine	Known	Peptide
M31536	N-(2-furoyl)glycine	Known	Xenobiotics
M31548	DSGEGDFXAEGGGVR*	Known	Peptide
M31555	pyridoxate	Known	Cofactors and vitamins
M31591	androsterone sulfate	Known	Lipid
M31787	3-carboxy-4-methyl-5-propyl-2-furanpropanoate (CMPF)	Known	Lipid
M32197	3-(4-hydroxyphenyl)lactate	Known	Amino acid
M32198	acetylcarnitine	Known	Lipid
M32315	serine	Known	Amino acid
M32319	trans-4-hydroxyproline	Known	Amino acid
M32322	glutamate	Known	Amino acid
M32328	hexanoylcarnitine	Known	Lipid
M32338	glycine	Known	Amino acid
M32339	alanine	Known	Amino acid
M32346	glycochenodeoxycholate	Known	Lipid
M32348	2-aminobutyrate	Known	Amino acid
M32379	scyllo-inositol	Known	Lipid
M32388	dodecanedioate	Known	Lipid
M32393	gamma-glutamylvaline	Known	Peptide
M32405	indolepropionate	Known	Amino acid
M32412	butyrylcarnitine	Known	Lipid
M32418	myristoleate (14:1n5)	Known	Lipid
M32425	dehydroisoandrosterone sulfate (DHEA-S)	Known	Lipid
M32445	3-methylxanthine	Known	Xenobiotics
M32452	propionylcarnitine	Known	Lipid
M32489	caproate (6:0)	Known	Lipid
M32492	caprylate (8:0)	Known	Lipid
M32497	10-undecenoate (11:1n1)	Known	Lipid
M32504	docosapentaenoate (n3 DPA; 22:5n3)	Known	Lipid
M32518	X-11204	Unknown
M32549	X-02269	Unknown
M32553	phenol sulfate	Known	Amino acid
M32557	X-06126	Unknown
M32560	X-07765	Unknown
M32564	X-11247	Unknown
M32578	X-11261	Unknown
M32586	bilirubin (E,E)*	Known	Cofactors and vitamins
M32587	X-02249	Unknown
M32593	heme*	Known	Cofactors and vitamins
M32616	X-11299	Unknown
M32632	X-11315	Unknown
M32634	X-11317	Unknown
M32635	1-linoleoylglycerophosphoethanolamine*	Known	Lipid
M32644	X-11327	Unknown
M32651	X-11334	Unknown
M32654	3-dehydrocarnitine*	Known	Lipid
M32672	pyroglutamine*	Known	Amino acid
M32675	C-glycosyltryptophan*	Known	Amino acid
M32691	X-11374	Unknown
M32698	X-11381	Unknown
M32709	X-03056--N-[3-(2-Oxopyrrolidin-1-yl)propyl]acetamide	Identified	Amino acid
M32729	X-11412	Unknown
M32735	X-01911	Unknown
M32739	X-11422--xanthine	Identified	Nucleotide
M32740	X-11423--O-sulfo-L-tyrosine	Identified	Amino acid
M32753	X-09789	Unknown
M32754	X-11437	Unknown
M32755	X-11438	Unknown
M32757	X-11440	Unknown
M32758	X-11441	Unknown
M32759	X-11442	Unknown
M32761	X-11444	Unknown
M32762	X-11445--5-alpha-pregnan-3beta,20alpha-disulfate	Identified	Lipid
M32769	X-11452	Unknown
M32786	X-11469	Unknown
M32787	X-11470	Unknown
M32795	X-11478	Unknown
M32800	X-11483	Unknown
M32802	X-11485	Unknown
M32808	X-11491	Unknown
M32814	X-11497	Unknown
M32836	HWESASXX*	Known	Peptide
M32838	X-11521	Unknown
M32846	X-11529	Unknown
M32847	X-11530	Unknown
M32854	X-11537	Unknown
M32855	X-11538	Unknown
M32857	X-11540	Unknown
M32863	X-11546	Unknown
M32867	X-11550	Unknown
M32869	X-11552	Unknown
M32910	X-11593--O-methylascorbate*	Identified	Cofactors and vitamins
M32980	adrenate (22:4n6)	Known	Lipid
M33009	homostachydrine*	Known	Xenobiotics
M33084	ADSGEGDFXAEGGGVR*	Known	Peptide
M33131	X-11786--methylcysteine	Identified	Amino acid
M33132	X-11787	Unknown
M33137	X-11792	Unknown
M33138	X-11793--oxidized bilirubin*	Identified	Cofactors and vitamins
M33140	X-11795	Unknown
M33144	X-11799	Unknown
M33150	X-11805	Unknown
M33163	X-11818	Unknown
M33165	X-11820	Unknown
M33173	2-hydroxyacetaminophen sulfate*	Known	Xenobiotics
M33178	2-methoxyacetaminophen sulfate*	Known	Xenobiotics
M33188	X-11843	Unknown
M33190	X-11845	Unknown
M33192	X-11847	Unknown
M33194	X-11849	Unknown
M33195	X-11850	Unknown
M33197	X-11852	Unknown
M33203	X-11858	Unknown
M33204	X-11859	Unknown
M33221	X-11876	Unknown
M33228	1-arachidonoylglycerophosphocholine*	Known	Lipid
M33230	1-palmitoleoylglycerophosphocholine*	Known	Lipid
M33250	X-11905	Unknown
M33353	X-12007	Unknown
M33359	X-12013	Unknown
M33363	gamma-glutamylmethionine*	Known	Peptide
M33364	gamma-glutamylthreonine*	Known	Peptide
M33380	X-12029	Unknown
M33384	salicyluric glucuronide*	Known	Xenobiotics
M33389	X-12038	Unknown
M33390	X-12039	Unknown
M33391	X-12040	Unknown
M33408	X-12056	Unknown
M33415	X-12063	Unknown
M33420	gamma-tocopherol	Known	Cofactors and vitamins
M33422	gamma-glutamylphenylalanine	Known	Peptide
M33423	p-acetamidophenylglucuronide	Known	Xenobiotics
M33441	isobutyrylcarnitine	Known	Amino acid
M33442	pseudouridine	Known	Nucleotide
M33443	valerate	Known	Lipid
M33447	palmitoleate (16:1n7)	Known	Lipid
M33453	alpha-ketoglutarate	Known	Energy
M33477	erythronate*	Known	Carbohydrate
M33488	lathosterol	Known	Lipid
M33507	X-12092	Unknown
M33508	X-12093	Unknown
M33509	X-12094	Unknown
M33510	X-12095--N1-methyl-3-pyridone-4-carboxamide	Identified	Nucleotide
M33515	X-12100--hydroxytryptophan*	Identified	Amino acid
M33531	X-12116	Unknown
M33587	eicosenoate (20:1n9 or 11)	Known	Lipid
M33609	X-12188	Unknown
M33610	X-12189	Unknown
M33627	X-12206	Unknown
M33633	X-12212	Unknown
M33637	X-12216	Unknown
M33638	X-12217	Unknown
M33652	X-12230	Unknown
M33653	X-12231	Unknown
M33658	X-12236	Unknown
M33666	X-12244--N-acetylcarnosine	Identified	Peptide
M33675	X-12253	Unknown
M33683	X-12261	Unknown
M33751	X-12329	Unknown
M33782	X-10346	Unknown
M33801	ADpSGEGDFXAEGGGVR*	Known	Peptide
M33821	1-eicosatrienoylglycerophosphocholine*	Known	Lipid
M33822	1-docosahexaenoylglycerophosphocholine*	Known	Lipid
M33833	X-12405	Unknown
M33835	X-12407	Unknown
M33864	X-12428	Unknown
M33871	1-eicosadienoylglycerophosphocholine*	Known	Lipid
M33877	X-12435	Unknown
M33883	X-12441--12-hydroxyeicosatetraenoate (12-HETE)	Identified	Lipid
M33884	X-12442--5,8-tetradecadienoate	Identified	Lipid
M33885	X-12443	Unknown
M33892	X-12450	Unknown
M33901	X-12456	Unknown
M33910	X-12465	Unknown
M33935	piperine	Known	Xenobiotics
M33936	octanoylcarnitine	Known	Lipid
M33937	alpha-hydroxyisovalerate	Known	Amino acid
M33939	N-acetylthreonine	Known	Amino acid
M33941	decanoylcarnitine	Known	Lipid
M33955	1-palmitoylglycerophosphocholine	Known	Lipid
M33957	1-heptadecanoylglycerophosphocholine	Known	Lipid
M33960	1-oleoylglycerophosphocholine	Known	Lipid
M33961	1-stearoylglycerophosphocholine	Known	Lipid
M33968	5-dodecenoate (12:1n7)	Known	Lipid
M33969	stearidonate (18:4n3)	Known	Lipid
M33971	10-heptadecenoate (17:1n7)	Known	Lipid
M33972	10-nonadecenoate (19:1n9)	Known	Lipid
M33973	epiandrosterone sulfate	Known	Lipid
M34035	linolenate [alpha or gamma; (18:3n3 or 6)]	Known	Lipid
M34040	X-12510--2-aminooctanoic acid	Identified	Amino acid
M34062	X-12524	Unknown
M34106	bilirubin (E,Z or Z,E)*	Known	Cofactors and vitamins
M34109	metoprolol acid metabolite*	Known	Xenobiotics
M34112	X-12544	Unknown
M34123	X-12556	Unknown
M34214	1-arachidonoylglycerophosphoinositol*	Known	Lipid
M34221	X-12627	Unknown
M34244	X-12644	Unknown
M34245	X-12645	Unknown
M34283	asparagine	Known	Amino acid
M34289	X-12680	Unknown
M34306	X-12696	Unknown
M34314	X-12704	Unknown
M34322	X-12712	Unknown
M34327	X-12717	Unknown
M34329	X-12719	Unknown
M34336	X-12726	Unknown
M34338	X-12728	Unknown
M34339	X-12729	Unknown
M34344	X-12734	Unknown
M34350	X-12740	Unknown
M34359	X-12749	Unknown
M34365	3-(cystein-S-yl)acetaminophen*	Known	Xenobiotics
M34384	stachydrine	Known	Xenobiotics
M34389	1-methylxanthine	Known	Xenobiotics
M34390	7-methylxanthine	Known	Xenobiotics
M34395	1-methylurate	Known	Xenobiotics
M34400	1,7-dimethylurate	Known	Xenobiotics
M34404	1,3,7-trimethylurate	Known	Xenobiotics
M34407	isovalerylcarnitine	Known	Amino acid
M34409	stearoylcarnitine	Known	Lipid
M34416	1-stearoylglycerophosphoethanolamine	Known	Lipid
M34419	1-linoleoylglycerophosphocholine	Known	Lipid
M34420	bradykinin, des-arg(9)	Known	Peptide
M34441	X-12771	Unknown
M34453	X-12776	Unknown
M34456	gamma-glutamylisoleucine*	Known	Peptide
M34469	X-12786	Unknown
M34481	X-12798	Unknown
M34499	X-12816	Unknown
M34513	X-12830	Unknown
M34516	X-12833	Unknown
M34527	X-12844	Unknown
M34530	X-12847	Unknown
M34533	X-12850	Unknown
M34534	laurylcarnitine	Known	Lipid
M34535	X-12851	Unknown
M34539	X-12855	Unknown
M34674	X-12990--docosapentaenoic acid (n6-DPA)	Identified	Lipid
M34732	isovalerate	Known	Lipid
M34761	X-13069	Unknown
M34878	X-13183--stearamide	Identified	Lipid
M34912	X-13215	Unknown
M35114	7-methylguanine	Known	Nucleotide
M35126	phenylacetylglutamine	Known	Amino acid
M35127	pro-hydroxy-pro	Known	Peptide
M35137	N2,N2-dimethylguanosine	Known	Nucleotide
M35159	cysteine-glutathione disulfide	Known	Amino acid
M35160	oleoylcarnitine	Known	Lipid
M35186	1-arachidonoylglycerophosphoethanolamine*	Known	Lipid
M35187	X-13429	Unknown
M35189	X-13431--nonanoylcarnitine*	Identified	Lipid
M35193	X-13435	Unknown
M35240	X-13477	Unknown
M35253	2-palmitoylglycerophosphocholine*	Known	Lipid
M35254	2-oleoylglycerophosphocholine*	Known	Lipid
M35255	2-stearoylglycerophosphocholine*	Known	Lipid
M35257	2-linoleoylglycerophosphocholine*	Known	Lipid
M35270	X-13496	Unknown
M35305	1-palmitoylglycerophosphoinositol*	Known	Lipid
M35320	catechol sulfate	Known	Xenobiotics
M35322	hydroquinone sulfate	Known	Xenobiotics
M35326	X-13548	Unknown
M35327	X-13549	Unknown
M35331	X-13553	Unknown
M35397	X-13619	Unknown
M35431	2-methylbutyroylcarnitine	Known	Amino acid
M35433	hydroxyisovaleroyl carnitine	Known	Amino acid
M35439	glutaroyl carnitine	Known	Amino acid
M35451	X-13658	Unknown
M35464	X-13671	Unknown
M35472	2-tetradecenoyl carnitine	Known	Lipid
M35527	4-hydroxyhippurate	Known	Xenobiotics
M35551	X-13741	Unknown
M35626	1-myristoylglycerophosphocholine	Known	Lipid
M35628	1-oleoylglycerophosphoethanolamine	Known	Lipid
M35631	1-palmitoylglycerophosphoethanolamine	Known	Lipid
M35635	3-(3-hydroxyphenyl)propionate	Known	Amino acid
M35669	tetradecanedioate	Known	Lipid
M35675	2-hydroxypalmitate	Known	Lipid
M35678	hexadecanedioate	Known	Lipid
M35718	dihomo-linolenate (20:3n3 or n6)	Known	Lipid
M35754	X-13859	Unknown
M35854	threitol	Known	Carbohydrate
M35977	X-14056	Unknown
M35978	X-14057	Unknown
M36009	X-14086	Unknown
M36095	thymol sulfate	Known	Xenobiotics
M36097	4-acetaminophen sulfate	Known	Xenobiotics
M36098	4-vinylphenol sulfate	Known	Xenobiotics
M36099	4-ethylphenylsulfate	Known	Xenobiotics
M36103	p-cresol sulfate	Known	Amino acid
M36115	X-14189--leucylalanine	Identified	Peptide
M36131	X-14205--alpha-glutamyltyrosine	Identified	Peptide
M36134	X-14208--phenylalanylserine	Identified	Peptide
M36230	X-14304--leucylalanine	Identified	Peptide
M36300	X-14374	Unknown
M36376	X-14450--phenylalanylleucine	Identified	Peptide
M36399	X-14473	Unknown
M36468	X-14541	Unknown
M36515	X-14588	Unknown
M36552	X-14625	Unknown
M36553	X-14626	Unknown
M36559	X-14632	Unknown
M36585	X-14658	Unknown
M36589	X-14662	Unknown
M36673	X-14745	Unknown
M36738	gamma-glutamylglutamate	Known	Peptide
M36754	octadecanedioate	Known	Lipid
M36756	leucylleucine	Known	Peptide
M36776	7-alpha-hydroxy-3-oxo-4-cholestenoate (7-Hoca)	Known	Lipid
M36802	n-Butyl Oleate	Known	Lipid
M36808	dimethylarginine (SDMA + ADMA)	Known	Amino acid
M36850	taurolithocholate 3-sulfate	Known	Lipid
M37004	X-14977--vanillin	Identified	Xenobiotics
M37058	succinylcarnitine	Known	Energy
M37097	tryptophan betaine	Known	Amino acid
M37104	cyclo(leu-pro)	Known	Peptide
M37112	chiro-inositol	Known	Lipid
M37190	5alpha-androstan-3beta,17beta-diol disulfate	Known	Lipid
M37202	4-androsten-3beta,17beta-diol disulfate 1*	Known	Lipid
M37203	4-androsten-3beta,17beta-diol disulfate 2*	Known	Lipid
M37253	2-hydroxyglutarate	Known	Lipid
M37459	ergothioneine	Known	Xenobiotics
M37506	palmitoyl sphingomyelin	Known	Lipid
M38150	phenylalanylphenylalanine	Known	Peptide
M38178	cis-4-decenoyl carnitine	Known	Lipid
M38768	15-methylpalmitate (isobar with 2-methylpalmitate)	Known	Lipid
