# Supplementary material for: The causal association between serum metabolites and lung cancer based on multivariate Mendelian randomization
Source: Medicine (Baltimore). 2024 Feb 16;103(7):e37085. doi: 10.1097/MD.0000000000037085 (PMC10869068; doi:10.1097/MD.0000000000037085)
Supplement: Supplementary file 2 [file medi-103-e37085-s002.xlsx]

## Sheet: Sheet1
Supplementary Table 2 Summary of the Lung cancer datasets involved in our study
			Number of cases			Mean age at first event
Phenocode	Name	Sample size	Female	Male	Number of controls	Female	Male	Note
Lung adenocarcinoma	Non-small cell lung cancer, adenocarcinoma	288690	531	1022	287137	67.61	70.36	https://storage.googleapis.com/finngen-public-data-r9/summary_stats/finngen_R9_C3_NSCLC_ADENO_EXALLC.gz
Squamous lung cancer	Non-small cell lung cancer, squamous	288550	169	1244	287137	68.7	71.66	https://storage.googleapis.com/finngen-public-data-r9/summary_stats/finngen_R9_C3_NSCLC_SQUAM_EXALLC.gz
SCLC	Small cell lung cancer	287813	126	550	287137	66.38	71.27	https://storage.googleapis.com/finngen-public-data-r9/summary_stats/finngen_R9_C3_SCLC_EXALLC.gz
