# Supplementary material for: The causal association between serum metabolites and lung cancer based on multivariate Mendelian randomization
Source: Medicine (Baltimore). 2024 Feb 16;103(7):e37085. doi: 10.1097/MD.0000000000037085 (PMC10869068; doi:10.1097/MD.0000000000037085)
Supplement: Supplementary file 3 [file medi-103-e37085-s003.xlsx]

## Sheet: Sheet1
Supplementary Table 3 Harmonized data on 486 blood metabolites with 3 different phenotypes of lung cancer
Exposure	Outcome	SNP	Effect_allele.exposure	Other_allele.exposure	Effect_allele.outcome	Other_allele.outcome	Beta.exposure	Beta.outcome	Eaf.exposure	Eaf.outcome	Remove	Palindromic	Ambiguous	Id.outcome	Pos.outcome	P-val.outcome	Se.outcome	Mr_keep.outcome	P-val_origin.outcome	Se.exposure	P-val.exposure	Samplesize.exposure	Mr_keep.exposure	P-val_origin.exposure	Id.exposure	Action	Mr_keep	samplesize.outcome	R2	F
M34365	adenocarcinoma	rs3745836	A	G	A	G	-0.2809	-0.114719	0.9167	0.914432	FALSE	FALSE	FALSE	80WZxH	56141223	0.0804656	0.065629	TRUE	reported	0.0634	9.291e-06	18	TRUE	reported	W4wa6x	2	TRUE	288690	0.521661	17.4491
M34365	adenocarcinoma	rs4420497	T	C	T	C	0.2809	-0.00545038	0.0833	0.114517	FALSE	FALSE	FALSE	80WZxH	84127515	0.924126	0.0572289	TRUE	reported	0.0634	9.291e-06	18	TRUE	reported	W4wa6x	2	TRUE	288690	0.521661	17.4491
M34365	squamous	rs3745836	A	G	A	G	-0.2809	-0.0308649	0.9167	0.914461	FALSE	FALSE	FALSE	r3P2Ds	56141223	0.654454	0.0689591	TRUE	reported	0.0634	9.291e-06	18	TRUE	reported	XLaSA0	2	TRUE	288550	0.521661	17.4491
M34365	squamous	rs4420497	T	C	T	C	0.2809	-0.0262234	0.0833	0.114513	FALSE	FALSE	FALSE	r3P2Ds	84127515	0.662274	0.0600388	TRUE	reported	0.0634	9.291e-06	18	TRUE	reported	XLaSA0	2	TRUE	288550	0.521661	17.4491
M34365	SCLC	rs3745836	A	G	A	G	-0.2809	0.0380323	0.9167	0.914478	FALSE	FALSE	FALSE	uNbyLG	56141223	0.700861	0.0990016	TRUE	reported	0.0634	9.291e-06	18	TRUE	reported	F62COK	2	TRUE	287813	0.521661	17.4491
M34365	SCLC	rs4420497	T	C	T	C	0.2809	-0.0272174	0.0833	0.114516	FALSE	FALSE	FALSE	uNbyLG	84127515	0.752359	0.0862588	TRUE	reported	0.0634	9.291e-06	18	TRUE	reported	F62COK	2	TRUE	287813	0.521661	17.4491
M34365	adenocarcinoma	rs132382	A	G	A	G	-0.2814	-0.100595	0.9158	0.951485	FALSE	FALSE	FALSE	80WZxH	29216747	0.231744	0.0841177	TRUE	reported	0.0635	9.291e-06	18	TRUE	reported	W4wa6x	2	TRUE	288690	0.521762	17.4561
M34365	adenocarcinoma	rs2075384	T	C	T	C	-0.2814	-0.0292671	0.9158	0.927991	FALSE	FALSE	FALSE	80WZxH	113859364	0.677273	0.070322	TRUE	reported	0.0635	9.291e-06	18	TRUE	reported	W4wa6x	2	TRUE	288690	0.521762	17.4561
M34365	squamous	rs132382	A	G	A	G	-0.2814	0.0300314	0.9158	0.951523	FALSE	FALSE	FALSE	r3P2Ds	29216747	0.736862	0.0893761	TRUE	reported	0.0635	9.291e-06	18	TRUE	reported	XLaSA0	2	TRUE	288550	0.521762	17.4561
M34365	squamous	rs2075384	T	C	T	C	-0.2814	-0.030239	0.9158	0.927985	FALSE	FALSE	FALSE	r3P2Ds	113859364	0.680943	0.0735427	TRUE	reported	0.0635	9.291e-06	18	TRUE	reported	XLaSA0	2	TRUE	288550	0.521762	17.4561
M34365	SCLC	rs132382	A	G	A	G	-0.2814	0.0759882	0.9158	0.951524	FALSE	FALSE	FALSE	uNbyLG	29216747	0.554723	0.128642	TRUE	reported	0.0635	9.291e-06	18	TRUE	reported	F62COK	2	TRUE	287813	0.521762	17.4561
M34365	SCLC	rs2075384	T	C	T	C	-0.2814	0.118352	0.9158	0.928018	FALSE	FALSE	FALSE	uNbyLG	113859364	0.264528	0.106073	TRUE	reported	0.0635	9.291e-06	18	TRUE	reported	F62COK	2	TRUE	287813	0.521762	17.4561
M34365	adenocarcinoma	rs17736971	T	G	T	G	0.2815	0.01443	0.0841	0.05033	FALSE	FALSE	FALSE	80WZxH	26244482	0.863332	0.0838303	TRUE	reported	0.0635	9.376e-06	18	TRUE	reported	W4wa6x	2	TRUE	288690	0.521939	17.4685
M34365	adenocarcinoma	rs4765467	A	T	A	T	0.2815	0.0918464	0.0842	0.0961187	FALSE	TRUE	FALSE	80WZxH	124229808	0.135503	0.0615284	TRUE	reported	0.0635	9.249e-06	18	TRUE	reported	W4wa6x	2	TRUE	288690	0.521939	17.4685
M34365	squamous	rs17736971	T	G	T	G	0.2815	-0.0128004	0.0841	0.0503214	FALSE	FALSE	FALSE	r3P2Ds	26244482	0.885113	0.0885898	TRUE	reported	0.0635	9.376e-06	18	TRUE	reported	XLaSA0	2	TRUE	288550	0.521939	17.4685
M34365	squamous	rs4765467	A	T	A	T	0.2815	0.0239529	0.0842	0.0960825	FALSE	TRUE	FALSE	r3P2Ds	124229808	0.712582	0.0650203	TRUE	reported	0.0635	9.249e-06	18	TRUE	reported	XLaSA0	2	TRUE	288550	0.521939	17.4685
M34365	SCLC	rs17736971	T	G	T	G	0.2815	0.0718678	0.0841	0.0503311	FALSE	FALSE	FALSE	uNbyLG	26244482	0.573966	0.127829	TRUE	reported	0.0635	9.376e-06	18	TRUE	reported	F62COK	2	TRUE	287813	0.521939	17.4685
M34365	SCLC	rs4765467	A	T	A	T	0.2815	-0.0788603	0.0842	0.0960577	FALSE	TRUE	FALSE	uNbyLG	124229808	0.399866	0.0936737	TRUE	reported	0.0635	9.249e-06	18	TRUE	reported	F62COK	2	TRUE	287813	0.521939	17.4685
M34365	adenocarcinoma	rs10473625	A	C	A	C	-0.1725	-0.0140098	0.4135	0.452845	FALSE	FALSE	FALSE	80WZxH	23184553	0.699958	0.0363536	TRUE	reported	0.0389	9.171e-06	18	TRUE	reported	W4wa6x	2	TRUE	288690	0.522094	17.4794
M34365	squamous	rs10473625	A	C	A	C	-0.1725	-0.045462	0.4135	0.4528	FALSE	FALSE	FALSE	r3P2Ds	23184553	0.23506	0.0382862	TRUE	reported	0.0389	9.171e-06	18	TRUE	reported	XLaSA0	2	TRUE	288550	0.522094	17.4794
M34365	SCLC	rs10473625	A	C	A	C	-0.1725	-0.05444	0.4135	0.452811	FALSE	FALSE	FALSE	uNbyLG	23184553	0.321132	0.0548715	TRUE	reported	0.0389	9.171e-06	18	TRUE	reported	F62COK	2	TRUE	287813	0.522094	17.4794
M00060	adenocarcinoma	rs2513896	A	G	A	G	0.0042	-0.0215703	0.3526	0.350059	FALSE	FALSE	FALSE	0fhCx2	102757450	0.569879	0.0379606	TRUE	reported	0.001	9.648e-06	7351	TRUE	reported	bF9GK1	2	TRUE	288690	0.00239393	17.6352
M00060	squamous	rs2513896	A	G	A	G	0.0042	-0.04389	0.3526	0.350024	FALSE	FALSE	FALSE	avYdrS	102757450	0.273739	0.0401007	TRUE	reported	0.001	9.648e-06	7351	TRUE	reported	KS60hK	2	TRUE	288550	0.00239393	17.6352
M00060	SCLC	rs2513896	A	G	A	G	0.0042	0.0204863	0.3526	0.350083	FALSE	FALSE	FALSE	W4LMmk	102757450	0.72093	0.0573499	TRUE	reported	0.001	9.648e-06	7351	TRUE	reported	2TWWs6	2	TRUE	287813	0.00239393	17.6352
M34365	adenocarcinoma	rs8105343	A	G	A	G	-0.2048	-0.005932	0.8192	0.876846	FALSE	FALSE	FALSE	80WZxH	56056639	0.915398	0.0558396	TRUE	reported	0.0459	7.952e-06	18	TRUE	reported	W4wa6x	2	TRUE	288690	0.52517	17.6963
M34365	squamous	rs8105343	A	G	A	G	-0.2048	-0.0325647	0.8192	0.876838	FALSE	FALSE	FALSE	r3P2Ds	56056639	0.581432	0.0590695	TRUE	reported	0.0459	7.952e-06	18	TRUE	reported	XLaSA0	2	TRUE	288550	0.52517	17.6963
M34365	SCLC	rs8105343	A	G	A	G	-0.2048	0.07988	0.8192	0.876868	FALSE	FALSE	FALSE	uNbyLG	56056639	0.348201	0.0851523	TRUE	reported	0.0459	7.952e-06	18	TRUE	reported	F62COK	2	TRUE	287813	0.52517	17.6963
M34365	adenocarcinoma	rs10071202	A	G	A	G	0.2107	-0.0508908	0.4118	0.444638	FALSE	FALSE	FALSE	80WZxH	95183879	0.163205	0.0364973	TRUE	reported	0.0472	8.016e-06	18	TRUE	reported	W4wa6x	2	TRUE	288690	0.525406	17.713
M34365	squamous	rs10071202	A	G	A	G	0.2107	0.00679542	0.4118	0.44473	FALSE	FALSE	FALSE	r3P2Ds	95183879	0.859759	0.0384614	TRUE	reported	0.0472	8.016e-06	18	TRUE	reported	XLaSA0	2	TRUE	288550	0.525406	17.713
M34365	SCLC	rs10071202	A	G	A	G	0.2107	0.122948	0.4118	0.444783	FALSE	FALSE	FALSE	uNbyLG	95183879	0.0264375	0.055389	TRUE	reported	0.0472	8.016e-06	18	TRUE	reported	F62COK	2	TRUE	287813	0.525406	17.713
M34365	adenocarcinoma	rs10182315	T	C	T	C	0.1755	-0.0337328	0.2222	0.154648	FALSE	FALSE	FALSE	80WZxH	7677505	0.505189	0.0506235	TRUE	reported	0.0393	7.995e-06	18	TRUE	reported	W4wa6x	2	TRUE	288690	0.525592	17.7262
M34365	squamous	rs10182315	T	C	T	C	0.1755	-0.010133	0.2222	0.154658	FALSE	FALSE	FALSE	r3P2Ds	7677505	0.849544	0.0534161	TRUE	reported	0.0393	7.995e-06	18	TRUE	reported	XLaSA0	2	TRUE	288550	0.525592	17.7262
M34365	SCLC	rs10182315	T	C	T	C	0.1755	-0.080305	0.2222	0.154644	FALSE	FALSE	FALSE	uNbyLG	7677505	0.296201	0.0768752	TRUE	reported	0.0393	7.995e-06	18	TRUE	reported	F62COK	2	TRUE	287813	0.525592	17.7262
M34365	adenocarcinoma	rs679622	A	T	A	T	0.2562	-0.0671328	0.1193	0.314977	FALSE	TRUE	FALSE	80WZxH	63845976	0.083778	0.0388236	TRUE	reported	0.0573	7.924e-06	18	TRUE	reported	W4wa6x	2	TRUE	288690	0.526212	17.7704
M34365	squamous	rs679622	A	T	A	T	0.2562	0.0847966	0.1193	0.31515	FALSE	TRUE	FALSE	r3P2Ds	63845976	0.0378242	0.0408312	TRUE	reported	0.0573	7.924e-06	18	TRUE	reported	XLaSA0	2	TRUE	288550	0.526212	17.7704
M34365	SCLC	rs679622	A	T	A	T	0.2562	-0.0506531	0.1193	0.315024	FALSE	TRUE	FALSE	uNbyLG	63845976	0.38918	0.0588233	TRUE	reported	0.0573	7.924e-06	18	TRUE	reported	F62COK	2	TRUE	287813	0.526212	17.7704
M34365	adenocarcinoma	rs10920206	T	C	T	C	-0.3266	-0.0241004	0.9239	0.979127	FALSE	FALSE	FALSE	80WZxH	201453336	0.845798	0.123921	TRUE	reported	0.0727	7.016e-06	18	TRUE	reported	W4wa6x	2	TRUE	288690	0.528573	17.9395
M34365	squamous	rs10920206	T	C	T	C	-0.3266	0.056039	0.9239	0.979139	FALSE	FALSE	FALSE	r3P2Ds	201453336	0.672636	0.132626	TRUE	reported	0.0727	7.016e-06	18	TRUE	reported	XLaSA0	2	TRUE	288550	0.528573	17.9395
M34365	SCLC	rs10920206	T	C	T	C	-0.3266	0.0558608	0.9239	0.979137	FALSE	FALSE	FALSE	uNbyLG	201453336	0.764047	0.186096	TRUE	reported	0.0727	7.016e-06	18	TRUE	reported	F62COK	2	TRUE	287813	0.528573	17.9395
M33178	adenocarcinoma	rs11770198	A	G	A	G	0.333	0.256656	0.9703	0.983823	FALSE	FALSE	FALSE	acPIlp	142643991	0.076359	0.144822	TRUE	reported	0.0753	9.848e-06	25	TRUE	reported	FlCK9I	2	TRUE	288690	0.438919	17.9923
M33178	squamous	rs11770198	A	G	A	G	0.333	0.174745	0.9703	0.983814	FALSE	FALSE	FALSE	TFaMva	142643991	0.246407	0.150757	TRUE	reported	0.0753	9.848e-06	25	TRUE	reported	pEtHa3	2	TRUE	288550	0.438919	17.9923
M33178	SCLC	rs11770198	A	G	A	G	0.333	0.0518831	0.9703	0.983804	FALSE	FALSE	FALSE	1dZ5Lf	142643991	0.811996	0.218132	TRUE	reported	0.0753	9.848e-06	25	TRUE	reported	tEqCNT	2	TRUE	287813	0.438919	17.9923
M33178	adenocarcinoma	rs11753364	A	G	A	G	0.3327	0.366286	0.9783	0.997285	FALSE	FALSE	FALSE	acPIlp	70181971	0.269272	0.331558	TRUE	reported	0.0752	9.618e-06	25	TRUE	reported	FlCK9I	2	TRUE	288690	0.439129	18.0077
M33178	squamous	rs11753364	A	G	A	G	0.3327	-0.699134	0.9783	0.99727	FALSE	FALSE	FALSE	TFaMva	70181971	0.0469127	0.351839	TRUE	reported	0.0752	9.618e-06	25	TRUE	reported	pEtHa3	2	TRUE	288550	0.439129	18.0077
M33178	SCLC	rs11753364	A	G	A	G	0.3327	-0.633259	0.9783	0.997276	FALSE	FALSE	FALSE	1dZ5Lf	70181971	0.216513	0.512405	TRUE	reported	0.0752	9.618e-06	25	TRUE	reported	tEqCNT	2	TRUE	287813	0.439129	18.0077
M33178	adenocarcinoma	rs10157030	T	C	T	C	0.3336	-0.00788259	0.9774	0.678532	FALSE	FALSE	FALSE	acPIlp	246020836	0.839709	0.0389715	TRUE	reported	0.0754	9.654e-06	25	TRUE	reported	FlCK9I	2	TRUE	288690	0.439152	18.0093
M33178	squamous	rs10157030	T	C	T	C	0.3336	-0.0350422	0.9774	0.678497	FALSE	FALSE	FALSE	TFaMva	246020836	0.39343	0.0410612	TRUE	reported	0.0754	9.654e-06	25	TRUE	reported	pEtHa3	2	TRUE	288550	0.439152	18.0093
M33178	SCLC	rs10157030	T	C	T	C	0.3336	-0.0429269	0.9774	0.678502	FALSE	FALSE	FALSE	1dZ5Lf	246020836	0.466001	0.0588846	TRUE	reported	0.0754	9.654e-06	25	TRUE	reported	tEqCNT	2	TRUE	287813	0.439152	18.0093
M33178	adenocarcinoma	rs17810433	A	G	A	G	-0.3362	0.235987	0.0258	0.0255733	FALSE	FALSE	FALSE	acPIlp	25935403	0.0418109	0.115942	TRUE	reported	0.0758	9.241e-06	25	TRUE	reported	FlCK9I	2	TRUE	288690	0.44037	18.0986
M33178	squamous	rs17810433	A	G	A	G	-0.3362	-0.134081	0.0258	0.0255312	FALSE	FALSE	FALSE	TFaMva	25935403	0.265614	0.120445	TRUE	reported	0.0758	9.241e-06	25	TRUE	reported	pEtHa3	2	TRUE	288550	0.44037	18.0986
M33178	SCLC	rs17810433	A	G	A	G	-0.3362	-0.0130862	0.0258	0.0255433	FALSE	FALSE	FALSE	1dZ5Lf	25935403	0.93973	0.173077	TRUE	reported	0.0758	9.241e-06	25	TRUE	reported	tEqCNT	2	TRUE	287813	0.44037	18.0986
M17799	adenocarcinoma	rs1790642	A	G	A	G	-0.0732	0.0856583	0.16	0.132163	FALSE	FALSE	FALSE	RuyidP	36422456	0.108611	0.0533874	TRUE	reported	0.0165	8.927e-06	25	TRUE	reported	ILoJll	2	TRUE	288690	0.440482	18.1068
M17799	squamous	rs1790642	A	G	A	G	-0.0732	-0.0785709	0.16	0.132067	FALSE	FALSE	FALSE	yL5Niw	36422456	0.1637	0.0564149	TRUE	reported	0.0165	8.927e-06	25	TRUE	reported	34fNGM	2	TRUE	288550	0.440482	18.1068
M17799	SCLC	rs1790642	A	G	A	G	-0.0732	-0.0231771	0.16	0.1321	FALSE	FALSE	FALSE	Oxcls4	36422456	0.773743	0.0806207	TRUE	reported	0.0165	8.927e-06	25	TRUE	reported	62IEzA	2	TRUE	287813	0.440482	18.1068
M34365	adenocarcinoma	rs9864332	A	C	A	C	0.254	-0.0114316	0.1111	0.151213	FALSE	FALSE	FALSE	80WZxH	140364218	0.822862	0.0510646	TRUE	reported	0.0562	6.162e-06	18	TRUE	reported	W4wa6x	2	TRUE	288690	0.531574	18.1569
M34365	squamous	rs9864332	A	C	A	C	0.254	0.0623963	0.1111	0.151275	FALSE	FALSE	FALSE	r3P2Ds	140364218	0.243616	0.0535133	TRUE	reported	0.0562	6.162e-06	18	TRUE	reported	XLaSA0	2	TRUE	288550	0.531574	18.1569
M34365	SCLC	rs9864332	A	C	A	C	0.254	-0.0994053	0.1111	0.151205	FALSE	FALSE	FALSE	uNbyLG	140364218	0.193998	0.0765337	TRUE	reported	0.0562	6.162e-06	18	TRUE	reported	F62COK	2	TRUE	287813	0.531574	18.1569
M33178	adenocarcinoma	rs16944662	A	G	A	G	0.3344	-0.0300124	0.4773	0.00793319	FALSE	FALSE	FALSE	acPIlp	61836058	0.885545	0.208501	TRUE	reported	0.075	8.226e-06	25	TRUE	reported	FlCK9I	2	TRUE	288690	0.442955	18.2893
M33178	squamous	rs16944662	A	G	A	G	0.3344	0.276989	0.4773	0.00794393	FALSE	FALSE	FALSE	TFaMva	61836058	0.208715	0.220338	TRUE	reported	0.075	8.226e-06	25	TRUE	reported	pEtHa3	2	TRUE	288550	0.442955	18.2893
M33178	SCLC	rs16944662	A	G	A	G	0.3344	-0.159915	0.4773	0.007933	FALSE	FALSE	FALSE	1dZ5Lf	61836058	0.605073	0.309242	TRUE	reported	0.075	8.226e-06	25	TRUE	reported	tEqCNT	2	TRUE	287813	0.442955	18.2893
M33178	adenocarcinoma	rs7305247	A	G	A	G	-0.3357	0.0446074	0.0234	0.0311376	FALSE	FALSE	FALSE	acPIlp	32512515	0.672007	0.105356	TRUE	reported	0.0751	7.805e-06	25	TRUE	reported	FlCK9I	2	TRUE	288690	0.444213	18.3828
M33178	squamous	rs7305247	A	G	A	G	-0.3357	-0.228752	0.0234	0.0310972	FALSE	FALSE	FALSE	TFaMva	32512515	0.0399889	0.111376	TRUE	reported	0.0751	7.805e-06	25	TRUE	reported	pEtHa3	2	TRUE	288550	0.444213	18.3828
M33178	SCLC	rs7305247	A	G	A	G	-0.3357	0.181903	0.0234	0.0311421	FALSE	FALSE	FALSE	1dZ5Lf	32512515	0.259777	0.161417	TRUE	reported	0.0751	7.805e-06	25	TRUE	reported	tEqCNT	2	TRUE	287813	0.444213	18.3828
M00063	adenocarcinoma	rs1411983	A	T	A	T	-0.0073	0.0360627	0.594	0.621227	FALSE	TRUE	FALSE	EEMqsI	86621263	0.33704	0.0375641	TRUE	reported	0.0017	9.208e-06	7365	TRUE	reported	nI1Bwp	2	TRUE	288690	0.00249741	18.4344
M00063	squamous	rs1411983	A	T	A	T	-0.0073	0.0212081	0.594	0.621219	FALSE	TRUE	FALSE	HvNJ7C	86621263	0.592602	0.0396362	TRUE	reported	0.0017	9.208e-06	7365	TRUE	reported	7XLGq1	2	TRUE	288550	0.00249741	18.4344
M00063	SCLC	rs1411983	A	T	A	T	-0.0073	-0.00243676	0.594	0.621175	FALSE	TRUE	FALSE	Q0HTvq	86621263	0.965752	0.0567527	TRUE	reported	0.0017	9.208e-06	7365	TRUE	reported	rhmVVR	2	TRUE	287813	0.00249741	18.4344
M33178	adenocarcinoma	rs2455406	T	G	T	G	0.1146	-0.0628423	0.78	0.854385	FALSE	FALSE	FALSE	acPIlp	18051035	0.245652	0.054129	TRUE	reported	0.0256	7.561e-06	25	TRUE	reported	FlCK9I	2	TRUE	288690	0.444933	18.4364
M33178	squamous	rs2455406	T	G	T	G	0.1146	0.0466946	0.78	0.854458	FALSE	FALSE	FALSE	TFaMva	18051035	0.414733	0.0572524	TRUE	reported	0.0256	7.561e-06	25	TRUE	reported	pEtHa3	2	TRUE	288550	0.444933	18.4364
M33178	SCLC	rs2455406	T	G	T	G	0.1146	-0.0238982	0.78	0.854416	FALSE	FALSE	FALSE	1dZ5Lf	18051035	0.770118	0.0817813	TRUE	reported	0.0256	7.561e-06	25	TRUE	reported	tEqCNT	2	TRUE	287813	0.444933	18.4364
M17799	adenocarcinoma	rs1353529	T	G	T	G	-0.0569	0.0199171	0.3696	0.514251	FALSE	FALSE	FALSE	RuyidP	82922586	0.58155	0.0361392	TRUE	reported	0.0127	7.455e-06	25	TRUE	reported	ILoJll	2	TRUE	288690	0.445347	18.4674
M17799	squamous	rs1353529	T	G	T	G	-0.0569	0.0135031	0.3696	0.514246	FALSE	FALSE	FALSE	yL5Niw	82922586	0.722991	0.0380945	TRUE	reported	0.0127	7.455e-06	25	TRUE	reported	34fNGM	2	TRUE	288550	0.445347	18.4674
M17799	SCLC	rs1353529	T	G	T	G	-0.0569	0.0241916	0.3696	0.514252	FALSE	FALSE	FALSE	Oxcls4	82922586	0.658185	0.0546803	TRUE	reported	0.0127	7.455e-06	25	TRUE	reported	62IEzA	2	TRUE	287813	0.445347	18.4674
M22177	adenocarcinoma	rs12498629	T	C	T	C	-0.0086	-0.0167449	0.2767	0.338051	FALSE	FALSE	FALSE	QHROeB	45784790	0.665028	0.0386735	TRUE	reported	0.002	9.338e-06	6535	TRUE	reported	oGc9gn	2	TRUE	288690	0.0028214	18.4843
M22177	squamous	rs12498629	T	C	T	C	-0.0086	0.0280985	0.2767	0.338113	FALSE	FALSE	FALSE	jicY9p	45784790	0.490596	0.0407602	TRUE	reported	0.002	9.338e-06	6535	TRUE	reported	sm1XtA	2	TRUE	288550	0.0028214	18.4843
M22177	SCLC	rs12498629	T	C	T	C	-0.0086	-0.0124603	0.2767	0.338084	FALSE	FALSE	FALSE	pHnwV1	45784790	0.831287	0.0584849	TRUE	reported	0.002	9.338e-06	6535	TRUE	reported	QIktDQ	2	TRUE	287813	0.0028214	18.4843
M00060	adenocarcinoma	rs9636889	A	G	A	G	0.0043	-0.0182258	0.4879	0.522365	FALSE	FALSE	FALSE	0fhCx2	35061303	0.616138	0.0363547	TRUE	reported	0.001	7.746e-06	7351	TRUE	reported	bF9GK1	2	TRUE	288690	0.00250899	18.485
M00060	squamous	rs9636889	A	G	A	G	0.0043	0.014854	0.4879	0.522399	FALSE	FALSE	FALSE	avYdrS	35061303	0.697935	0.0382725	TRUE	reported	0.001	7.746e-06	7351	TRUE	reported	KS60hK	2	TRUE	288550	0.00250899	18.485
M00060	SCLC	rs9636889	A	G	A	G	0.0043	0.10105	0.4879	0.522441	FALSE	FALSE	FALSE	W4LMmk	35061303	0.0661302	0.054992	TRUE	reported	0.001	7.746e-06	7351	TRUE	reported	2TWWs6	2	TRUE	287813	0.00250899	18.485
M33178	adenocarcinoma	rs17650707	T	G	T	G	0.3371	0.138608	0.9736	0.986246	FALSE	FALSE	FALSE	acPIlp	12173940	0.385802	0.159824	TRUE	reported	0.0752	7.346e-06	25	TRUE	reported	FlCK9I	2	TRUE	288690	0.445611	18.4871
M33178	squamous	rs17650707	T	G	T	G	0.3371	0.0919489	0.9736	0.986243	FALSE	FALSE	FALSE	TFaMva	12173940	0.588421	0.169921	TRUE	reported	0.0752	7.346e-06	25	TRUE	reported	pEtHa3	2	TRUE	288550	0.445611	18.4871
M33178	SCLC	rs17650707	T	G	T	G	0.3371	-0.431979	0.9736	0.986224	FALSE	FALSE	FALSE	1dZ5Lf	12173940	0.0756572	0.243169	TRUE	reported	0.0752	7.346e-06	25	TRUE	reported	tEqCNT	2	TRUE	287813	0.445611	18.4871
M33178	adenocarcinoma	rs17346765	T	C	T	C	-0.3348	0.205942	0.0208	0.009251	FALSE	FALSE	FALSE	acPIlp	148982581	0.348654	0.219741	TRUE	reported	0.0746	7.199e-06	25	TRUE	reported	FlCK9I	2	TRUE	288690	0.446187	18.5302
M33178	squamous	rs17346765	T	C	T	C	-0.3348	-0.16698	0.0208	0.00923781	FALSE	FALSE	FALSE	TFaMva	148982581	0.464962	0.22852	TRUE	reported	0.0746	7.199e-06	25	TRUE	reported	pEtHa3	2	TRUE	288550	0.446187	18.5302
M33178	SCLC	rs17346765	T	C	T	C	-0.3348	-0.354884	0.0208	0.00923731	FALSE	FALSE	FALSE	1dZ5Lf	148982581	0.274639	0.324854	TRUE	reported	0.0746	7.199e-06	25	TRUE	reported	tEqCNT	2	TRUE	287813	0.446187	18.5302
M34365	adenocarcinoma	rs1184474	A	C	A	C	0.1772	-0.0785925	0.2778	0.312359	FALSE	FALSE	FALSE	80WZxH	111510622	0.0453044	0.0392607	TRUE	reported	0.0388	5.038e-06	18	TRUE	reported	W4wa6x	2	TRUE	288690	0.53677	18.5401
M34365	squamous	rs1184474	A	C	A	C	0.1772	-0.00748939	0.2778	0.312448	FALSE	FALSE	FALSE	r3P2Ds	111510622	0.85612	0.0413058	TRUE	reported	0.0388	5.038e-06	18	TRUE	reported	XLaSA0	2	TRUE	288550	0.53677	18.5401
M34365	SCLC	rs1184474	A	C	A	C	0.1772	0.0175967	0.2778	0.312467	FALSE	FALSE	FALSE	uNbyLG	111510622	0.766357	0.0592195	TRUE	reported	0.0388	5.038e-06	18	TRUE	reported	F62COK	2	TRUE	287813	0.53677	18.5401
M34453	adenocarcinoma	rs812573	A	G	A	G	-0.0056	0.0398048	0.2035	0.146766	FALSE	FALSE	FALSE	QZ62sO	994148	0.435368	0.0510293	TRUE	reported	0.0013	8.658e-06	7317	TRUE	reported	JeDMco	2	TRUE	288690	0.00252963	18.5511
M34453	squamous	rs812573	A	G	A	G	-0.0056	0.0277809	0.2035	0.146746	FALSE	FALSE	FALSE	YyujXV	994148	0.607109	0.054027	TRUE	reported	0.0013	8.658e-06	7317	TRUE	reported	JaCIwE	2	TRUE	288550	0.00252963	18.5511
M34453	SCLC	rs812573	A	G	A	G	-0.0056	-0.0146484	0.2035	0.146724	FALSE	FALSE	FALSE	v5Rb01	994148	0.850578	0.0777597	TRUE	reported	0.0013	8.658e-06	7317	TRUE	reported	xIMevd	2	TRUE	287813	0.00252963	18.5511
M32867	adenocarcinoma	rs1967908	T	C	T	C	-0.0056	0.00340469	0.4168	0.388754	FALSE	FALSE	FALSE	G0g4SA	95717247	0.927314	0.0373222	TRUE	reported	0.0013	8.978e-06	7329	TRUE	reported	3vNr6M	2	TRUE	288690	0.00252549	18.5511
M32867	squamous	rs1967908	T	C	T	C	-0.0056	-0.000512288	0.4168	0.388756	FALSE	FALSE	FALSE	P29WN1	95717247	0.98962	0.0393789	TRUE	reported	0.0013	8.978e-06	7329	TRUE	reported	rGR5P7	2	TRUE	288550	0.00252549	18.5511
M32867	SCLC	rs1967908	T	C	T	C	-0.0056	0.0614958	0.4168	0.388799	FALSE	FALSE	FALSE	Y14ZA9	95717247	0.275679	0.0564141	TRUE	reported	0.0013	8.978e-06	7329	TRUE	reported	MGOQRc	2	TRUE	287813	0.00252549	18.5511
M01302	adenocarcinoma	rs4693555	T	C	T	C	-0.0069	-0.0339362	0.2131	0.252851	FALSE	FALSE	FALSE	TxFgI0	83071382	0.420883	0.0421625	TRUE	reported	0.0016	8.434e-06	7347	TRUE	reported	KCkcAA	2	TRUE	288690	0.00252494	18.5926
M01302	squamous	rs4693555	T	C	T	C	-0.0069	-0.0578981	0.2131	0.25283	FALSE	FALSE	FALSE	rM0O5c	83071382	0.194034	0.0445803	TRUE	reported	0.0016	8.434e-06	7347	TRUE	reported	ZvIydt	2	TRUE	288550	0.00252494	18.5926
M01302	SCLC	rs4693555	T	C	T	C	-0.0069	0.000639438	0.2131	0.252896	FALSE	FALSE	FALSE	jV9zfg	83071382	0.992023	0.0639562	TRUE	reported	0.0016	8.434e-06	7347	TRUE	reported	7OM3z4	2	TRUE	287813	0.00252494	18.5926
M37058	adenocarcinoma	rs195717	A	G	A	G	0.0082	0.0384763	0.3882	0.459507	FALSE	FALSE	FALSE	ll1fSR	24499614	0.288906	0.0362805	TRUE	reported	0.0019	9.027e-06	6552	TRUE	reported	w1Fobo	2	TRUE	288690	0.00283474	18.6204
M37058	squamous	rs195717	A	G	A	G	0.0082	-0.0857328	0.3882	0.45936	FALSE	FALSE	FALSE	UWA21I	24499614	0.0248691	0.0382151	TRUE	reported	0.0019	9.027e-06	6552	TRUE	reported	r7ZOeP	2	TRUE	288550	0.00283474	18.6204
M37058	SCLC	rs195717	A	G	A	G	0.0082	-0.0501748	0.3882	0.459436	FALSE	FALSE	FALSE	wySazE	24499614	0.359162	0.0547184	TRUE	reported	0.0019	9.027e-06	6552	TRUE	reported	tzHaTg	2	TRUE	287813	0.00283474	18.6204
M33389	adenocarcinoma	rs2932919	A	G	A	G	0.0082	-0.0247307	0.6579	0.548136	FALSE	FALSE	FALSE	eacXst	33976218	0.496531	0.036371	TRUE	reported	0.0019	9.116e-06	7315	TRUE	reported	Gilyyw	2	TRUE	288690	0.00253981	18.6209
M33389	adenocarcinoma	rs989127	T	C	T	C	-0.0082	-0.0785368	0.7023	0.704072	FALSE	FALSE	FALSE	eacXst	7347866	0.0479656	0.0397118	TRUE	reported	0.0019	9.435e-06	7315	TRUE	reported	Gilyyw	2	TRUE	288690	0.00253981	18.6209
M33389	squamous	rs2932919	A	G	A	G	0.0082	-0.0199887	0.6579	0.548123	FALSE	FALSE	FALSE	t22iQO	33976218	0.600954	0.0382172	TRUE	reported	0.0019	9.116e-06	7315	TRUE	reported	THRtFc	2	TRUE	288550	0.00253981	18.6209
M33389	squamous	rs989127	T	C	T	C	-0.0082	0.0297798	0.7023	0.704202	FALSE	FALSE	FALSE	t22iQO	7347866	0.478501	0.0420194	TRUE	reported	0.0019	9.435e-06	7315	TRUE	reported	THRtFc	2	TRUE	288550	0.00253981	18.6209
M33389	SCLC	rs2932919	A	G	A	G	0.0082	0.0848489	0.6579	0.548194	FALSE	FALSE	FALSE	ZKvHza	33976218	0.12166	0.0548175	TRUE	reported	0.0019	9.116e-06	7315	TRUE	reported	4cmyRz	2	TRUE	287813	0.00253981	18.6209
M33389	SCLC	rs989127	T	C	T	C	-0.0082	-0.0104897	0.7023	0.704166	FALSE	FALSE	FALSE	ZKvHza	7347866	0.86129	0.0600333	TRUE	reported	0.0019	9.435e-06	7315	TRUE	reported	4cmyRz	2	TRUE	287813	0.00253981	18.6209
M01564	adenocarcinoma	rs13966	T	C	T	C	0.0082	0.0208677	0.467	0.416801	FALSE	FALSE	FALSE	2ELLXy	61897520	0.573191	0.0370415	TRUE	reported	0.0019	9.994e-06	7364	TRUE	reported	yIljfC	2	TRUE	288690	0.00252296	18.621
M01564	squamous	rs13966	T	C	T	C	0.0082	0.0328992	0.467	0.416794	FALSE	FALSE	FALSE	I7DVIe	61897520	0.399875	0.0390799	TRUE	reported	0.0019	9.994e-06	7364	TRUE	reported	B46jlC	2	TRUE	288550	0.00252296	18.621
M01564	SCLC	rs13966	T	C	T	C	0.0082	0.0865178	0.467	0.416806	FALSE	FALSE	FALSE	2Xb9Cb	61897520	0.122775	0.0560628	TRUE	reported	0.0019	9.994e-06	7364	TRUE	reported	Mn5i2Y	2	TRUE	287813	0.00252296	18.621
M34365	adenocarcinoma	rs6830940	T	C	T	C	-0.1767	0.0348786	0.75	0.780292	FALSE	FALSE	FALSE	80WZxH	15208863	0.428162	0.0440197	TRUE	reported	0.0386	4.669e-06	18	TRUE	reported	W4wa6x	2	TRUE	288690	0.537935	18.6271
M34365	squamous	rs6830940	T	C	T	C	-0.1767	-0.0929484	0.75	0.780183	FALSE	FALSE	FALSE	r3P2Ds	15208863	0.0451326	0.0463949	TRUE	reported	0.0386	4.669e-06	18	TRUE	reported	XLaSA0	2	TRUE	288550	0.537935	18.6271
M34365	SCLC	rs6830940	T	C	T	C	-0.1767	-0.0974222	0.75	0.780207	FALSE	FALSE	FALSE	uNbyLG	15208863	0.141209	0.0662149	TRUE	reported	0.0386	4.669e-06	18	TRUE	reported	F62COK	2	TRUE	287813	0.537935	18.6271
M33178	adenocarcinoma	rs12867467	T	C	T	C	-0.3372	0.177286	0.0311	0.0252366	FALSE	FALSE	FALSE	acPIlp	111902372	0.129211	0.116849	TRUE	reported	0.0749	6.768e-06	25	TRUE	reported	FlCK9I	2	TRUE	288690	0.447734	18.6466
M33178	squamous	rs12867467	T	C	T	C	-0.3372	0.0122559	0.0311	0.0252101	FALSE	FALSE	FALSE	TFaMva	111902372	0.921981	0.125139	TRUE	reported	0.0749	6.768e-06	25	TRUE	reported	pEtHa3	2	TRUE	288550	0.447734	18.6466
M33178	SCLC	rs12867467	T	C	T	C	-0.3372	-0.33775	0.0311	0.0251907	FALSE	FALSE	FALSE	1dZ5Lf	111902372	0.0616666	0.180742	TRUE	reported	0.0749	6.768e-06	25	TRUE	reported	tEqCNT	2	TRUE	287813	0.447734	18.6466
M33178	adenocarcinoma	rs4843884	T	C	T	C	0.3356	0.0794648	0.9792	0.983595	FALSE	FALSE	FALSE	acPIlp	85996494	0.582158	0.14442	TRUE	reported	0.0745	6.622e-06	25	TRUE	reported	FlCK9I	2	TRUE	288690	0.44803	18.6689
M33178	squamous	rs4843884	T	C	T	C	0.3356	-0.135047	0.9792	0.983578	FALSE	FALSE	FALSE	TFaMva	85996494	0.374593	0.152097	TRUE	reported	0.0745	6.622e-06	25	TRUE	reported	pEtHa3	2	TRUE	288550	0.44803	18.6689
M33178	SCLC	rs4843884	T	C	T	C	0.3356	0.142392	0.9792	0.983592	FALSE	FALSE	FALSE	1dZ5Lf	85996494	0.511606	0.216949	TRUE	reported	0.0745	6.622e-06	25	TRUE	reported	tEqCNT	2	TRUE	287813	0.44803	18.6689
M17799	adenocarcinoma	rs928907	T	C	T	C	-0.0749	0.105573	0.0952	0.0229095	FALSE	FALSE	FALSE	RuyidP	19215550	0.377519	0.119633	TRUE	reported	0.0166	6.037e-06	25	TRUE	reported	ILoJll	2	TRUE	288690	0.448836	18.7299
M17799	squamous	rs928907	T	C	T	C	-0.0749	-0.016205	0.0952	0.0228899	FALSE	FALSE	FALSE	yL5Niw	19215550	0.899684	0.128549	TRUE	reported	0.0166	6.037e-06	25	TRUE	reported	34fNGM	2	TRUE	288550	0.448836	18.7299
M17799	SCLC	rs928907	T	C	T	C	-0.0749	-0.11303	0.0952	0.022886	FALSE	FALSE	FALSE	Oxcls4	19215550	0.541397	0.185082	TRUE	reported	0.0166	6.037e-06	25	TRUE	reported	62IEzA	2	TRUE	287813	0.448836	18.7299
M33178	adenocarcinoma	rs7701941	C	G	C	G	-0.3413	-0.0754239	0.0231	0.0254408	FALSE	TRUE	FALSE	acPIlp	135453889	0.505832	0.113361	TRUE	reported	0.0756	6.339e-06	25	TRUE	reported	FlCK9I	2	TRUE	288690	0.449111	18.7507
M33178	squamous	rs7701941	C	G	C	G	-0.3413	-0.0289576	0.0231	0.0254513	FALSE	TRUE	FALSE	TFaMva	135453889	0.805066	0.117334	TRUE	reported	0.0756	6.339e-06	25	TRUE	reported	pEtHa3	2	TRUE	288550	0.449111	18.7507
M33178	SCLC	rs7701941	C	G	C	G	-0.3413	-0.0845235	0.0231	0.0254434	FALSE	TRUE	FALSE	1dZ5Lf	135453889	0.624471	0.172665	TRUE	reported	0.0756	6.339e-06	25	TRUE	reported	tEqCNT	2	TRUE	287813	0.449111	18.7507
M33178	adenocarcinoma	rs4602520	T	C	T	C	0.3279	0.0669879	0.9527	0.919251	FALSE	FALSE	FALSE	acPIlp	60494566	0.31627	0.066844	TRUE	reported	0.0726	6.205e-06	25	TRUE	reported	FlCK9I	2	TRUE	288690	0.449327	18.7671
M33178	squamous	rs4602520	T	C	T	C	0.3279	-0.0658344	0.9527	0.9192	FALSE	FALSE	FALSE	TFaMva	60494566	0.34909	0.0703091	TRUE	reported	0.0726	6.205e-06	25	TRUE	reported	pEtHa3	2	TRUE	288550	0.449327	18.7671
M33178	SCLC	rs4602520	T	C	T	C	0.3279	-0.0305361	0.9527	0.919215	FALSE	FALSE	FALSE	1dZ5Lf	60494566	0.761811	0.100745	TRUE	reported	0.0726	6.205e-06	25	TRUE	reported	tEqCNT	2	TRUE	287813	0.449327	18.7671
M12067	adenocarcinoma	rs11912450	A	T	A	T	-0.0078	0.0570199	0.1939	0.223528	FALSE	TRUE	FALSE	VNrfpt	21092790	0.19239	0.0437423	TRUE	reported	0.0018	8.581e-06	7081	TRUE	reported	Ofx6cM	2	TRUE	288690	0.00264484	18.7725
M12067	squamous	rs11912450	A	T	A	T	-0.0078	0.0798356	0.1939	0.223562	FALSE	TRUE	FALSE	NttsEP	21092790	0.0819012	0.0458888	TRUE	reported	0.0018	8.581e-06	7081	TRUE	reported	8fZsx3	2	TRUE	288550	0.00264484	18.7725
M12067	SCLC	rs11912450	A	T	A	T	-0.0078	0.00480099	0.1939	0.223486	FALSE	TRUE	FALSE	QTQ1wM	21092790	0.941928	0.0659056	TRUE	reported	0.0018	8.581e-06	7081	TRUE	reported	g8l6sr	2	TRUE	287813	0.00264484	18.7725
M01508	adenocarcinoma	rs6848070	A	G	A	G	-0.0117	0.000232139	0.3521	0.498904	FALSE	FALSE	FALSE	11h08d	126941659	0.994906	0.0363573	TRUE	reported	0.0027	9.911e-06	7160	TRUE	reported	BtM4LS	2	TRUE	288690	0.00261573	18.7725
M01508	squamous	rs6848070	A	G	A	G	-0.0117	-0.0695458	0.3521	0.498837	FALSE	FALSE	FALSE	u1Uz2X	126941659	0.0693825	0.0382977	TRUE	reported	0.0027	9.911e-06	7160	TRUE	reported	ohO1Qg	2	TRUE	288550	0.00261573	18.7725
M01508	SCLC	rs6848070	A	G	A	G	-0.0117	-0.0104418	0.3521	0.498925	FALSE	FALSE	FALSE	gQAh6f	126941659	0.849153	0.0548993	TRUE	reported	0.0027	9.911e-06	7160	TRUE	reported	ebO5Wb	2	TRUE	287813	0.00261573	18.7725
M33422	adenocarcinoma	rs1951768	A	G	A	G	0.0078	0.000130506	0.6648	0.641083	FALSE	FALSE	FALSE	WRRQem	37139487	0.99725	0.0378669	TRUE	reported	0.0018	8.556e-06	7306	TRUE	reported	LVAwAM	2	TRUE	288690	0.0025636	18.7726
M33422	adenocarcinoma	rs8029902	T	C	T	C	0.0078	-0.0321459	0.299	0.244514	FALSE	FALSE	FALSE	WRRQem	92848256	0.44363	0.0419617	TRUE	reported	0.0018	9.476e-06	7306	TRUE	reported	LVAwAM	2	TRUE	288690	0.0025636	18.7726
M33422	squamous	rs1951768	A	G	A	G	0.0078	0.0469375	0.6648	0.641119	FALSE	FALSE	FALSE	Mqzo3i	37139487	0.237557	0.03974	TRUE	reported	0.0018	8.556e-06	7306	TRUE	reported	2hkJVN	2	TRUE	288550	0.0025636	18.7726
M33422	squamous	rs8029902	T	C	T	C	0.0078	0.0908233	0.299	0.244611	FALSE	FALSE	FALSE	Mqzo3i	92848256	0.0403283	0.0442961	TRUE	reported	0.0018	9.476e-06	7306	TRUE	reported	2hkJVN	2	TRUE	288550	0.0025636	18.7726
M33422	SCLC	rs1951768	A	G	A	G	0.0078	-0.0758823	0.6648	0.641034	FALSE	FALSE	FALSE	VjqY1G	37139487	0.183347	0.057032	TRUE	reported	0.0018	8.556e-06	7306	TRUE	reported	1kMjNL	2	TRUE	287813	0.0025636	18.7726
M33422	SCLC	rs8029902	T	C	T	C	0.0078	-0.00471095	0.299	0.244526	FALSE	FALSE	FALSE	VjqY1G	92848256	0.940764	0.0633961	TRUE	reported	0.0018	9.476e-06	7306	TRUE	reported	1kMjNL	2	TRUE	287813	0.0025636	18.7726
M35631	adenocarcinoma	rs4315100	T	C	T	C	-0.0117	-0.00267683	0.6818	0.750566	FALSE	FALSE	FALSE	pfacXm	81219626	0.948824	0.0417056	TRUE	reported	0.0027	9.509e-06	7317	TRUE	reported	scCfwF	2	TRUE	288690	0.00255975	18.7726
M35631	squamous	rs4315100	T	C	T	C	-0.0117	0.0430631	0.6818	0.750632	FALSE	FALSE	FALSE	ff6iCA	81219626	0.33095	0.0442943	TRUE	reported	0.0027	9.509e-06	7317	TRUE	reported	Hw1Utn	2	TRUE	288550	0.00255975	18.7726
M35631	SCLC	rs4315100	T	C	T	C	-0.0117	-0.157774	0.6818	0.750527	FALSE	FALSE	FALSE	JEZTXr	81219626	0.0126096	0.0632461	TRUE	reported	0.0027	9.509e-06	7317	TRUE	reported	3mFlCf	2	TRUE	287813	0.00255975	18.7726
M32740	adenocarcinoma	rs4075958	A	G	A	G	0.0078	-0.0933073	0.2613	0.278834	FALSE	FALSE	FALSE	yN6PNI	177357511	0.0207014	0.0403337	TRUE	reported	0.0018	9.428e-06	7318	TRUE	reported	Fvb2yk	2	TRUE	288690	0.0025594	18.7726
M32740	squamous	rs4075958	A	G	A	G	0.0078	-0.0152054	0.2613	0.278925	FALSE	FALSE	FALSE	iILRH0	177357511	0.721093	0.0425924	TRUE	reported	0.0018	9.428e-06	7318	TRUE	reported	bdFzmh	2	TRUE	288550	0.0025594	18.7726
M32740	SCLC	rs4075958	A	G	A	G	0.0078	-0.0795492	0.2613	0.278897	FALSE	FALSE	FALSE	2RDO7B	177357511	0.192024	0.0609752	TRUE	reported	0.0018	9.428e-06	7318	TRUE	reported	DoFBAp	2	TRUE	287813	0.0025594	18.7726
M02132	adenocarcinoma	rs1437588	A	G	A	G	0.0078	0.0187885	0.479	0.551056	FALSE	FALSE	FALSE	Qwjz11	96266553	0.605783	0.0364047	TRUE	reported	0.0018	7.672e-06	7325	TRUE	reported	E2pF3c	2	TRUE	288690	0.00255696	18.7727
M02132	squamous	rs1437588	A	G	A	G	0.0078	0.00329713	0.479	0.551038	FALSE	FALSE	FALSE	mhmHnM	96266553	0.931473	0.0383424	TRUE	reported	0.0018	7.672e-06	7325	TRUE	reported	pGRMIi	2	TRUE	288550	0.00255696	18.7727
M02132	SCLC	rs1437588	A	G	A	G	0.0078	0.0297912	0.479	0.55105	FALSE	FALSE	FALSE	De64jI	96266553	0.587833	0.0549675	TRUE	reported	0.0018	7.672e-06	7325	TRUE	reported	2clNBN	2	TRUE	287813	0.00255696	18.7727
M32867	adenocarcinoma	rs11181433	A	G	A	G	-0.0078	-0.00124909	0.8492	0.849238	FALSE	FALSE	FALSE	G0g4SA	42339757	0.980505	0.0511162	TRUE	reported	0.0018	9.952e-06	7329	TRUE	reported	3vNr6M	2	TRUE	288690	0.00255557	18.7727
M32867	squamous	rs11181433	A	G	A	G	-0.0078	-0.0394843	0.8492	0.849222	FALSE	FALSE	FALSE	P29WN1	42339757	0.466227	0.0541896	TRUE	reported	0.0018	9.952e-06	7329	TRUE	reported	rGR5P7	2	TRUE	288550	0.00255557	18.7727
M32867	SCLC	rs11181433	A	G	A	G	-0.0078	0.133898	0.8492	0.849268	FALSE	FALSE	FALSE	Y14ZA9	42339757	0.0849513	0.0777277	TRUE	reported	0.0018	9.952e-06	7329	TRUE	reported	MGOQRc	2	TRUE	287813	0.00255557	18.7727
M32910	adenocarcinoma	rs2205212	A	G	A	G	0.0078	-0.0422654	0.6925	0.643013	FALSE	FALSE	FALSE	y3NZuV	79946187	0.269483	0.0382751	TRUE	reported	0.0018	9.371e-06	7344	TRUE	reported	9aqs6z	2	TRUE	288690	0.00255037	18.7727
M32910	squamous	rs2205212	A	G	A	G	0.0078	0.0225514	0.6925	0.643087	FALSE	FALSE	FALSE	jJp4QM	79946187	0.575897	0.0403145	TRUE	reported	0.0018	9.371e-06	7344	TRUE	reported	lIRYMI	2	TRUE	288550	0.00255037	18.7727
M32910	SCLC	rs2205212	A	G	A	G	0.0078	-0.00818364	0.6925	0.643036	FALSE	FALSE	FALSE	mQcdbe	79946187	0.887557	0.0578773	TRUE	reported	0.0018	9.371e-06	7344	TRUE	reported	HEuIhU	2	TRUE	287813	0.00255037	18.7727
M01302	adenocarcinoma	rs2066415	T	C	T	C	0.0065	-0.0655745	0.3567	0.463475	FALSE	FALSE	FALSE	TxFgI0	5867061	0.0724136	0.0365011	TRUE	reported	0.0015	8.628e-06	7347	TRUE	reported	KCkcAA	2	TRUE	288690	0.00254933	18.7727
M01302	squamous	rs2066415	T	C	T	C	0.0065	-0.0444857	0.3567	0.46353	FALSE	FALSE	FALSE	rM0O5c	5867061	0.248416	0.0385422	TRUE	reported	0.0015	8.628e-06	7347	TRUE	reported	ZvIydt	2	TRUE	288550	0.00254933	18.7727
M01302	SCLC	rs2066415	T	C	T	C	0.0065	0.0134556	0.3567	0.463564	FALSE	FALSE	FALSE	jV9zfg	5867061	0.807532	0.0552338	TRUE	reported	0.0015	8.628e-06	7347	TRUE	reported	7OM3z4	2	TRUE	287813	0.00254933	18.7727
M32315	adenocarcinoma	rs6564181	A	G	A	G	0.0078	-0.0655144	0.4506	0.326984	FALSE	FALSE	FALSE	IF7kQG	74872007	0.0892565	0.0385529	TRUE	reported	0.0018	8.159e-06	7349	TRUE	reported	Cd0No2	2	TRUE	288690	0.00254864	18.7727
M32315	squamous	rs6564181	A	G	A	G	0.0078	0.0167517	0.4506	0.327059	FALSE	FALSE	FALSE	VTGmOi	74872007	0.681364	0.0407978	TRUE	reported	0.0018	8.159e-06	7349	TRUE	reported	6PNzBO	2	TRUE	288550	0.00254864	18.7727
M32315	SCLC	rs6564181	A	G	A	G	0.0078	-0.0747535	0.4506	0.327	FALSE	FALSE	FALSE	fupFqq	74872007	0.200525	0.0583986	TRUE	reported	0.0018	8.159e-06	7349	TRUE	reported	gGVY0M	2	TRUE	287813	0.00254864	18.7727
M01125	adenocarcinoma	rs11128879	T	C	T	C	-0.0078	-0.0939868	0.1208	0.201517	FALSE	FALSE	FALSE	1X4wgW	1821096	0.037393	0.0451545	TRUE	reported	0.0018	9.564e-06	7352	TRUE	reported	DtcL2M	2	TRUE	288690	0.0025476	18.7727
M01125	squamous	rs11128879	T	C	T	C	-0.0078	0.0631492	0.1208	0.201669	FALSE	FALSE	FALSE	hH6HSY	1821096	0.180953	0.0472028	TRUE	reported	0.0018	9.564e-06	7352	TRUE	reported	3kNTMr	2	TRUE	288550	0.0025476	18.7727
M01125	SCLC	rs11128879	T	C	T	C	-0.0078	-0.136752	0.1208	0.201548	FALSE	FALSE	FALSE	8ZOSeg	1821096	0.0439602	0.0678852	TRUE	reported	0.0018	9.564e-06	7352	TRUE	reported	aEbT0m	2	TRUE	287813	0.0025476	18.7727
M19934	adenocarcinoma	rs10502069	A	G	A	G	-0.0078	-0.0306064	0.7264	0.692594	FALSE	FALSE	FALSE	EJaMUw	106445884	0.434383	0.0391529	TRUE	reported	0.0018	8.389e-06	7354	TRUE	reported	0kCJyF	2	TRUE	288690	0.00254691	18.7727
M19934	squamous	rs10502069	A	G	A	G	-0.0078	-0.0638045	0.7264	0.692552	FALSE	FALSE	FALSE	aBUikF	106445884	0.122144	0.041275	TRUE	reported	0.0018	8.389e-06	7354	TRUE	reported	CXa1z2	2	TRUE	288550	0.00254691	18.7727
M19934	SCLC	rs10502069	A	G	A	G	-0.0078	0.0112	0.7264	0.692633	FALSE	FALSE	FALSE	f6OXhT	106445884	0.849739	0.0591182	TRUE	reported	0.0018	8.389e-06	7354	TRUE	reported	mQ4unh	2	TRUE	287813	0.00254691	18.7727
M32492	adenocarcinoma	rs10153405	A	G	A	G	-0.0078	0.00313816	0.5344	0.605431	FALSE	FALSE	FALSE	zGy0Mo	43690707	0.932905	0.0372743	TRUE	reported	0.0018	9.072e-06	7355	TRUE	reported	Myh8sG	2	TRUE	288690	0.00254656	18.7727
M32492	squamous	rs10153405	A	G	A	G	-0.0078	0.052099	0.5344	0.605488	FALSE	FALSE	FALSE	N387uO	43690707	0.184797	0.0392866	TRUE	reported	0.0018	9.072e-06	7355	TRUE	reported	nEtlfy	2	TRUE	288550	0.00254656	18.7727
M32492	SCLC	rs10153405	A	G	A	G	-0.0078	-0.0216739	0.5344	0.605402	FALSE	FALSE	FALSE	1PATsu	43690707	0.700647	0.0563766	TRUE	reported	0.0018	9.072e-06	7355	TRUE	reported	Nfj2R1	2	TRUE	287813	0.00254656	18.7727
M12035	adenocarcinoma	rs1097296	T	C	T	C	0.0078	-0.0105285	0.3933	0.335253	FALSE	FALSE	FALSE	pIXzpj	226755787	0.783735	0.0383615	TRUE	reported	0.0018	9.221e-06	7356	TRUE	reported	a8mKt4	2	TRUE	288690	0.00254622	18.7727
M12035	adenocarcinoma	rs8015724	T	C	T	C	-0.0078	0.0365073	0.3913	0.402483	FALSE	FALSE	FALSE	pIXzpj	22127318	0.322682	0.0369148	TRUE	reported	0.0018	9.164e-06	7356	TRUE	reported	a8mKt4	2	TRUE	288690	0.00254622	18.7727
M12035	adenocarcinoma	rs9513489	T	C	T	C	0.0078	-0.0969571	0.5888	0.598883	FALSE	FALSE	FALSE	pIXzpj	98782504	0.00809953	0.0366167	TRUE	reported	0.0018	8.48e-06	7356	TRUE	reported	a8mKt4	2	TRUE	288690	0.00254622	18.7727
M12035	squamous	rs1097296	T	C	T	C	0.0078	0.0717866	0.3933	0.335347	FALSE	FALSE	FALSE	HNCwup	226755787	0.0754414	0.0403802	TRUE	reported	0.0018	9.221e-06	7356	TRUE	reported	MZWrI7	2	TRUE	288550	0.00254622	18.7727
M12035	squamous	rs8015724	T	C	T	C	-0.0078	-0.0156203	0.3913	0.402413	FALSE	FALSE	FALSE	HNCwup	22127318	0.688185	0.0389225	TRUE	reported	0.0018	9.164e-06	7356	TRUE	reported	MZWrI7	2	TRUE	288550	0.00254622	18.7727
M12035	squamous	rs9513489	T	C	T	C	0.0078	0.0606061	0.5888	0.599084	FALSE	FALSE	FALSE	HNCwup	98782504	0.122021	0.0391931	TRUE	reported	0.0018	8.48e-06	7356	TRUE	reported	MZWrI7	2	TRUE	288550	0.00254622	18.7727
M12035	SCLC	rs1097296	T	C	T	C	0.0078	-0.138291	0.3933	0.335192	FALSE	FALSE	FALSE	KWqplk	226755787	0.0170608	0.0579742	TRUE	reported	0.0018	9.221e-06	7356	TRUE	reported	XyHmt4	2	TRUE	287813	0.00254622	18.7727
M12035	SCLC	rs8015724	T	C	T	C	-0.0078	-0.0331103	0.3913	0.402411	FALSE	FALSE	FALSE	KWqplk	22127318	0.553037	0.055815	TRUE	reported	0.0018	9.164e-06	7356	TRUE	reported	XyHmt4	2	TRUE	287813	0.00254622	18.7727
M12035	SCLC	rs9513489	T	C	T	C	0.0078	0.0231546	0.5888	0.599031	FALSE	FALSE	FALSE	KWqplk	98782504	0.679393	0.0560249	TRUE	reported	0.0018	8.48e-06	7356	TRUE	reported	XyHmt4	2	TRUE	287813	0.00254622	18.7727
M33132	adenocarcinoma	rs10476724	T	C	T	C	0.0078	0.0874952	0.8453	0.895488	FALSE	FALSE	FALSE	muwh83	97694871	0.138965	0.0591321	TRUE	reported	0.0018	9.428e-06	7362	TRUE	reported	f5hbXp	2	TRUE	288690	0.00254415	18.7727
M33132	adenocarcinoma	rs1927544	T	C	T	C	0.0078	-0.0263485	0.8475	0.732497	FALSE	FALSE	FALSE	muwh83	26859111	0.52755	0.0417072	TRUE	reported	0.0018	9.671e-06	7362	TRUE	reported	f5hbXp	2	TRUE	288690	0.00254415	18.7727
M33132	adenocarcinoma	rs6507259	T	C	T	C	-0.0078	0.0230408	0.1333	0.110499	FALSE	FALSE	FALSE	muwh83	38558674	0.688281	0.0574315	TRUE	reported	0.0018	9.523e-06	7362	TRUE	reported	f5hbXp	2	TRUE	288690	0.00254415	18.7727
M33132	squamous	rs10476724	T	C	T	C	0.0078	0.0454277	0.8453	0.895467	FALSE	FALSE	FALSE	PKNOQq	97694871	0.467066	0.062464	TRUE	reported	0.0018	9.428e-06	7362	TRUE	reported	qXo7BF	2	TRUE	288550	0.00254415	18.7727
M33132	squamous	rs1927544	T	C	T	C	0.0078	0.0314102	0.8475	0.73253	FALSE	FALSE	FALSE	PKNOQq	26859111	0.472542	0.0437255	TRUE	reported	0.0018	9.671e-06	7362	TRUE	reported	qXo7BF	2	TRUE	288550	0.00254415	18.7727
M33132	squamous	rs6507259	T	C	T	C	-0.0078	0.00424064	0.1333	0.110483	FALSE	FALSE	FALSE	PKNOQq	38558674	0.944277	0.0606714	TRUE	reported	0.0018	9.523e-06	7362	TRUE	reported	qXo7BF	2	TRUE	288550	0.00254415	18.7727
M33132	SCLC	rs10476724	T	C	T	C	0.0078	0.125336	0.8453	0.895478	FALSE	FALSE	FALSE	72fZhN	97694871	0.161038	0.0894243	TRUE	reported	0.0018	9.428e-06	7362	TRUE	reported	omQ58a	2	TRUE	287813	0.00254415	18.7727
M33132	SCLC	rs1927544	T	C	T	C	0.0078	0.0171289	0.8475	0.732515	FALSE	FALSE	FALSE	72fZhN	26859111	0.785473	0.062929	TRUE	reported	0.0018	9.671e-06	7362	TRUE	reported	omQ58a	2	TRUE	287813	0.00254415	18.7727
M33132	SCLC	rs6507259	T	C	T	C	-0.0078	0.0465098	0.1333	0.110492	FALSE	FALSE	FALSE	72fZhN	38558674	0.590586	0.0864516	TRUE	reported	0.0018	9.523e-06	7362	TRUE	reported	omQ58a	2	TRUE	287813	0.00254415	18.7727
M01564	adenocarcinoma	rs1530219	A	G	A	G	-0.0078	0.0452241	0.4797	0.533426	FALSE	FALSE	FALSE	2ELLXy	39310179	0.213677	0.0363679	TRUE	reported	0.0018	9.942e-06	7364	TRUE	reported	yIljfC	2	TRUE	288690	0.00254346	18.7727
M01564	squamous	rs1530219	A	G	A	G	-0.0078	-0.0478179	0.4797	0.53332	FALSE	FALSE	FALSE	I7DVIe	39310179	0.211497	0.0382709	TRUE	reported	0.0018	9.942e-06	7364	TRUE	reported	B46jlC	2	TRUE	288550	0.00254346	18.7727
M01564	SCLC	rs1530219	A	G	A	G	-0.0078	0.0843123	0.4797	0.533414	FALSE	FALSE	FALSE	2Xb9Cb	39310179	0.124916	0.0549459	TRUE	reported	0.0018	9.942e-06	7364	TRUE	reported	Mn5i2Y	2	TRUE	287813	0.00254346	18.7727
M32348	adenocarcinoma	rs2853187	A	T	A	T	-0.0078	-0.0180183	0.6023	0.647703	FALSE	TRUE	FALSE	zRAcvM	117388453	0.635341	0.0379956	TRUE	reported	0.0018	9.417e-06	7365	TRUE	reported	DsRzD6	2	TRUE	288690	0.00254311	18.7727
M32348	adenocarcinoma	rs4685337	T	C	T	C	-0.0078	-0.0441606	0.5355	0.496839	FALSE	FALSE	FALSE	zRAcvM	16432825	0.230425	0.036823	TRUE	reported	0.0018	8.636e-06	7365	TRUE	reported	DsRzD6	2	TRUE	288690	0.00254311	18.7727
M32348	adenocarcinoma	rs6844227	T	C	T	C	-0.0078	-0.00105757	0.4886	0.485929	FALSE	FALSE	FALSE	zRAcvM	169999726	0.97684	0.0364299	TRUE	reported	0.0018	9.021e-06	7365	TRUE	reported	DsRzD6	2	TRUE	288690	0.00254311	18.7727
M32348	squamous	rs2853187	A	T	A	T	-0.0078	0.0117902	0.6023	0.647756	FALSE	TRUE	FALSE	eYC3sV	117388453	0.768759	0.0401029	TRUE	reported	0.0018	9.417e-06	7365	TRUE	reported	yVvIPk	2	TRUE	288550	0.00254311	18.7727
M32348	squamous	rs4685337	T	C	T	C	-0.0078	0.0274643	0.5355	0.496927	FALSE	FALSE	FALSE	eYC3sV	16432825	0.479223	0.0388159	TRUE	reported	0.0018	8.636e-06	7365	TRUE	reported	yVvIPk	2	TRUE	288550	0.00254311	18.7727
M32348	squamous	rs6844227	T	C	T	C	-0.0078	-0.00825361	0.4886	0.485941	FALSE	FALSE	FALSE	eYC3sV	169999726	0.83	0.0384423	TRUE	reported	0.0018	9.021e-06	7365	TRUE	reported	yVvIPk	2	TRUE	288550	0.00254311	18.7727
M32348	SCLC	rs2853187	A	T	A	T	-0.0078	0.0102844	0.6023	0.647747	FALSE	TRUE	FALSE	GFGX34	117388453	0.85781	0.0574027	TRUE	reported	0.0018	9.417e-06	7365	TRUE	reported	IS3HfO	2	TRUE	287813	0.00254311	18.7727
M32348	SCLC	rs4685337	T	C	T	C	-0.0078	0.00684662	0.5355	0.496901	FALSE	FALSE	FALSE	GFGX34	16432825	0.901931	0.0555629	TRUE	reported	0.0018	8.636e-06	7365	TRUE	reported	IS3HfO	2	TRUE	287813	0.00254311	18.7727
M32348	SCLC	rs6844227	T	C	T	C	-0.0078	0.0664624	0.4886	0.485982	FALSE	FALSE	FALSE	GFGX34	169999726	0.226222	0.0549209	TRUE	reported	0.0018	9.021e-06	7365	TRUE	reported	IS3HfO	2	TRUE	287813	0.00254311	18.7727
M37506	adenocarcinoma	rs11222450	T	C	T	C	-0.0078	-0.00718297	0.596	0.510306	FALSE	FALSE	FALSE	QrdX5M	131067852	0.843157	0.036304	TRUE	reported	0.0018	9.182e-06	7366	TRUE	reported	Fky8Mf	2	TRUE	288690	0.00254277	18.7727
M37506	squamous	rs11222450	T	C	T	C	-0.0078	0.0033567	0.596	0.510306	FALSE	FALSE	FALSE	JSAW4K	131067852	0.93016	0.0382992	TRUE	reported	0.0018	9.182e-06	7366	TRUE	reported	b9hxUA	2	TRUE	288550	0.00254277	18.7727
M37506	SCLC	rs11222450	T	C	T	C	-0.0078	-0.0320382	0.596	0.510293	FALSE	FALSE	FALSE	65uGom	131067852	0.559472	0.0548949	TRUE	reported	0.0018	9.182e-06	7366	TRUE	reported	ApiJX9	2	TRUE	287813	0.00254277	18.7727
M15140	adenocarcinoma	rs669764	T	C	T	C	-0.0078	-0.0461364	0.3176	0.385816	FALSE	FALSE	FALSE	0pWLCy	78225976	0.214884	0.0371994	TRUE	reported	0.0018	7.726e-06	7368	TRUE	reported	Nr45CI	2	TRUE	288690	0.00254208	18.7727
M15140	squamous	rs669764	T	C	T	C	-0.0078	-0.0723216	0.3176	0.385791	FALSE	FALSE	FALSE	DVfzFM	78225976	0.0651778	0.0392192	TRUE	reported	0.0018	7.726e-06	7368	TRUE	reported	ZpLv9M	2	TRUE	288550	0.00254208	18.7727
M15140	SCLC	rs669764	T	C	T	C	-0.0078	-0.086893	0.3176	0.385827	FALSE	FALSE	FALSE	T0AYJK	78225976	0.121073	0.0560497	TRUE	reported	0.0018	7.726e-06	7368	TRUE	reported	szDaUQ	2	TRUE	287813	0.00254208	18.7727
M01604	adenocarcinoma	rs6927639	A	G	A	G	-0.0078	0.0676256	0.8458	0.738823	FALSE	FALSE	FALSE	hjeydN	107687814	0.104076	0.0416053	TRUE	reported	0.0018	9.274e-06	7371	TRUE	reported	UkpBWE	2	TRUE	288690	0.00254105	18.7727
M01604	squamous	rs6927639	A	G	A	G	-0.0078	0.0423211	0.8458	0.738777	FALSE	FALSE	FALSE	svmNyO	107687814	0.332828	0.0437006	TRUE	reported	0.0018	9.274e-06	7371	TRUE	reported	FgDocZ	2	TRUE	288550	0.00254105	18.7727
M01604	SCLC	rs6927639	A	G	A	G	-0.0078	0.0306349	0.8458	0.738745	FALSE	FALSE	FALSE	TXDgPc	107687814	0.625275	0.0627266	TRUE	reported	0.0018	9.274e-06	7371	TRUE	reported	o7CrhO	2	TRUE	287813	0.00254105	18.7727
M17799	adenocarcinoma	rs11158062	A	G	A	G	-0.0638	0.0139479	0.5	0.457545	FALSE	FALSE	FALSE	RuyidP	55882121	0.705411	0.0368967	TRUE	reported	0.0141	5.938e-06	25	TRUE	reported	ILoJll	2	TRUE	288690	0.450236	18.8361
M17799	squamous	rs11158062	A	G	A	G	-0.0638	-0.0296631	0.5	0.45752	FALSE	FALSE	FALSE	yL5Niw	55882121	0.444395	0.0387858	TRUE	reported	0.0141	5.938e-06	25	TRUE	reported	34fNGM	2	TRUE	288550	0.450236	18.8361
M17799	SCLC	rs11158062	A	G	A	G	-0.0638	0.0413345	0.5	0.457564	FALSE	FALSE	FALSE	Oxcls4	55882121	0.458018	0.0556984	TRUE	reported	0.0141	5.938e-06	25	TRUE	reported	62IEzA	2	TRUE	287813	0.450236	18.8361
M33228	adenocarcinoma	rs169660	A	G	A	G	-0.0126	0.0653846	0.3667	0.398883	FALSE	FALSE	FALSE	oJnPRq	22829383	0.077204	0.0370001	TRUE	reported	0.0029	9.219e-06	7063	TRUE	reported	Slz4Ea	2	TRUE	288690	0.00266561	18.8722
M33228	squamous	rs169660	A	G	A	G	-0.0126	-0.00609095	0.3667	0.398785	FALSE	FALSE	FALSE	svwyvt	22829383	0.875739	0.0389514	TRUE	reported	0.0029	9.219e-06	7063	TRUE	reported	AwRvW2	2	TRUE	288550	0.00266561	18.8722
M33228	SCLC	rs169660	A	G	A	G	-0.0126	-0.00919483	0.3667	0.398799	FALSE	FALSE	FALSE	4fMdrk	22829383	0.86911	0.0557973	TRUE	reported	0.0029	9.219e-06	7063	TRUE	reported	Pku0xV	2	TRUE	287813	0.00266561	18.8722
M21630	adenocarcinoma	rs1255463	A	C	A	C	-0.0113	-0.0113342	0.3988	0.299323	FALSE	FALSE	FALSE	TrAe7G	63646401	0.774754	0.0396076	TRUE	reported	0.0026	9.299e-06	7284	TRUE	reported	0VbTSh	2	TRUE	288690	0.00258652	18.8839
M21630	squamous	rs1255463	A	C	A	C	-0.0113	0.00940014	0.3988	0.299336	FALSE	FALSE	FALSE	aN1Xuu	63646401	0.822241	0.041841	TRUE	reported	0.0026	9.299e-06	7284	TRUE	reported	o1DezX	2	TRUE	288550	0.00258652	18.8839
M21630	SCLC	rs1255463	A	C	A	C	-0.0113	0.00362365	0.3988	0.299322	FALSE	FALSE	FALSE	QMpPCM	63646401	0.951877	0.0600445	TRUE	reported	0.0026	9.299e-06	7284	TRUE	reported	dymUJc	2	TRUE	287813	0.00258652	18.8839
M35127	adenocarcinoma	rs10963693	C	G	C	G	0.0113	0.0227558	0.5857	0.619109	FALSE	TRUE	FALSE	h5nIqJ	18637771	0.543372	0.0374444	TRUE	reported	0.0026	9.607e-06	7344	TRUE	reported	M5Z2MM	2	TRUE	288690	0.00256544	18.8839
M35127	squamous	rs10963693	C	G	C	G	0.0113	0.00922585	0.5857	0.619095	FALSE	TRUE	FALSE	2Skjxl	18637771	0.815433	0.0395242	TRUE	reported	0.0026	9.607e-06	7344	TRUE	reported	0JJGrz	2	TRUE	288550	0.00256544	18.8839
M35127	SCLC	rs10963693	C	G	C	G	0.0113	-0.0379299	0.5857	0.619073	FALSE	TRUE	FALSE	GXNkgW	18637771	0.502359	0.0565457	TRUE	reported	0.0026	9.607e-06	7344	TRUE	reported	52Wjbk	2	TRUE	287813	0.00256544	18.8839
M22177	adenocarcinoma	rs1389052	T	C	T	C	0.0087	-0.0193655	0.7199	0.731066	FALSE	FALSE	FALSE	QHROeB	103289527	0.635678	0.0408769	TRUE	reported	0.002	8.954e-06	6535	TRUE	reported	oGc9gn	2	TRUE	288690	0.0028872	18.9167
M22177	adenocarcinoma	rs2286707	T	G	T	G	-0.0087	0.0243995	0.2687	0.225132	FALSE	FALSE	FALSE	QHROeB	22988991	0.572283	0.0432086	TRUE	reported	0.002	9.496e-06	6535	TRUE	reported	oGc9gn	2	TRUE	288690	0.0028872	18.9167
M22177	adenocarcinoma	rs9547604	A	G	A	G	-0.0087	0.0473069	0.2551	0.229898	FALSE	FALSE	FALSE	QHROeB	36554488	0.274012	0.0432473	TRUE	reported	0.002	7.715e-06	6535	TRUE	reported	oGc9gn	2	TRUE	288690	0.0028872	18.9167
M22177	squamous	rs1389052	T	C	T	C	0.0087	-0.00108404	0.7199	0.73109	FALSE	FALSE	FALSE	jicY9p	103289527	0.979987	0.0432147	TRUE	reported	0.002	8.954e-06	6535	TRUE	reported	sm1XtA	2	TRUE	288550	0.0028872	18.9167
M22177	squamous	rs2286707	T	G	T	G	-0.0087	-0.0437975	0.2687	0.225056	FALSE	FALSE	FALSE	jicY9p	22988991	0.338899	0.0457968	TRUE	reported	0.002	9.496e-06	6535	TRUE	reported	sm1XtA	2	TRUE	288550	0.0028872	18.9167
M22177	squamous	rs9547604	A	G	A	G	-0.0087	0.0602961	0.2551	0.229898	FALSE	FALSE	FALSE	jicY9p	36554488	0.186565	0.0456509	TRUE	reported	0.002	7.715e-06	6535	TRUE	reported	sm1XtA	2	TRUE	288550	0.0028872	18.9167
M22177	SCLC	rs1389052	T	C	T	C	0.0087	0.187962	0.7199	0.731176	FALSE	FALSE	FALSE	pHnwV1	103289527	0.0027052	0.0626666	TRUE	reported	0.002	8.954e-06	6535	TRUE	reported	QIktDQ	2	TRUE	287813	0.0028872	18.9167
M22177	SCLC	rs2286707	T	G	T	G	-0.0087	-0.0521734	0.2687	0.225073	FALSE	FALSE	FALSE	pHnwV1	22988991	0.426478	0.0656077	TRUE	reported	0.002	9.496e-06	6535	TRUE	reported	QIktDQ	2	TRUE	287813	0.0028872	18.9167
M22177	SCLC	rs9547604	A	G	A	G	-0.0087	0.0290376	0.2551	0.229874	FALSE	FALSE	FALSE	pHnwV1	36554488	0.657367	0.0654664	TRUE	reported	0.002	7.715e-06	6535	TRUE	reported	QIktDQ	2	TRUE	287813	0.0028872	18.9167
M32319	adenocarcinoma	rs7429997	T	C	T	C	-0.0161	-0.0266287	0.3794	0.321899	FALSE	FALSE	FALSE	zQ3Kdz	71186831	0.4934	0.0388791	TRUE	reported	0.0037	9.944e-06	7356	TRUE	reported	jNugvJ	2	TRUE	288690	0.00256738	18.9291
M32319	squamous	rs7429997	T	C	T	C	-0.0161	0.0261406	0.3794	0.321965	FALSE	FALSE	FALSE	5mm2be	71186831	0.522849	0.0409111	TRUE	reported	0.0037	9.944e-06	7356	TRUE	reported	tMNtv5	2	TRUE	288550	0.00256738	18.9291
M32319	SCLC	rs7429997	T	C	T	C	-0.0161	0.00330877	0.3794	0.321942	FALSE	FALSE	FALSE	NXdImI	71186831	0.955085	0.0587464	TRUE	reported	0.0037	9.944e-06	7356	TRUE	reported	NPHDFH	2	TRUE	287813	0.00256738	18.9291
M33178	adenocarcinoma	rs11558687	A	T	A	T	0.1683	0.166617	0.96	0.961575	FALSE	TRUE	FALSE	acPIlp	32727697	0.0864749	0.0971926	TRUE	reported	0.0371	5.58e-06	25	TRUE	reported	FlCK9I	2	TRUE	288690	0.4515	18.9325
M33178	adenocarcinoma	rs1585145	A	G	A	G	0.1683	-0.199411	0.96	0.98664	FALSE	FALSE	FALSE	acPIlp	55850711	0.207268	0.158123	TRUE	reported	0.0371	5.58e-06	25	TRUE	reported	FlCK9I	2	TRUE	288690	0.4515	18.9325
M33178	adenocarcinoma	rs16859878	T	C	T	C	-0.1683	0.0590422	0.04	0.0161403	FALSE	FALSE	FALSE	acPIlp	182969857	0.682034	0.144114	TRUE	reported	0.0371	5.58e-06	25	TRUE	reported	FlCK9I	2	TRUE	288690	0.4515	18.9325
M33178	adenocarcinoma	rs16933247	C	G	C	G	-0.1683	-0.187604	0.04	0.00456048	FALSE	TRUE	FALSE	acPIlp	7871250	0.442128	0.244084	TRUE	reported	0.0371	5.58e-06	25	TRUE	reported	FlCK9I	2	TRUE	288690	0.4515	18.9325
M33178	adenocarcinoma	rs9896355	T	C	T	C	0.1683	-0.011126	0.96	0.917573	FALSE	FALSE	FALSE	acPIlp	73256689	0.867395	0.0666353	TRUE	reported	0.0371	5.58e-06	25	TRUE	reported	FlCK9I	2	TRUE	288690	0.4515	18.9325
M33178	squamous	rs11558687	A	T	A	T	0.1683	-0.211299	0.96	0.961505	FALSE	TRUE	FALSE	TFaMva	32727697	0.037921	0.101796	TRUE	reported	0.0371	5.58e-06	25	TRUE	reported	pEtHa3	2	TRUE	288550	0.4515	18.9325
M33178	squamous	rs1585145	A	G	A	G	0.1683	-0.0809412	0.96	0.986651	FALSE	FALSE	FALSE	TFaMva	55850711	0.634067	0.170041	TRUE	reported	0.0371	5.58e-06	25	TRUE	reported	pEtHa3	2	TRUE	288550	0.4515	18.9325
M33178	squamous	rs16859878	T	C	T	C	-0.1683	0.18443	0.04	0.0161466	FALSE	FALSE	FALSE	TFaMva	182969857	0.230252	0.153729	TRUE	reported	0.0371	5.58e-06	25	TRUE	reported	pEtHa3	2	TRUE	288550	0.4515	18.9325
M33178	squamous	rs16933247	C	G	C	G	-0.1683	-0.239603	0.04	0.00455749	FALSE	TRUE	FALSE	TFaMva	7871250	0.371547	0.268138	TRUE	reported	0.0371	5.58e-06	25	TRUE	reported	pEtHa3	2	TRUE	288550	0.4515	18.9325
M33178	squamous	rs9896355	T	C	T	C	0.1683	0.107297	0.96	0.917615	FALSE	FALSE	FALSE	TFaMva	73256689	0.126843	0.0702817	TRUE	reported	0.0371	5.58e-06	25	TRUE	reported	pEtHa3	2	TRUE	288550	0.4515	18.9325
M33178	SCLC	rs11558687	A	T	A	T	0.1683	0.184892	0.96	0.961552	FALSE	TRUE	FALSE	1dZ5Lf	32727697	0.205692	0.146102	TRUE	reported	0.0371	5.58e-06	25	TRUE	reported	tEqCNT	2	TRUE	287813	0.4515	18.9325
M33178	SCLC	rs1585145	A	G	A	G	0.1683	0.390987	0.96	0.986667	FALSE	FALSE	FALSE	1dZ5Lf	55850711	0.106295	0.242086	TRUE	reported	0.0371	5.58e-06	25	TRUE	reported	tEqCNT	2	TRUE	287813	0.4515	18.9325
M33178	SCLC	rs16859878	T	C	T	C	-0.1683	-0.0616451	0.04	0.0161324	FALSE	FALSE	FALSE	1dZ5Lf	182969857	0.779502	0.220185	TRUE	reported	0.0371	5.58e-06	25	TRUE	reported	tEqCNT	2	TRUE	287813	0.4515	18.9325
M33178	SCLC	rs16933247	C	G	C	G	-0.1683	0.10355	0.04	0.0045639	FALSE	TRUE	FALSE	1dZ5Lf	7871250	0.781795	0.373854	TRUE	reported	0.0371	5.58e-06	25	TRUE	reported	tEqCNT	2	TRUE	287813	0.4515	18.9325
M33178	SCLC	rs9896355	T	C	T	C	0.1683	0.0272305	0.96	0.917575	FALSE	FALSE	FALSE	1dZ5Lf	73256689	0.785143	0.0998834	TRUE	reported	0.0371	5.58e-06	25	TRUE	reported	tEqCNT	2	TRUE	287813	0.4515	18.9325
M20489	adenocarcinoma	rs17130	T	C	T	C	-0.0074	0.009409	0.6691	0.679901	FALSE	FALSE	FALSE	iNBxIX	5254959	0.808672	0.0388578	TRUE	reported	0.0017	8.59e-06	7325	TRUE	reported	4N7TsL	2	TRUE	288690	0.0025801	18.9429
M20489	adenocarcinoma	rs9837442	A	T	A	T	-0.0074	0.0103796	0.7138	0.745638	FALSE	TRUE	FALSE	iNBxIX	39377990	0.803756	0.0417707	TRUE	reported	0.0017	7.883e-06	7325	TRUE	reported	4N7TsL	2	TRUE	288690	0.0025801	18.9429
M20489	squamous	rs17130	T	C	T	C	-0.0074	-0.0390154	0.6691	0.679853	FALSE	FALSE	FALSE	UZZQsH	5254959	0.340229	0.0409089	TRUE	reported	0.0017	8.59e-06	7325	TRUE	reported	GqJxWl	2	TRUE	288550	0.0025801	18.9429
M20489	squamous	rs9837442	A	T	A	T	-0.0074	-0.044228	0.7138	0.745605	FALSE	TRUE	FALSE	UZZQsH	39377990	0.315476	0.0440606	TRUE	reported	0.0017	7.883e-06	7325	TRUE	reported	GqJxWl	2	TRUE	288550	0.0025801	18.9429
M20489	SCLC	rs17130	T	C	T	C	-0.0074	-0.0560146	0.6691	0.679879	FALSE	FALSE	FALSE	PXWIjk	5254959	0.340135	0.0587217	TRUE	reported	0.0017	8.59e-06	7325	TRUE	reported	K5DO09	2	TRUE	287813	0.0025801	18.9429
M20489	SCLC	rs9837442	A	T	A	T	-0.0074	-0.0839611	0.7138	0.745606	FALSE	TRUE	FALSE	PXWIjk	39377990	0.184207	0.0632278	TRUE	reported	0.0017	7.883e-06	7325	TRUE	reported	K5DO09	2	TRUE	287813	0.0025801	18.9429
M15488	adenocarcinoma	rs10933558	A	G	A	G	-0.0074	-0.0473499	0.794	0.825575	FALSE	FALSE	FALSE	yT2U9j	241468063	0.323618	0.0479711	TRUE	reported	0.0017	9.254e-06	7345	TRUE	reported	UWtwgl	2	TRUE	288690	0.00257309	18.9429
M15488	squamous	rs10933558	A	G	A	G	-0.0074	-0.00614358	0.794	0.825618	FALSE	FALSE	FALSE	fVcC70	241468063	0.903899	0.0508835	TRUE	reported	0.0017	9.254e-06	7345	TRUE	reported	fGjoYI	2	TRUE	288550	0.00257309	18.9429
M15488	SCLC	rs10933558	A	G	A	G	-0.0074	0.144694	0.794	0.825654	FALSE	FALSE	FALSE	dCS2MR	241468063	0.0467046	0.0727481	TRUE	reported	0.0017	9.254e-06	7345	TRUE	reported	m3kUuN	2	TRUE	287813	0.00257309	18.9429
M00054	adenocarcinoma	rs938040	T	C	T	C	0.0074	-0.0183023	0.107	0.101031	FALSE	FALSE	FALSE	3g45AX	63978423	0.757236	0.0592092	TRUE	reported	0.0017	9.124e-06	7355	TRUE	reported	CdW1oQ	2	TRUE	288690	0.0025696	18.9429
M00054	squamous	rs938040	T	C	T	C	0.0074	-0.00655065	0.107	0.10103	FALSE	FALSE	FALSE	UevZ0C	63978423	0.916757	0.0626737	TRUE	reported	0.0017	9.124e-06	7355	TRUE	reported	pcJXYX	2	TRUE	288550	0.0025696	18.9429
M00054	SCLC	rs938040	T	C	T	C	0.0074	0.0109448	0.107	0.101029	FALSE	FALSE	FALSE	4bDz44	63978423	0.903083	0.0898827	TRUE	reported	0.0017	9.124e-06	7355	TRUE	reported	gRv0Ny	2	TRUE	287813	0.0025696	18.9429
M33178	adenocarcinoma	rs17659760	A	G	A	G	-0.3372	0.0836144	0.0217	0.0607856	FALSE	FALSE	FALSE	acPIlp	47995242	0.267498	0.075407	TRUE	reported	0.0743	5.613e-06	25	TRUE	reported	FlCK9I	2	TRUE	288690	0.451715	18.949
M33178	squamous	rs17659760	A	G	A	G	-0.3372	0.0253808	0.0217	0.0607527	FALSE	FALSE	FALSE	TFaMva	47995242	0.754745	0.0812474	TRUE	reported	0.0743	5.613e-06	25	TRUE	reported	pEtHa3	2	TRUE	288550	0.451715	18.949
M33178	SCLC	rs17659760	A	G	A	G	-0.3372	-0.10018	0.0217	0.0607371	FALSE	FALSE	FALSE	1dZ5Lf	47995242	0.384017	0.11508	TRUE	reported	0.0743	5.613e-06	25	TRUE	reported	tEqCNT	2	TRUE	287813	0.451715	18.949
M17799	adenocarcinoma	rs3925748	A	C	A	C	-0.0826	-0.0178573	0.1468	0.174424	FALSE	FALSE	FALSE	RuyidP	32057342	0.709668	0.0479646	TRUE	reported	0.0182	5.549e-06	25	TRUE	reported	ILoJll	2	TRUE	288690	0.451726	18.9498
M17799	squamous	rs3925748	A	C	A	C	-0.0826	-0.00748831	0.1468	0.174446	FALSE	FALSE	FALSE	yL5Niw	32057342	0.88141	0.0501956	TRUE	reported	0.0182	5.549e-06	25	TRUE	reported	34fNGM	2	TRUE	288550	0.451726	18.9498
M17799	SCLC	rs3925748	A	C	A	C	-0.0826	0.00423696	0.1468	0.174445	FALSE	FALSE	FALSE	Oxcls4	32057342	0.953188	0.0721752	TRUE	reported	0.0182	5.549e-06	25	TRUE	reported	62IEzA	2	TRUE	287813	0.451726	18.9498
M33178	adenocarcinoma	rs6664636	A	G	A	G	0.1693	-0.0272218	0.959	0.915468	FALSE	FALSE	FALSE	acPIlp	34500593	0.67964	0.0659198	TRUE	reported	0.0373	5.526e-06	25	TRUE	reported	FlCK9I	2	TRUE	288690	0.451771	18.9533
M33178	squamous	rs6664636	A	G	A	G	0.1693	-0.0142066	0.959	0.915466	FALSE	FALSE	FALSE	TFaMva	34500593	0.837087	0.0690916	TRUE	reported	0.0373	5.526e-06	25	TRUE	reported	pEtHa3	2	TRUE	288550	0.451771	18.9533
M33178	SCLC	rs6664636	A	G	A	G	0.1693	-0.0400086	0.959	0.915463	FALSE	FALSE	FALSE	1dZ5Lf	34500593	0.686035	0.0989715	TRUE	reported	0.0373	5.526e-06	25	TRUE	reported	tEqCNT	2	TRUE	287813	0.451771	18.9533
M33178	adenocarcinoma	rs11613732	T	C	T	C	-0.3377	0.215076	0.0209	0.0066178	FALSE	FALSE	FALSE	acPIlp	96413704	0.344386	0.227465	TRUE	reported	0.0744	5.58e-06	25	TRUE	reported	FlCK9I	2	TRUE	288690	0.451782	18.9541
M33178	adenocarcinoma	rs6137014	A	C	A	C	-0.3377	0.224956	0.021	0.0330216	FALSE	FALSE	FALSE	acPIlp	20389135	0.0339531	0.10608	TRUE	reported	0.0744	5.563e-06	25	TRUE	reported	FlCK9I	2	TRUE	288690	0.451782	18.9541
M33178	adenocarcinoma	rs7137664	A	G	A	G	0.3377	0.0732371	0.9791	0.992047	FALSE	FALSE	FALSE	acPIlp	71823590	0.723902	0.207324	TRUE	reported	0.0744	5.58e-06	25	TRUE	reported	FlCK9I	2	TRUE	288690	0.451782	18.9541
M33178	squamous	rs11613732	T	C	T	C	-0.3377	0.0827538	0.0209	0.00661258	FALSE	FALSE	FALSE	TFaMva	96413704	0.731392	0.241071	TRUE	reported	0.0744	5.58e-06	25	TRUE	reported	pEtHa3	2	TRUE	288550	0.451782	18.9541
M33178	squamous	rs6137014	A	C	A	C	-0.3377	0.0223839	0.021	0.0329942	FALSE	FALSE	FALSE	TFaMva	20389135	0.839964	0.110845	TRUE	reported	0.0744	5.563e-06	25	TRUE	reported	pEtHa3	2	TRUE	288550	0.451782	18.9541
M33178	squamous	rs7137664	A	G	A	G	0.3377	-0.165704	0.9791	0.992036	FALSE	FALSE	FALSE	TFaMva	71823590	0.438659	0.21396	TRUE	reported	0.0744	5.58e-06	25	TRUE	reported	pEtHa3	2	TRUE	288550	0.451782	18.9541
M33178	SCLC	rs11613732	T	C	T	C	-0.3377	-0.575911	0.0209	0.0066025	FALSE	FALSE	FALSE	1dZ5Lf	96413704	0.0883833	0.337979	TRUE	reported	0.0744	5.58e-06	25	TRUE	reported	tEqCNT	2	TRUE	287813	0.451782	18.9541
M33178	SCLC	rs6137014	A	C	A	C	-0.3377	-0.1038	0.021	0.0329885	FALSE	FALSE	FALSE	1dZ5Lf	20389135	0.517191	0.160264	TRUE	reported	0.0744	5.563e-06	25	TRUE	reported	tEqCNT	2	TRUE	287813	0.451782	18.9541
M33178	SCLC	rs7137664	A	G	A	G	0.3377	-0.312453	0.9791	0.992038	FALSE	FALSE	FALSE	1dZ5Lf	71823590	0.311465	0.308702	TRUE	reported	0.0744	5.58e-06	25	TRUE	reported	tEqCNT	2	TRUE	287813	0.451782	18.9541
M33178	adenocarcinoma	rs9574326	A	G	A	G	0.3391	-0.024091	0.9791	0.956401	FALSE	FALSE	FALSE	acPIlp	78922138	0.787851	0.0895236	TRUE	reported	0.0747	5.58e-06	25	TRUE	reported	FlCK9I	2	TRUE	288690	0.451838	18.9584
M33178	squamous	rs9574326	A	G	A	G	0.3391	0.0452425	0.9791	0.956409	FALSE	FALSE	FALSE	TFaMva	78922138	0.627414	0.0932122	TRUE	reported	0.0747	5.58e-06	25	TRUE	reported	pEtHa3	2	TRUE	288550	0.451838	18.9584
M33178	SCLC	rs9574326	A	G	A	G	0.3391	0.0889943	0.9791	0.956413	FALSE	FALSE	FALSE	1dZ5Lf	78922138	0.511378	0.135519	TRUE	reported	0.0747	5.58e-06	25	TRUE	reported	tEqCNT	2	TRUE	287813	0.451838	18.9584
M33178	adenocarcinoma	rs10486289	A	G	A	G	0.3373	-0.20725	0.979	0.979835	FALSE	FALSE	FALSE	acPIlp	18686539	0.108352	0.129076	TRUE	reported	0.0743	5.617e-06	25	TRUE	reported	FlCK9I	2	TRUE	288690	0.451862	18.9602
M33178	adenocarcinoma	rs3889670	T	C	T	C	-0.3373	-0.00637805	0.0211	0.112303	FALSE	FALSE	FALSE	acPIlp	132623637	0.914223	0.0592129	TRUE	reported	0.0743	5.71e-06	25	TRUE	reported	FlCK9I	2	TRUE	288690	0.451862	18.9602
M33178	squamous	rs10486289	A	G	A	G	0.3373	-0.0236739	0.979	0.979856	FALSE	FALSE	FALSE	TFaMva	18686539	0.862699	0.136892	TRUE	reported	0.0743	5.617e-06	25	TRUE	reported	pEtHa3	2	TRUE	288550	0.451862	18.9602
M33178	squamous	rs3889670	T	C	T	C	-0.3373	0.0234328	0.0211	0.112331	FALSE	FALSE	FALSE	TFaMva	132623637	0.704346	0.0617529	TRUE	reported	0.0743	5.71e-06	25	TRUE	reported	pEtHa3	2	TRUE	288550	0.451862	18.9602
M33178	SCLC	rs10486289	A	G	A	G	0.3373	0.0638151	0.979	0.979859	FALSE	FALSE	FALSE	1dZ5Lf	18686539	0.742151	0.193962	TRUE	reported	0.0743	5.617e-06	25	TRUE	reported	tEqCNT	2	TRUE	287813	0.451862	18.9602
M33178	SCLC	rs3889670	T	C	T	C	-0.3373	0.065436	0.0211	0.112347	FALSE	FALSE	FALSE	1dZ5Lf	132623637	0.458056	0.0881827	TRUE	reported	0.0743	5.71e-06	25	TRUE	reported	tEqCNT	2	TRUE	287813	0.451862	18.9602
M33178	adenocarcinoma	rs10475669	T	C	T	C	-0.3387	0.0923701	0.0209	0.0271933	FALSE	FALSE	FALSE	acPIlp	159025048	0.428904	0.116766	TRUE	reported	0.0746	5.58e-06	25	TRUE	reported	FlCK9I	2	TRUE	288690	0.451917	18.9645
M33178	squamous	rs10475669	T	C	T	C	-0.3387	-0.135475	0.0209	0.0271721	FALSE	FALSE	FALSE	TFaMva	159025048	0.259834	0.120231	TRUE	reported	0.0746	5.58e-06	25	TRUE	reported	pEtHa3	2	TRUE	288550	0.451917	18.9645
M33178	SCLC	rs10475669	T	C	T	C	-0.3387	-0.0470494	0.0209	0.0271893	FALSE	FALSE	FALSE	1dZ5Lf	159025048	0.782984	0.170821	TRUE	reported	0.0746	5.58e-06	25	TRUE	reported	tEqCNT	2	TRUE	287813	0.451917	18.9645
M33178	adenocarcinoma	rs10085014	T	C	T	C	0.3374	0.0500483	0.979	0.969136	FALSE	FALSE	FALSE	acPIlp	75403595	0.634594	0.105305	TRUE	reported	0.0743	5.58e-06	25	TRUE	reported	FlCK9I	2	TRUE	288690	0.452008	18.9714
M33178	adenocarcinoma	rs10276616	T	G	T	G	-0.3374	0.0418346	0.021	0.0450356	FALSE	FALSE	FALSE	acPIlp	17668841	0.622517	0.08498	TRUE	reported	0.0743	5.58e-06	25	TRUE	reported	FlCK9I	2	TRUE	288690	0.452008	18.9714
M33178	adenocarcinoma	rs10994406	T	C	T	C	0.3374	0.0358914	0.979	0.974071	FALSE	FALSE	FALSE	acPIlp	60531364	0.754189	0.114625	TRUE	reported	0.0743	5.571e-06	25	TRUE	reported	FlCK9I	2	TRUE	288690	0.452008	18.9714
M33178	adenocarcinoma	rs11698917	A	T	A	T	-0.3374	0.169804	0.021	0.0247936	FALSE	TRUE	FALSE	acPIlp	39768569	0.149419	0.11779	TRUE	reported	0.0743	5.58e-06	25	TRUE	reported	FlCK9I	2	TRUE	288690	0.452008	18.9714
M33178	adenocarcinoma	rs11916772	T	C	T	C	0.3374	0.622167	0.979	0.997655	FALSE	FALSE	FALSE	acPIlp	126023467	0.104722	0.38349	TRUE	reported	0.0743	5.58e-06	25	TRUE	reported	FlCK9I	2	TRUE	288690	0.452008	18.9714
M33178	adenocarcinoma	rs12642350	A	G	A	G	0.3374	0.150391	0.979	0.985049	FALSE	FALSE	FALSE	acPIlp	178564816	0.324429	0.15262	TRUE	reported	0.0743	5.58e-06	25	TRUE	reported	FlCK9I	2	TRUE	288690	0.452008	18.9714
M33178	adenocarcinoma	rs13410411	A	G	A	G	0.3374	0.00691805	0.979	0.967928	FALSE	FALSE	FALSE	acPIlp	176987097	0.948259	0.106606	TRUE	reported	0.0743	5.58e-06	25	TRUE	reported	FlCK9I	2	TRUE	288690	0.452008	18.9714
M33178	adenocarcinoma	rs1355540	A	G	A	G	0.3374	-0.147425	0.979	0.985276	FALSE	FALSE	FALSE	acPIlp	165745041	0.327409	0.150534	TRUE	reported	0.0743	5.58e-06	25	TRUE	reported	FlCK9I	2	TRUE	288690	0.452008	18.9714
M33178	adenocarcinoma	rs1358551	T	C	T	C	0.3374	-0.00936039	0.979	0.920304	FALSE	FALSE	FALSE	acPIlp	91324360	0.889426	0.0673262	TRUE	reported	0.0743	5.58e-06	25	TRUE	reported	FlCK9I	2	TRUE	288690	0.452008	18.9714
M33178	adenocarcinoma	rs1368009	A	G	A	G	0.3374	-0.0118829	0.979	0.985534	FALSE	FALSE	FALSE	acPIlp	90462864	0.937058	0.150478	TRUE	reported	0.0743	5.58e-06	25	TRUE	reported	FlCK9I	2	TRUE	288690	0.452008	18.9714
M33178	adenocarcinoma	rs1472292	A	G	A	G	0.3374	0.0798177	0.979	0.907429	FALSE	FALSE	FALSE	acPIlp	84308459	0.201064	0.0624295	TRUE	reported	0.0743	5.58e-06	25	TRUE	reported	FlCK9I	2	TRUE	288690	0.452008	18.9714
M33178	adenocarcinoma	rs16869484	A	G	A	G	0.3374	-0.0666437	0.979	0.926769	FALSE	FALSE	FALSE	acPIlp	39983022	0.340378	0.0698998	TRUE	reported	0.0743	5.58e-06	25	TRUE	reported	FlCK9I	2	TRUE	288690	0.452008	18.9714
M33178	adenocarcinoma	rs16943260	A	G	A	G	0.3374	0.38585	0.979	0.996318	FALSE	FALSE	FALSE	acPIlp	89716936	0.196482	0.298729	TRUE	reported	0.0743	5.58e-06	25	TRUE	reported	FlCK9I	2	TRUE	288690	0.452008	18.9714
M33178	adenocarcinoma	rs17027472	T	C	T	C	0.3374	0.0239767	0.979	0.993537	FALSE	FALSE	FALSE	acPIlp	41328628	0.914955	0.22452	TRUE	reported	0.0743	5.58e-06	25	TRUE	reported	FlCK9I	2	TRUE	288690	0.452008	18.9714
M33178	adenocarcinoma	rs2145526	A	G	A	G	0.3374	0.0649609	0.979	0.975839	FALSE	FALSE	FALSE	acPIlp	98484801	0.579856	0.117344	TRUE	reported	0.0743	5.58e-06	25	TRUE	reported	FlCK9I	2	TRUE	288690	0.452008	18.9714
M33178	adenocarcinoma	rs2513641	A	G	A	G	0.3374	-0.121381	0.979	0.987408	FALSE	FALSE	FALSE	acPIlp	115566247	0.453899	0.162073	TRUE	reported	0.0743	5.558e-06	25	TRUE	reported	FlCK9I	2	TRUE	288690	0.452008	18.9714
M33178	adenocarcinoma	rs6813770	T	C	T	C	0.3374	-0.0140272	0.979	0.994549	FALSE	FALSE	FALSE	acPIlp	96885141	0.952402	0.235	TRUE	reported	0.0743	5.58e-06	25	TRUE	reported	FlCK9I	2	TRUE	288690	0.452008	18.9714
M33178	adenocarcinoma	rs7306127	A	C	A	C	-0.3374	-0.00427613	0.021	0.0123009	FALSE	FALSE	FALSE	acPIlp	83207698	0.978305	0.157248	TRUE	reported	0.0743	5.58e-06	25	TRUE	reported	FlCK9I	2	TRUE	288690	0.452008	18.9714
M33178	adenocarcinoma	rs7315726	C	G	C	G	0.3374	0.0483578	0.979	0.929036	FALSE	TRUE	FALSE	acPIlp	78472192	0.491513	0.0702973	TRUE	reported	0.0743	5.558e-06	25	TRUE	reported	FlCK9I	2	TRUE	288690	0.452008	18.9714
M33178	adenocarcinoma	rs7622961	A	G	A	G	-0.3374	0.0118174	0.021	0.0113567	FALSE	FALSE	FALSE	acPIlp	139535722	0.945468	0.172771	TRUE	reported	0.0743	5.58e-06	25	TRUE	reported	FlCK9I	2	TRUE	288690	0.452008	18.9714
M33178	adenocarcinoma	rs7722027	T	C	T	C	-0.3374	-0.00982631	0.021	0.289076	FALSE	FALSE	FALSE	acPIlp	118845384	0.805946	0.0399996	TRUE	reported	0.0743	5.58e-06	25	TRUE	reported	FlCK9I	2	TRUE	288690	0.452008	18.9714
M33178	adenocarcinoma	rs9603513	A	C	A	C	-0.3374	-0.00731366	0.021	0.0247442	FALSE	FALSE	FALSE	acPIlp	39160167	0.950675	0.11823	TRUE	reported	0.0743	5.58e-06	25	TRUE	reported	FlCK9I	2	TRUE	288690	0.452008	18.9714
M33178	squamous	rs10085014	T	C	T	C	0.3374	-0.00624845	0.979	0.969126	FALSE	FALSE	FALSE	TFaMva	75403595	0.955041	0.110833	TRUE	reported	0.0743	5.58e-06	25	TRUE	reported	pEtHa3	2	TRUE	288550	0.452008	18.9714
M33178	squamous	rs10276616	T	G	T	G	-0.3374	0.0532204	0.021	0.0450244	FALSE	FALSE	FALSE	TFaMva	17668841	0.561612	0.0916883	TRUE	reported	0.0743	5.58e-06	25	TRUE	reported	pEtHa3	2	TRUE	288550	0.452008	18.9714
M33178	squamous	rs10994406	T	C	T	C	0.3374	0.205887	0.979	0.974092	FALSE	FALSE	FALSE	TFaMva	60531364	0.0899912	0.121435	TRUE	reported	0.0743	5.571e-06	25	TRUE	reported	pEtHa3	2	TRUE	288550	0.452008	18.9714
M33178	squamous	rs11698917	A	T	A	T	-0.3374	0.144686	0.021	0.0247917	FALSE	TRUE	FALSE	TFaMva	39768569	0.239148	0.122915	TRUE	reported	0.0743	5.58e-06	25	TRUE	reported	pEtHa3	2	TRUE	288550	0.452008	18.9714
M33178	squamous	rs11916772	T	C	T	C	0.3374	-0.150001	0.979	0.997646	FALSE	FALSE	FALSE	TFaMva	126023467	0.708951	0.401861	TRUE	reported	0.0743	5.58e-06	25	TRUE	reported	pEtHa3	2	TRUE	288550	0.452008	18.9714
M33178	squamous	rs12642350	A	G	A	G	0.3374	0.106961	0.979	0.985043	FALSE	FALSE	FALSE	TFaMva	178564816	0.502196	0.159397	TRUE	reported	0.0743	5.58e-06	25	TRUE	reported	pEtHa3	2	TRUE	288550	0.452008	18.9714
M33178	squamous	rs13410411	A	G	A	G	0.3374	-0.0399826	0.979	0.967924	FALSE	FALSE	FALSE	TFaMva	176987097	0.724768	0.113557	TRUE	reported	0.0743	5.58e-06	25	TRUE	reported	pEtHa3	2	TRUE	288550	0.452008	18.9714
M33178	squamous	rs1355540	A	G	A	G	0.3374	0.0333203	0.979	0.98529	FALSE	FALSE	FALSE	TFaMva	165745041	0.834157	0.159143	TRUE	reported	0.0743	5.58e-06	25	TRUE	reported	pEtHa3	2	TRUE	288550	0.452008	18.9714
M33178	squamous	rs1358551	T	C	T	C	0.3374	0.015486	0.979	0.920304	FALSE	FALSE	FALSE	TFaMva	91324360	0.825117	0.0700824	TRUE	reported	0.0743	5.58e-06	25	TRUE	reported	pEtHa3	2	TRUE	288550	0.452008	18.9714
M33178	squamous	rs1368009	A	G	A	G	0.3374	0.160396	0.979	0.985548	FALSE	FALSE	FALSE	TFaMva	90462864	0.319693	0.161187	TRUE	reported	0.0743	5.58e-06	25	TRUE	reported	pEtHa3	2	TRUE	288550	0.452008	18.9714
M33178	squamous	rs1472292	A	G	A	G	0.3374	0.0399696	0.979	0.907407	FALSE	FALSE	FALSE	TFaMva	84308459	0.54119	0.0654152	TRUE	reported	0.0743	5.58e-06	25	TRUE	reported	pEtHa3	2	TRUE	288550	0.452008	18.9714
M33178	squamous	rs16869484	A	G	A	G	0.3374	0.0496158	0.979	0.926805	FALSE	FALSE	FALSE	TFaMva	39983022	0.498384	0.073284	TRUE	reported	0.0743	5.58e-06	25	TRUE	reported	pEtHa3	2	TRUE	288550	0.452008	18.9714
M33178	squamous	rs16943260	A	G	A	G	0.3374	0.0215307	0.979	0.996311	FALSE	FALSE	FALSE	TFaMva	89716936	0.945616	0.315638	TRUE	reported	0.0743	5.58e-06	25	TRUE	reported	pEtHa3	2	TRUE	288550	0.452008	18.9714
M33178	squamous	rs17027472	T	C	T	C	0.3374	0.399188	0.979	0.993548	FALSE	FALSE	FALSE	TFaMva	41328628	0.0860696	0.232559	TRUE	reported	0.0743	5.58e-06	25	TRUE	reported	pEtHa3	2	TRUE	288550	0.452008	18.9714
M33178	squamous	rs2145526	A	G	A	G	0.3374	0.104738	0.979	0.975842	FALSE	FALSE	FALSE	TFaMva	98484801	0.394671	0.123051	TRUE	reported	0.0743	5.58e-06	25	TRUE	reported	pEtHa3	2	TRUE	288550	0.452008	18.9714
M33178	squamous	rs2513641	A	G	A	G	0.3374	-0.0663308	0.979	0.987412	FALSE	FALSE	FALSE	TFaMva	115566247	0.697395	0.170587	TRUE	reported	0.0743	5.558e-06	25	TRUE	reported	pEtHa3	2	TRUE	288550	0.452008	18.9714
M33178	squamous	rs6813770	T	C	T	C	0.3374	0.0364665	0.979	0.994553	FALSE	FALSE	FALSE	TFaMva	96885141	0.886655	0.255837	TRUE	reported	0.0743	5.58e-06	25	TRUE	reported	pEtHa3	2	TRUE	288550	0.452008	18.9714
M33178	squamous	rs7306127	A	C	A	C	-0.3374	-0.186371	0.021	0.0122865	FALSE	FALSE	FALSE	TFaMva	83207698	0.271973	0.169655	TRUE	reported	0.0743	5.58e-06	25	TRUE	reported	pEtHa3	2	TRUE	288550	0.452008	18.9714
M33178	squamous	rs7315726	C	G	C	G	0.3374	0.062907	0.979	0.929047	FALSE	TRUE	FALSE	TFaMva	78472192	0.401129	0.0749244	TRUE	reported	0.0743	5.558e-06	25	TRUE	reported	pEtHa3	2	TRUE	288550	0.452008	18.9714
M33178	squamous	rs7622961	A	G	A	G	-0.3374	-0.103896	0.021	0.0113496	FALSE	FALSE	FALSE	TFaMva	139535722	0.572237	0.183964	TRUE	reported	0.0743	5.58e-06	25	TRUE	reported	pEtHa3	2	TRUE	288550	0.452008	18.9714
M33178	squamous	rs7722027	T	C	T	C	-0.3374	-0.0901231	0.021	0.288994	FALSE	FALSE	FALSE	TFaMva	118845384	0.032923	0.0422513	TRUE	reported	0.0743	5.58e-06	25	TRUE	reported	pEtHa3	2	TRUE	288550	0.452008	18.9714
M33178	squamous	rs9603513	A	C	A	C	-0.3374	-0.0159018	0.021	0.0247361	FALSE	FALSE	FALSE	TFaMva	39160167	0.901583	0.12859	TRUE	reported	0.0743	5.58e-06	25	TRUE	reported	pEtHa3	2	TRUE	288550	0.452008	18.9714
M33178	SCLC	rs10085014	T	C	T	C	0.3374	0.055512	0.979	0.969128	FALSE	FALSE	FALSE	1dZ5Lf	75403595	0.723739	0.15705	TRUE	reported	0.0743	5.58e-06	25	TRUE	reported	tEqCNT	2	TRUE	287813	0.452008	18.9714
M33178	SCLC	rs10276616	T	G	T	G	-0.3374	0.25622	0.021	0.0450405	FALSE	FALSE	FALSE	1dZ5Lf	17668841	0.049381	0.130373	TRUE	reported	0.0743	5.58e-06	25	TRUE	reported	tEqCNT	2	TRUE	287813	0.452008	18.9714
M33178	SCLC	rs10994406	T	C	T	C	0.3374	-0.107951	0.979	0.974061	FALSE	FALSE	FALSE	1dZ5Lf	60531364	0.533872	0.173525	TRUE	reported	0.0743	5.571e-06	25	TRUE	reported	tEqCNT	2	TRUE	287813	0.452008	18.9714
M33178	SCLC	rs11698917	A	T	A	T	-0.3374	0.113685	0.021	0.0247801	FALSE	TRUE	FALSE	1dZ5Lf	39768569	0.521422	0.177313	TRUE	reported	0.0743	5.58e-06	25	TRUE	reported	tEqCNT	2	TRUE	287813	0.452008	18.9714
M33178	SCLC	rs11916772	T	C	T	C	0.3374	0.153602	0.979	0.997649	FALSE	FALSE	FALSE	1dZ5Lf	126023467	0.798928	0.602989	TRUE	reported	0.0743	5.58e-06	25	TRUE	reported	tEqCNT	2	TRUE	287813	0.452008	18.9714
M33178	SCLC	rs12642350	A	G	A	G	0.3374	0.212838	0.979	0.985042	FALSE	FALSE	FALSE	1dZ5Lf	178564816	0.347227	0.226428	TRUE	reported	0.0743	5.58e-06	25	TRUE	reported	tEqCNT	2	TRUE	287813	0.452008	18.9714
M33178	SCLC	rs13410411	A	G	A	G	0.3374	0.176606	0.979	0.967932	FALSE	FALSE	FALSE	1dZ5Lf	176987097	0.274977	0.161775	TRUE	reported	0.0743	5.58e-06	25	TRUE	reported	tEqCNT	2	TRUE	287813	0.452008	18.9714
M33178	SCLC	rs1355540	A	G	A	G	0.3374	0.0692231	0.979	0.98529	FALSE	FALSE	FALSE	1dZ5Lf	165745041	0.764423	0.230991	TRUE	reported	0.0743	5.58e-06	25	TRUE	reported	tEqCNT	2	TRUE	287813	0.452008	18.9714
M33178	SCLC	rs1358551	T	C	T	C	0.3374	0.00459947	0.979	0.920307	FALSE	FALSE	FALSE	1dZ5Lf	91324360	0.964049	0.102044	TRUE	reported	0.0743	5.58e-06	25	TRUE	reported	tEqCNT	2	TRUE	287813	0.452008	18.9714
M33178	SCLC	rs1368009	A	G	A	G	0.3374	0.165765	0.979	0.985542	FALSE	FALSE	FALSE	1dZ5Lf	90462864	0.474867	0.231974	TRUE	reported	0.0743	5.58e-06	25	TRUE	reported	tEqCNT	2	TRUE	287813	0.452008	18.9714
M33178	SCLC	rs1472292	A	G	A	G	0.3374	-0.0362534	0.979	0.907386	FALSE	FALSE	FALSE	1dZ5Lf	84308459	0.700572	0.0942757	TRUE	reported	0.0743	5.58e-06	25	TRUE	reported	tEqCNT	2	TRUE	287813	0.452008	18.9714
M33178	SCLC	rs16869484	A	G	A	G	0.3374	0.00193712	0.979	0.926789	FALSE	FALSE	FALSE	1dZ5Lf	39983022	0.985304	0.105168	TRUE	reported	0.0743	5.58e-06	25	TRUE	reported	tEqCNT	2	TRUE	287813	0.452008	18.9714
M33178	SCLC	rs16943260	A	G	A	G	0.3374	-0.57942	0.979	0.996307	FALSE	FALSE	FALSE	1dZ5Lf	89716936	0.221041	0.473473	TRUE	reported	0.0743	5.58e-06	25	TRUE	reported	tEqCNT	2	TRUE	287813	0.452008	18.9714
M33178	SCLC	rs17027472	T	C	T	C	0.3374	-0.431905	0.979	0.99353	FALSE	FALSE	FALSE	1dZ5Lf	41328628	0.197864	0.335418	TRUE	reported	0.0743	5.58e-06	25	TRUE	reported	tEqCNT	2	TRUE	287813	0.452008	18.9714
M33178	SCLC	rs2145526	A	G	A	G	0.3374	-0.136629	0.979	0.975824	FALSE	FALSE	FALSE	1dZ5Lf	98484801	0.438651	0.176416	TRUE	reported	0.0743	5.58e-06	25	TRUE	reported	tEqCNT	2	TRUE	287813	0.452008	18.9714
M33178	SCLC	rs2513641	A	G	A	G	0.3374	0.242399	0.979	0.987423	FALSE	FALSE	FALSE	1dZ5Lf	115566247	0.323182	0.245358	TRUE	reported	0.0743	5.558e-06	25	TRUE	reported	tEqCNT	2	TRUE	287813	0.452008	18.9714
M33178	SCLC	rs6813770	T	C	T	C	0.3374	0.0399835	0.979	0.994552	FALSE	FALSE	FALSE	1dZ5Lf	96885141	0.911478	0.359646	TRUE	reported	0.0743	5.58e-06	25	TRUE	reported	tEqCNT	2	TRUE	287813	0.452008	18.9714
M33178	SCLC	rs7306127	A	C	A	C	-0.3374	0.0792197	0.021	0.0122985	FALSE	FALSE	FALSE	1dZ5Lf	83207698	0.743981	0.242569	TRUE	reported	0.0743	5.58e-06	25	TRUE	reported	tEqCNT	2	TRUE	287813	0.452008	18.9714
M33178	SCLC	rs7315726	C	G	C	G	0.3374	-0.0391999	0.979	0.929017	FALSE	TRUE	FALSE	1dZ5Lf	78472192	0.714149	0.107019	TRUE	reported	0.0743	5.558e-06	25	TRUE	reported	tEqCNT	2	TRUE	287813	0.452008	18.9714
M33178	SCLC	rs7622961	A	G	A	G	-0.3374	-0.0182485	0.021	0.0113529	FALSE	FALSE	FALSE	1dZ5Lf	139535722	0.947256	0.275852	TRUE	reported	0.0743	5.58e-06	25	TRUE	reported	tEqCNT	2	TRUE	287813	0.452008	18.9714
M33178	SCLC	rs7722027	T	C	T	C	-0.3374	-0.0994521	0.021	0.28904	FALSE	FALSE	FALSE	1dZ5Lf	118845384	0.0998504	0.0604359	TRUE	reported	0.0743	5.58e-06	25	TRUE	reported	tEqCNT	2	TRUE	287813	0.452008	18.9714
M33178	SCLC	rs9603513	A	C	A	C	-0.3374	0.0738819	0.021	0.0247485	FALSE	FALSE	FALSE	1dZ5Lf	39160167	0.683156	0.181012	TRUE	reported	0.0743	5.58e-06	25	TRUE	reported	tEqCNT	2	TRUE	287813	0.452008	18.9714
M33178	adenocarcinoma	rs2218123	A	T	A	T	0.3397	0.0348264	0.9792	0.92938	FALSE	TRUE	FALSE	acPIlp	188093484	0.634864	0.0733355	TRUE	reported	0.0748	5.58e-06	25	TRUE	reported	FlCK9I	2	TRUE	288690	0.452051	18.9747
M33178	squamous	rs2218123	A	T	A	T	0.3397	-0.120505	0.9792	0.929317	FALSE	TRUE	FALSE	TFaMva	188093484	0.111625	0.0757451	TRUE	reported	0.0748	5.58e-06	25	TRUE	reported	pEtHa3	2	TRUE	288550	0.452051	18.9747
M33178	SCLC	rs2218123	A	T	A	T	0.3397	-0.119874	0.9792	0.929331	FALSE	TRUE	FALSE	1dZ5Lf	188093484	0.271147	0.108934	TRUE	reported	0.0748	5.58e-06	25	TRUE	reported	tEqCNT	2	TRUE	287813	0.452051	18.9747
M33178	adenocarcinoma	rs4678695	A	C	A	C	-0.3379	-0.0867714	0.0211	0.054646	FALSE	FALSE	FALSE	acPIlp	34603697	0.279129	0.0801748	TRUE	reported	0.0744	5.507e-06	25	TRUE	reported	FlCK9I	2	TRUE	288690	0.452076	18.9766
M33178	squamous	rs4678695	A	C	A	C	-0.3379	0.0661918	0.0211	0.054681	FALSE	FALSE	FALSE	TFaMva	34603697	0.437021	0.0851632	TRUE	reported	0.0744	5.507e-06	25	TRUE	reported	pEtHa3	2	TRUE	288550	0.452076	18.9766
M33178	SCLC	rs4678695	A	C	A	C	-0.3379	0.0635331	0.0211	0.054676	FALSE	FALSE	FALSE	1dZ5Lf	34603697	0.601387	0.121616	TRUE	reported	0.0744	5.507e-06	25	TRUE	reported	tEqCNT	2	TRUE	287813	0.452076	18.9766
M35193	adenocarcinoma	rs12071803	A	G	A	G	-0.0122	0.0291245	0.3609	0.414028	FALSE	FALSE	FALSE	HxzmZf	96569918	0.431114	0.0369936	TRUE	reported	0.0028	9.921e-06	6543	TRUE	reported	AHBZez	2	TRUE	288690	0.00289313	18.9789
M35193	squamous	rs12071803	A	G	A	G	-0.0122	0.0267852	0.3609	0.414041	FALSE	FALSE	FALSE	K5lTT0	96569918	0.491221	0.0389111	TRUE	reported	0.0028	9.921e-06	6543	TRUE	reported	HoYi5A	2	TRUE	288550	0.00289313	18.9789
M35193	SCLC	rs12071803	A	G	A	G	-0.0122	0.0506853	0.3609	0.414041	FALSE	FALSE	FALSE	11qdai	96569918	0.36303	0.0557221	TRUE	reported	0.0028	9.921e-06	6543	TRUE	reported	7YVX6u	2	TRUE	287813	0.00289313	18.9789
M33178	adenocarcinoma	rs12266879	A	G	A	G	0.3411	0.315284	0.9793	0.99954	FALSE	FALSE	FALSE	acPIlp	23433069	0.70331	0.827831	TRUE	reported	0.0751	5.58e-06	25	TRUE	reported	FlCK9I	2	TRUE	288690	0.452106	18.9789
M33178	squamous	rs12266879	A	G	A	G	0.3411	1.30838	0.9793	0.999543	FALSE	FALSE	FALSE	TFaMva	23433069	0.141291	0.889449	TRUE	reported	0.0751	5.58e-06	25	TRUE	reported	pEtHa3	2	TRUE	288550	0.452106	18.9789
M33178	SCLC	rs12266879	A	G	A	G	0.3411	-0.188225	0.9793	0.99954	FALSE	FALSE	FALSE	1dZ5Lf	23433069	0.880898	1.25624	TRUE	reported	0.0751	5.58e-06	25	TRUE	reported	tEqCNT	2	TRUE	287813	0.452106	18.9789
M19364	adenocarcinoma	rs4472601	A	G	A	G	-0.0122	-0.0268676	0.3066	0.415536	FALSE	FALSE	FALSE	d4jPSQ	29966806	0.465635	0.0368251	TRUE	reported	0.0028	9.836e-06	6929	TRUE	reported	XewRVG	2	TRUE	288690	0.0027324	18.9792
M19364	squamous	rs4472601	A	G	A	G	-0.0122	-0.0606811	0.3066	0.415513	FALSE	FALSE	FALSE	eBCL6Z	29966806	0.117939	0.0388114	TRUE	reported	0.0028	9.836e-06	6929	TRUE	reported	ZTCOHs	2	TRUE	288550	0.0027324	18.9792
M19364	SCLC	rs4472601	A	G	A	G	-0.0122	-0.139084	0.3066	0.415508	FALSE	FALSE	FALSE	2lv1FV	29966806	0.0122798	0.0555448	TRUE	reported	0.0028	9.836e-06	6929	TRUE	reported	nnFM50	2	TRUE	287813	0.0027324	18.9792
M33477	adenocarcinoma	rs2035058	A	G	A	G	-0.0122	-0.0637476	0.8888	0.929439	FALSE	FALSE	FALSE	WTDZ4U	86263853	0.369803	0.0710801	TRUE	reported	0.0028	9.982e-06	7307	TRUE	reported	DOj0Zv	2	TRUE	288690	0.00259142	18.9795
M33477	squamous	rs2035058	A	G	A	G	-0.0122	0.0918341	0.8888	0.929492	FALSE	FALSE	FALSE	oJQRip	86263853	0.223083	0.0753746	TRUE	reported	0.0028	9.982e-06	7307	TRUE	reported	VA4M3M	2	TRUE	288550	0.00259142	18.9795
M33477	SCLC	rs2035058	A	G	A	G	-0.0122	-0.0809503	0.8888	0.929448	FALSE	FALSE	FALSE	YbrjsS	86263853	0.451435	0.1075	TRUE	reported	0.0028	9.982e-06	7307	TRUE	reported	YkdJm1	2	TRUE	287813	0.00259142	18.9795
M33230	adenocarcinoma	rs10255688	T	C	T	C	-0.0122	0.0112967	0.4167	0.406173	FALSE	FALSE	FALSE	NOI7a7	11111729	0.759467	0.0368955	TRUE	reported	0.0028	9.889e-06	7364	TRUE	reported	AiR1lS	2	TRUE	288690	0.00257141	18.9795
M33230	squamous	rs10255688	T	C	T	C	-0.0122	-0.0336028	0.4167	0.406106	FALSE	FALSE	FALSE	JPw8ka	11111729	0.388065	0.0389313	TRUE	reported	0.0028	9.889e-06	7364	TRUE	reported	QMu2EZ	2	TRUE	288550	0.00257141	18.9795
M33230	SCLC	rs10255688	T	C	T	C	-0.0122	0.057506	0.4167	0.406186	FALSE	FALSE	FALSE	l427OK	11111729	0.301997	0.0557142	TRUE	reported	0.0028	9.889e-06	7364	TRUE	reported	eu2UDn	2	TRUE	287813	0.00257141	18.9795
M33178	adenocarcinoma	rs10849031	C	G	C	G	0.3384	0.0449589	0.9791	0.959148	FALSE	TRUE	FALSE	acPIlp	4313968	0.625742	0.0921801	TRUE	reported	0.0745	5.58e-06	25	TRUE	reported	FlCK9I	2	TRUE	288690	0.452143	18.9817
M33178	squamous	rs10849031	C	G	C	G	0.3384	0.00642122	0.9791	0.959132	FALSE	TRUE	FALSE	TFaMva	4313968	0.946253	0.0952522	TRUE	reported	0.0745	5.58e-06	25	TRUE	reported	pEtHa3	2	TRUE	288550	0.452143	18.9817
M33178	SCLC	rs10849031	C	G	C	G	0.3384	-0.0103692	0.9791	0.959135	FALSE	TRUE	FALSE	1dZ5Lf	4313968	0.939769	0.137231	TRUE	reported	0.0745	5.58e-06	25	TRUE	reported	tEqCNT	2	TRUE	287813	0.452143	18.9817
M33178	adenocarcinoma	rs9957162	A	G	A	G	0.3375	-0.215969	0.979	0.992151	FALSE	FALSE	FALSE	acPIlp	62555428	0.281341	0.20047	TRUE	reported	0.0743	5.504e-06	25	TRUE	reported	FlCK9I	2	TRUE	288690	0.452155	18.9827
M33178	squamous	rs9957162	A	G	A	G	0.3375	-0.00183525	0.979	0.992161	FALSE	FALSE	FALSE	TFaMva	62555428	0.993111	0.212571	TRUE	reported	0.0743	5.504e-06	25	TRUE	reported	pEtHa3	2	TRUE	288550	0.452155	18.9827
M33178	SCLC	rs9957162	A	G	A	G	0.3375	0.0405251	0.979	0.992162	FALSE	FALSE	FALSE	1dZ5Lf	62555428	0.893793	0.303544	TRUE	reported	0.0743	5.504e-06	25	TRUE	reported	tEqCNT	2	TRUE	287813	0.452155	18.9827
M33178	adenocarcinoma	rs10027220	T	C	T	C	-0.338	0.0131734	0.0209	0.0135917	FALSE	FALSE	FALSE	acPIlp	115468878	0.934454	0.160178	TRUE	reported	0.0744	5.58e-06	25	TRUE	reported	FlCK9I	2	TRUE	288690	0.452222	18.9878
M33178	adenocarcinoma	rs10220710	T	G	T	G	0.338	0.130512	0.9789	0.992433	FALSE	FALSE	FALSE	acPIlp	55960386	0.528259	0.206943	TRUE	reported	0.0744	5.471e-06	25	TRUE	reported	FlCK9I	2	TRUE	288690	0.452222	18.9878
M33178	adenocarcinoma	rs6903934	T	C	T	C	-0.338	0.624516	0.0212	0.00188998	FALSE	FALSE	FALSE	acPIlp	142226160	0.126748	0.408969	TRUE	reported	0.0744	5.463e-06	25	TRUE	reported	FlCK9I	2	TRUE	288690	0.452222	18.9878
M33178	squamous	rs10027220	T	C	T	C	-0.338	-0.169079	0.0209	0.0135816	FALSE	FALSE	FALSE	TFaMva	115468878	0.31429	0.168027	TRUE	reported	0.0744	5.58e-06	25	TRUE	reported	pEtHa3	2	TRUE	288550	0.452222	18.9878
M33178	squamous	rs10220710	T	G	T	G	0.338	-0.0852574	0.9789	0.992426	FALSE	FALSE	FALSE	TFaMva	55960386	0.698918	0.220427	TRUE	reported	0.0744	5.471e-06	25	TRUE	reported	pEtHa3	2	TRUE	288550	0.452222	18.9878
M33178	squamous	rs6903934	T	C	T	C	-0.338	-0.482266	0.0212	0.00187872	FALSE	FALSE	FALSE	TFaMva	142226160	0.27303	0.43998	TRUE	reported	0.0744	5.463e-06	25	TRUE	reported	pEtHa3	2	TRUE	288550	0.452222	18.9878
M33178	SCLC	rs10027220	T	C	T	C	-0.338	-0.147721	0.0209	0.0135878	FALSE	FALSE	FALSE	1dZ5Lf	115468878	0.543112	0.242916	TRUE	reported	0.0744	5.58e-06	25	TRUE	reported	tEqCNT	2	TRUE	287813	0.452222	18.9878
M33178	SCLC	rs10220710	T	G	T	G	0.338	0.0658292	0.9789	0.992429	FALSE	FALSE	FALSE	1dZ5Lf	55960386	0.832337	0.310947	TRUE	reported	0.0744	5.471e-06	25	TRUE	reported	tEqCNT	2	TRUE	287813	0.452222	18.9878
M33178	SCLC	rs6903934	T	C	T	C	-0.338	-0.675198	0.0212	0.00188009	FALSE	FALSE	FALSE	1dZ5Lf	142226160	0.27132	0.613801	TRUE	reported	0.0744	5.463e-06	25	TRUE	reported	tEqCNT	2	TRUE	287813	0.452222	18.9878
M33178	adenocarcinoma	rs8087408	C	G	C	G	0.1781	-0.0777559	0.9606	0.954797	FALSE	TRUE	FALSE	acPIlp	51553242	0.381833	0.0889121	TRUE	reported	0.0392	5.387e-06	25	TRUE	reported	FlCK9I	2	TRUE	288690	0.452261	18.9908
M33178	squamous	rs8087408	C	G	C	G	0.1781	0.0802922	0.9606	0.954829	FALSE	TRUE	FALSE	TFaMva	51553242	0.39099	0.0935999	TRUE	reported	0.0392	5.387e-06	25	TRUE	reported	pEtHa3	2	TRUE	288550	0.452261	18.9908
M33178	SCLC	rs8087408	C	G	C	G	0.1781	-0.101017	0.9606	0.9548	FALSE	TRUE	FALSE	1dZ5Lf	51553242	0.454603	0.135092	TRUE	reported	0.0392	5.387e-06	25	TRUE	reported	tEqCNT	2	TRUE	287813	0.452261	18.9908
M33178	adenocarcinoma	rs10132956	A	G	A	G	-0.3367	0.13268	0.02	0.0297723	FALSE	FALSE	FALSE	acPIlp	72461112	0.208447	0.105482	TRUE	reported	0.0741	5.58e-06	25	TRUE	reported	FlCK9I	2	TRUE	288690	0.452315	18.9949
M33178	adenocarcinoma	rs10229296	A	G	A	G	0.3367	0.0085138	0.98	0.857136	FALSE	FALSE	FALSE	acPIlp	82222495	0.868611	0.0514667	TRUE	reported	0.0741	5.58e-06	25	TRUE	reported	FlCK9I	2	TRUE	288690	0.452315	18.9949
M33178	adenocarcinoma	rs10274897	T	G	T	G	0.3367	-0.057438	0.98	0.995371	FALSE	FALSE	FALSE	acPIlp	45305282	0.827511	0.263604	TRUE	reported	0.0741	5.58e-06	25	TRUE	reported	FlCK9I	2	TRUE	288690	0.452315	18.9949
M33178	adenocarcinoma	rs10488089	C	G	C	G	0.3367	0.197217	0.98	0.991485	FALSE	TRUE	FALSE	acPIlp	30223744	0.297021	0.189114	TRUE	reported	0.0741	5.58e-06	25	TRUE	reported	FlCK9I	2	TRUE	288690	0.452315	18.9949
M33178	adenocarcinoma	rs10494913	A	G	A	G	-0.3367	-0.0434221	0.02	0.00951053	FALSE	FALSE	FALSE	acPIlp	208940923	0.802284	0.173417	TRUE	reported	0.0741	5.58e-06	25	TRUE	reported	FlCK9I	2	TRUE	288690	0.452315	18.9949
M33178	adenocarcinoma	rs10777950	T	C	T	C	-0.3367	-0.0796132	0.02	0.0257885	FALSE	FALSE	FALSE	acPIlp	98860602	0.494512	0.116538	TRUE	reported	0.0741	5.58e-06	25	TRUE	reported	FlCK9I	2	TRUE	288690	0.452315	18.9949
M33178	adenocarcinoma	rs10838566	T	C	T	C	0.3367	-0.0509439	0.98	0.955739	FALSE	FALSE	FALSE	acPIlp	46113256	0.567741	0.089159	TRUE	reported	0.0741	5.58e-06	25	TRUE	reported	FlCK9I	2	TRUE	288690	0.452315	18.9949
M33178	adenocarcinoma	rs10864476	A	G	A	G	0.3367	0.0346735	0.98	0.914531	FALSE	FALSE	FALSE	acPIlp	10891118	0.598407	0.0658326	TRUE	reported	0.0741	5.58e-06	25	TRUE	reported	FlCK9I	2	TRUE	288690	0.452315	18.9949
M33178	adenocarcinoma	rs10917221	T	C	T	C	0.3367	0.0739535	0.98	0.921028	FALSE	FALSE	FALSE	acPIlp	22382643	0.280642	0.0685467	TRUE	reported	0.0741	5.58e-06	25	TRUE	reported	FlCK9I	2	TRUE	288690	0.452315	18.9949
M33178	adenocarcinoma	rs10962496	A	G	A	G	-0.3367	-0.194728	0.02	0.00867455	FALSE	FALSE	FALSE	acPIlp	16577697	0.316993	0.194601	TRUE	reported	0.0741	5.58e-06	25	TRUE	reported	FlCK9I	2	TRUE	288690	0.452315	18.9949
M33178	adenocarcinoma	rs10973779	A	G	A	G	-0.3367	-0.0142085	0.02	0.0386801	FALSE	FALSE	FALSE	acPIlp	38394721	0.878471	0.092922	TRUE	reported	0.0741	5.58e-06	25	TRUE	reported	FlCK9I	2	TRUE	288690	0.452315	18.9949
M33178	adenocarcinoma	rs11019667	T	C	T	C	-0.3367	0.146349	0.02	0.01228	FALSE	FALSE	FALSE	acPIlp	91876123	0.362445	0.160697	TRUE	reported	0.0741	5.58e-06	25	TRUE	reported	FlCK9I	2	TRUE	288690	0.452315	18.9949
M33178	adenocarcinoma	rs11198080	A	C	A	C	-0.3367	-0.0934145	0.02	0.0244211	FALSE	FALSE	FALSE	acPIlp	117739841	0.4101	0.113406	TRUE	reported	0.0741	5.58e-06	25	TRUE	reported	FlCK9I	2	TRUE	288690	0.452315	18.9949
M33178	adenocarcinoma	rs11202938	A	G	A	G	0.3367	-0.126163	0.98	0.98373	FALSE	FALSE	FALSE	acPIlp	89030719	0.38239	0.144434	TRUE	reported	0.0741	5.58e-06	25	TRUE	reported	FlCK9I	2	TRUE	288690	0.452315	18.9949
M33178	adenocarcinoma	rs11256010	T	C	T	C	0.3367	0.0437789	0.98	0.969822	FALSE	FALSE	FALSE	acPIlp	8993291	0.680121	0.106183	TRUE	reported	0.0741	5.58e-06	25	TRUE	reported	FlCK9I	2	TRUE	288690	0.452315	18.9949
M33178	adenocarcinoma	rs11856508	T	C	T	C	0.3367	-0.260513	0.98	0.993441	FALSE	FALSE	FALSE	acPIlp	80638401	0.281183	0.241738	TRUE	reported	0.0741	5.58e-06	25	TRUE	reported	FlCK9I	2	TRUE	288690	0.452315	18.9949
M33178	adenocarcinoma	rs12004211	A	T	A	T	-0.3367	-0.482451	0.02	0.00155392	FALSE	TRUE	FALSE	acPIlp	132216191	0.263733	0.43168	TRUE	reported	0.0741	5.58e-06	25	TRUE	reported	FlCK9I	2	TRUE	288690	0.452315	18.9949
M33178	adenocarcinoma	rs1219976	A	G	A	G	-0.3367	0.00346282	0.02	0.0190587	FALSE	FALSE	FALSE	acPIlp	213271411	0.978809	0.130366	TRUE	reported	0.0741	5.58e-06	25	TRUE	reported	FlCK9I	2	TRUE	288690	0.452315	18.9949
M33178	adenocarcinoma	rs12426085	A	G	A	G	-0.3367	0.00401096	0.02	0.0247516	FALSE	FALSE	FALSE	acPIlp	1624880	0.972758	0.117453	TRUE	reported	0.0741	5.58e-06	25	TRUE	reported	FlCK9I	2	TRUE	288690	0.452315	18.9949
M33178	adenocarcinoma	rs12902028	A	G	A	G	-0.3367	0.0317472	0.02	0.065178	FALSE	FALSE	FALSE	acPIlp	48303169	0.668643	0.0741736	TRUE	reported	0.0741	5.58e-06	25	TRUE	reported	FlCK9I	2	TRUE	288690	0.452315	18.9949
M33178	adenocarcinoma	rs13326335	T	C	T	C	-0.3367	-0.000464878	0.02	0.0841488	FALSE	FALSE	FALSE	acPIlp	155021747	0.994422	0.0664912	TRUE	reported	0.0741	5.58e-06	25	TRUE	reported	FlCK9I	2	TRUE	288690	0.452315	18.9949
M33178	adenocarcinoma	rs1581614	C	G	C	G	0.3367	-0.0916649	0.98	0.978379	FALSE	TRUE	FALSE	acPIlp	19778912	0.478798	0.129427	TRUE	reported	0.0741	5.58e-06	25	TRUE	reported	FlCK9I	2	TRUE	288690	0.452315	18.9949
M33178	adenocarcinoma	rs16827187	T	C	T	C	-0.3367	-0.146948	0.02	0.018026	FALSE	FALSE	FALSE	acPIlp	147330158	0.295141	0.140364	TRUE	reported	0.0741	5.58e-06	25	TRUE	reported	FlCK9I	2	TRUE	288690	0.452315	18.9949
M33178	adenocarcinoma	rs16854290	C	G	C	G	0.3367	0.0950518	0.98	0.967887	FALSE	TRUE	FALSE	acPIlp	42381998	0.367415	0.105458	TRUE	reported	0.0741	5.58e-06	25	TRUE	reported	FlCK9I	2	TRUE	288690	0.452315	18.9949
M33178	adenocarcinoma	rs16894362	T	C	T	C	-0.3367	-0.133495	0.02	0.00304974	FALSE	FALSE	FALSE	acPIlp	65796060	0.673032	0.316347	TRUE	reported	0.0741	5.58e-06	25	TRUE	reported	FlCK9I	2	TRUE	288690	0.452315	18.9949
M33178	adenocarcinoma	rs16927166	T	C	T	C	0.3367	0.171554	0.98	0.995305	FALSE	FALSE	FALSE	acPIlp	1934874	0.516369	0.264355	TRUE	reported	0.0741	5.58e-06	25	TRUE	reported	FlCK9I	2	TRUE	288690	0.452315	18.9949
M33178	adenocarcinoma	rs16978034	C	G	C	G	-0.3367	-0.0643262	0.02	0.0284491	FALSE	TRUE	FALSE	acPIlp	86854689	0.557602	0.109695	TRUE	reported	0.0741	5.58e-06	25	TRUE	reported	FlCK9I	2	TRUE	288690	0.452315	18.9949
M33178	adenocarcinoma	rs16992346	A	G	A	G	-0.3367	0.344895	0.02	0.00500181	FALSE	FALSE	FALSE	acPIlp	44481492	0.188042	0.261999	TRUE	reported	0.0741	5.58e-06	25	TRUE	reported	FlCK9I	2	TRUE	288690	0.452315	18.9949
M33178	adenocarcinoma	rs16997544	T	C	T	C	-0.3367	-0.00074023	0.02	0.00959624	FALSE	FALSE	FALSE	acPIlp	47767545	0.996659	0.176785	TRUE	reported	0.0741	5.58e-06	25	TRUE	reported	FlCK9I	2	TRUE	288690	0.452315	18.9949
M33178	adenocarcinoma	rs16998847	A	G	A	G	-0.3367	-0.0949125	0.02	0.00440793	FALSE	FALSE	FALSE	acPIlp	38250894	0.73847	0.284271	TRUE	reported	0.0741	5.58e-06	25	TRUE	reported	FlCK9I	2	TRUE	288690	0.452315	18.9949
M33178	adenocarcinoma	rs17050376	C	G	C	G	-0.3367	0.0645903	0.02	0.113982	FALSE	TRUE	FALSE	acPIlp	138411342	0.251655	0.0563448	TRUE	reported	0.0741	5.58e-06	25	TRUE	reported	FlCK9I	2	TRUE	288690	0.452315	18.9949
M33178	adenocarcinoma	rs17079498	T	C	T	C	0.3367	-0.0179087	0.98	0.986134	FALSE	FALSE	FALSE	acPIlp	3160822	0.904893	0.149885	TRUE	reported	0.0741	5.58e-06	25	TRUE	reported	FlCK9I	2	TRUE	288690	0.452315	18.9949
M33178	adenocarcinoma	rs17087115	A	C	A	C	0.3367	0.0472079	0.98	0.998331	FALSE	FALSE	FALSE	acPIlp	84331046	0.912647	0.430336	TRUE	reported	0.0741	5.58e-06	25	TRUE	reported	FlCK9I	2	TRUE	288690	0.452315	18.9949
M33178	adenocarcinoma	rs17100461	T	G	T	G	0.3367	-0.0391602	0.98	0.986222	FALSE	FALSE	FALSE	acPIlp	33255680	0.806313	0.159717	TRUE	reported	0.0741	5.58e-06	25	TRUE	reported	FlCK9I	2	TRUE	288690	0.452315	18.9949
M33178	adenocarcinoma	rs17108927	T	C	T	C	0.3367	-0.0843091	0.98	0.984832	FALSE	FALSE	FALSE	acPIlp	148906754	0.559067	0.144308	TRUE	reported	0.0741	5.58e-06	25	TRUE	reported	FlCK9I	2	TRUE	288690	0.452315	18.9949
M33178	adenocarcinoma	rs17126321	T	G	T	G	0.3367	-0.0546363	0.98	0.973279	FALSE	FALSE	FALSE	acPIlp	38738626	0.626588	0.112297	TRUE	reported	0.0741	5.58e-06	25	TRUE	reported	FlCK9I	2	TRUE	288690	0.452315	18.9949
M33178	adenocarcinoma	rs17164003	T	G	T	G	0.3367	-0.335309	0.98	0.995854	FALSE	FALSE	FALSE	acPIlp	91563797	0.246247	0.289181	TRUE	reported	0.0741	5.58e-06	25	TRUE	reported	FlCK9I	2	TRUE	288690	0.452315	18.9949
M33178	adenocarcinoma	rs17209113	C	G	C	G	-0.3367	-0.125216	0.02	0.0405172	FALSE	TRUE	FALSE	acPIlp	101080270	0.178492	0.093069	TRUE	reported	0.0741	5.58e-06	25	TRUE	reported	FlCK9I	2	TRUE	288690	0.452315	18.9949
M33178	adenocarcinoma	rs17435401	T	G	T	G	0.3367	0.131837	0.98	0.947801	FALSE	FALSE	FALSE	acPIlp	30680077	0.108455	0.0821326	TRUE	reported	0.0741	5.58e-06	25	TRUE	reported	FlCK9I	2	TRUE	288690	0.452315	18.9949
M33178	adenocarcinoma	rs17721790	A	G	A	G	-0.3367	-0.173293	0.02	0.0214529	FALSE	FALSE	FALSE	acPIlp	100772058	0.165614	0.124992	TRUE	reported	0.0741	5.58e-06	25	TRUE	reported	FlCK9I	2	TRUE	288690	0.452315	18.9949
M33178	adenocarcinoma	rs17829368	T	C	T	C	0.3367	0.0878551	0.98	0.988636	FALSE	FALSE	FALSE	acPIlp	57918636	0.608276	0.171413	TRUE	reported	0.0741	5.58e-06	25	TRUE	reported	FlCK9I	2	TRUE	288690	0.452315	18.9949
M33178	adenocarcinoma	rs17863803	A	G	A	G	0.3367	0.037841	0.98	0.973472	FALSE	FALSE	FALSE	acPIlp	233779681	0.74364	0.115708	TRUE	reported	0.0741	5.58e-06	25	TRUE	reported	FlCK9I	2	TRUE	288690	0.452315	18.9949
M33178	adenocarcinoma	rs1929543	T	C	T	C	0.3367	-0.0280081	0.98	0.901221	FALSE	FALSE	FALSE	acPIlp	83543932	0.647811	0.061313	TRUE	reported	0.0741	5.58e-06	25	TRUE	reported	FlCK9I	2	TRUE	288690	0.452315	18.9949
M33178	adenocarcinoma	rs2113097	T	C	T	C	-0.3367	-0.730485	0.02	0.001574	FALSE	FALSE	FALSE	acPIlp	33955147	0.243199	0.625936	TRUE	reported	0.0741	5.58e-06	25	TRUE	reported	FlCK9I	2	TRUE	288690	0.452315	18.9949
M33178	adenocarcinoma	rs2241445	T	C	T	C	-0.3367	-0.105752	0.02	0.0466722	FALSE	FALSE	FALSE	acPIlp	6330446	0.212512	0.0848267	TRUE	reported	0.0741	5.58e-06	25	TRUE	reported	FlCK9I	2	TRUE	288690	0.452315	18.9949
M33178	adenocarcinoma	rs2250600	A	G	A	G	0.3367	0.156437	0.98	0.970593	FALSE	FALSE	FALSE	acPIlp	14861150	0.142848	0.106764	TRUE	reported	0.0741	5.58e-06	25	TRUE	reported	FlCK9I	2	TRUE	288690	0.452315	18.9949
M33178	adenocarcinoma	rs2284767	A	G	A	G	0.3367	0.00651517	0.98	0.954789	FALSE	FALSE	FALSE	acPIlp	168294920	0.94071	0.087596	TRUE	reported	0.0741	5.58e-06	25	TRUE	reported	FlCK9I	2	TRUE	288690	0.452315	18.9949
M33178	adenocarcinoma	rs2305000	T	C	T	C	0.3367	-0.0162163	0.98	0.968071	FALSE	FALSE	FALSE	acPIlp	26583935	0.876738	0.10455	TRUE	reported	0.0741	5.58e-06	25	TRUE	reported	FlCK9I	2	TRUE	288690	0.452315	18.9949
M33178	adenocarcinoma	rs231966	T	C	T	C	-0.3367	0.0123358	0.02	0.016098	FALSE	FALSE	FALSE	acPIlp	155409678	0.931683	0.143895	TRUE	reported	0.0741	5.58e-06	25	TRUE	reported	FlCK9I	2	TRUE	288690	0.452315	18.9949
M33178	adenocarcinoma	rs2429980	A	G	A	G	0.3367	-0.086524	0.98	0.978884	FALSE	FALSE	FALSE	acPIlp	71664549	0.497579	0.127559	TRUE	reported	0.0741	5.58e-06	25	TRUE	reported	FlCK9I	2	TRUE	288690	0.452315	18.9949
M33178	adenocarcinoma	rs2647998	T	C	T	C	-0.3367	-0.273493	0.02	0.00378459	FALSE	FALSE	FALSE	acPIlp	51538879	0.332899	0.282449	TRUE	reported	0.0741	5.58e-06	25	TRUE	reported	FlCK9I	2	TRUE	288690	0.452315	18.9949
M33178	adenocarcinoma	rs2974000	A	G	A	G	0.3367	-0.026254	0.98	0.937514	FALSE	FALSE	FALSE	acPIlp	119866752	0.730725	0.0762841	TRUE	reported	0.0741	5.58e-06	25	TRUE	reported	FlCK9I	2	TRUE	288690	0.452315	18.9949
M33178	adenocarcinoma	rs35875280	T	G	T	G	-0.3367	0.0351305	0.02	0.0462398	FALSE	FALSE	FALSE	acPIlp	33593550	0.683148	0.086068	TRUE	reported	0.0741	5.58e-06	25	TRUE	reported	FlCK9I	2	TRUE	288690	0.452315	18.9949
M33178	adenocarcinoma	rs3751184	A	G	A	G	-0.3367	0.309953	0.02	0.0128561	FALSE	FALSE	FALSE	acPIlp	125012509	0.0485915	0.157164	TRUE	reported	0.0741	5.58e-06	25	TRUE	reported	FlCK9I	2	TRUE	288690	0.452315	18.9949
M33178	adenocarcinoma	rs3818305	A	C	A	C	-0.3367	0.112492	0.02	0.0263019	FALSE	FALSE	FALSE	acPIlp	98847548	0.33315	0.116236	TRUE	reported	0.0741	5.58e-06	25	TRUE	reported	FlCK9I	2	TRUE	288690	0.452315	18.9949
M33178	adenocarcinoma	rs4077730	T	C	T	C	0.3367	0.0805713	0.98	0.875716	FALSE	FALSE	FALSE	acPIlp	7827052	0.143517	0.0550794	TRUE	reported	0.0741	5.58e-06	25	TRUE	reported	FlCK9I	2	TRUE	288690	0.452315	18.9949
M33178	adenocarcinoma	rs4505105	A	C	A	C	-0.3367	-0.0462574	0.02	0.0399783	FALSE	FALSE	FALSE	acPIlp	58076673	0.617413	0.0926038	TRUE	reported	0.0741	5.58e-06	25	TRUE	reported	FlCK9I	2	TRUE	288690	0.452315	18.9949
M33178	adenocarcinoma	rs4599300	T	C	T	C	-0.3367	0.371466	0.02	0.010135	FALSE	FALSE	FALSE	acPIlp	115653674	0.0360811	0.177225	TRUE	reported	0.0741	5.58e-06	25	TRUE	reported	FlCK9I	2	TRUE	288690	0.452315	18.9949
M33178	adenocarcinoma	rs4602498	A	G	A	G	-0.3367	-0.0677954	0.02	0.0131913	FALSE	FALSE	FALSE	acPIlp	101460970	0.690515	0.170273	TRUE	reported	0.0741	5.58e-06	25	TRUE	reported	FlCK9I	2	TRUE	288690	0.452315	18.9949
M33178	adenocarcinoma	rs4749376	A	G	A	G	-0.3367	-0.133306	0.02	0.0185041	FALSE	FALSE	FALSE	acPIlp	29033082	0.336086	0.138582	TRUE	reported	0.0741	5.58e-06	25	TRUE	reported	FlCK9I	2	TRUE	288690	0.452315	18.9949
M33178	adenocarcinoma	rs6115656	T	C	T	C	0.3367	0.156963	0.98	0.973411	FALSE	FALSE	FALSE	acPIlp	345834	0.173656	0.115367	TRUE	reported	0.0741	5.58e-06	25	TRUE	reported	FlCK9I	2	TRUE	288690	0.452315	18.9949
M33178	adenocarcinoma	rs6136119	A	G	A	G	-0.3367	0.198693	0.02	0.0239531	FALSE	FALSE	FALSE	acPIlp	17497136	0.10809	0.123655	TRUE	reported	0.0741	5.58e-06	25	TRUE	reported	FlCK9I	2	TRUE	288690	0.452315	18.9949
M33178	adenocarcinoma	rs6475096	T	C	T	C	0.3367	0.0705663	0.98	0.968815	FALSE	FALSE	FALSE	acPIlp	16914414	0.505737	0.106037	TRUE	reported	0.0741	5.58e-06	25	TRUE	reported	FlCK9I	2	TRUE	288690	0.452315	18.9949
M33178	adenocarcinoma	rs6495823	T	C	T	C	-0.3367	0.0317329	0.02	0.0463697	FALSE	FALSE	FALSE	acPIlp	29655156	0.712722	0.0861829	TRUE	reported	0.0741	5.58e-06	25	TRUE	reported	FlCK9I	2	TRUE	288690	0.452315	18.9949
M33178	adenocarcinoma	rs653513	T	G	T	G	0.3367	-0.11752	0.98	0.984952	FALSE	FALSE	FALSE	acPIlp	139521462	0.419516	0.145578	TRUE	reported	0.0741	5.58e-06	25	TRUE	reported	FlCK9I	2	TRUE	288690	0.452315	18.9949
M33178	adenocarcinoma	rs6561867	A	G	A	G	-0.3367	0.030723	0.02	0.102993	FALSE	FALSE	FALSE	acPIlp	55795734	0.615464	0.061166	TRUE	reported	0.0741	5.58e-06	25	TRUE	reported	FlCK9I	2	TRUE	288690	0.452315	18.9949
M33178	adenocarcinoma	rs6711230	T	C	T	C	0.3367	-0.517622	0.98	0.995196	FALSE	FALSE	FALSE	acPIlp	73915601	0.0472879	0.260936	TRUE	reported	0.0741	5.58e-06	25	TRUE	reported	FlCK9I	2	TRUE	288690	0.452315	18.9949
M33178	adenocarcinoma	rs6952699	A	C	A	C	-0.3367	-0.296002	0.02	0.00795709	FALSE	FALSE	FALSE	acPIlp	133231638	0.145454	0.203329	TRUE	reported	0.0741	5.58e-06	25	TRUE	reported	FlCK9I	2	TRUE	288690	0.452315	18.9949
M33178	adenocarcinoma	rs696686	T	C	T	C	0.3367	-0.00465279	0.98	0.815723	FALSE	FALSE	FALSE	acPIlp	74580718	0.920762	0.0467738	TRUE	reported	0.0741	5.58e-06	25	TRUE	reported	FlCK9I	2	TRUE	288690	0.452315	18.9949
M33178	adenocarcinoma	rs7030552	A	G	A	G	-0.3367	-0.205474	0.02	0.0148405	FALSE	FALSE	FALSE	acPIlp	106395745	0.203095	0.161437	TRUE	reported	0.0741	5.58e-06	25	TRUE	reported	FlCK9I	2	TRUE	288690	0.452315	18.9949
M33178	adenocarcinoma	rs7118023	A	G	A	G	0.3367	0.219556	0.98	0.987041	FALSE	FALSE	FALSE	acPIlp	61255331	0.193633	0.168901	TRUE	reported	0.0741	5.58e-06	25	TRUE	reported	FlCK9I	2	TRUE	288690	0.452315	18.9949
M33178	adenocarcinoma	rs733501	T	C	T	C	0.3367	-0.20163	0.98	0.97314	FALSE	FALSE	FALSE	acPIlp	31142237	0.0792228	0.114875	TRUE	reported	0.0741	5.58e-06	25	TRUE	reported	FlCK9I	2	TRUE	288690	0.452315	18.9949
M33178	adenocarcinoma	rs7565704	A	C	A	C	0.3367	0.103442	0.98	0.901497	FALSE	FALSE	FALSE	acPIlp	240605435	0.094317	0.0618287	TRUE	reported	0.0741	5.58e-06	25	TRUE	reported	FlCK9I	2	TRUE	288690	0.452315	18.9949
M33178	adenocarcinoma	rs7637257	T	C	T	C	0.3367	0.00532674	0.98	0.972071	FALSE	FALSE	FALSE	acPIlp	98455572	0.960848	0.108512	TRUE	reported	0.0741	5.58e-06	25	TRUE	reported	FlCK9I	2	TRUE	288690	0.452315	18.9949
M33178	adenocarcinoma	rs7722181	T	C	T	C	-0.3367	-0.101478	0.02	0.0398615	FALSE	FALSE	FALSE	acPIlp	38140794	0.274632	0.09289	TRUE	reported	0.0741	5.58e-06	25	TRUE	reported	FlCK9I	2	TRUE	288690	0.452315	18.9949
M33178	adenocarcinoma	rs7822943	A	G	A	G	0.3367	-0.0717139	0.98	0.99159	FALSE	FALSE	FALSE	acPIlp	102033857	0.725432	0.204192	TRUE	reported	0.0741	5.58e-06	25	TRUE	reported	FlCK9I	2	TRUE	288690	0.452315	18.9949
M33178	adenocarcinoma	rs7902334	A	C	A	C	0.3367	0.128348	0.98	0.98179	FALSE	FALSE	FALSE	acPIlp	12603942	0.336896	0.133652	TRUE	reported	0.0741	5.58e-06	25	TRUE	reported	FlCK9I	2	TRUE	288690	0.452315	18.9949
M33178	adenocarcinoma	rs8002031	A	G	A	G	-0.3367	0.023437	0.02	0.01322	FALSE	FALSE	FALSE	acPIlp	112631329	0.885487	0.162738	TRUE	reported	0.0741	5.58e-06	25	TRUE	reported	FlCK9I	2	TRUE	288690	0.452315	18.9949
M33178	adenocarcinoma	rs872872	T	C	T	C	-0.3367	0.226701	0.02	0.0137728	FALSE	FALSE	FALSE	acPIlp	18634884	0.138086	0.152871	TRUE	reported	0.0741	5.58e-06	25	TRUE	reported	FlCK9I	2	TRUE	288690	0.452315	18.9949
M33178	adenocarcinoma	rs9347883	A	T	A	T	-0.3367	0.00542012	0.02	0.0113214	FALSE	TRUE	FALSE	acPIlp	164634132	0.974844	0.171884	TRUE	reported	0.0741	5.58e-06	25	TRUE	reported	FlCK9I	2	TRUE	288690	0.452315	18.9949
M33178	adenocarcinoma	rs9351099	T	C	T	C	-0.3367	-0.0115365	0.02	0.0355165	FALSE	FALSE	FALSE	acPIlp	86473793	0.905274	0.0969437	TRUE	reported	0.0741	5.58e-06	25	TRUE	reported	FlCK9I	2	TRUE	288690	0.452315	18.9949
M33178	adenocarcinoma	rs9365901	A	G	A	G	-0.3367	0.0789287	0.02	0.0209394	FALSE	FALSE	FALSE	acPIlp	165651637	0.538265	0.128248	TRUE	reported	0.0741	5.58e-06	25	TRUE	reported	FlCK9I	2	TRUE	288690	0.452315	18.9949
M33178	adenocarcinoma	rs937589	T	C	T	C	-0.3367	-0.0411728	0.02	0.00523805	FALSE	FALSE	FALSE	acPIlp	192846126	0.872394	0.25634	TRUE	reported	0.0741	5.58e-06	25	TRUE	reported	FlCK9I	2	TRUE	288690	0.452315	18.9949
M33178	adenocarcinoma	rs9574354	T	C	T	C	-0.3367	-0.0188966	0.02	0.0587753	FALSE	FALSE	FALSE	acPIlp	79096959	0.808498	0.0779678	TRUE	reported	0.0741	5.58e-06	25	TRUE	reported	FlCK9I	2	TRUE	288690	0.452315	18.9949
M33178	adenocarcinoma	rs9862737	T	G	T	G	-0.3367	0.0191328	0.02	0.0304386	FALSE	FALSE	FALSE	acPIlp	22170493	0.85724	0.106359	TRUE	reported	0.0741	5.58e-06	25	TRUE	reported	FlCK9I	2	TRUE	288690	0.452315	18.9949
M33178	adenocarcinoma	rs9995621	A	G	A	G	-0.3367	-0.0108686	0.02	0.0052992	FALSE	FALSE	FALSE	acPIlp	153615163	0.964253	0.242511	TRUE	reported	0.0741	5.58e-06	25	TRUE	reported	FlCK9I	2	TRUE	288690	0.452315	18.9949
M33178	squamous	rs10132956	A	G	A	G	-0.3367	0.0596277	0.02	0.0297588	FALSE	FALSE	FALSE	TFaMva	72461112	0.591707	0.11117	TRUE	reported	0.0741	5.58e-06	25	TRUE	reported	pEtHa3	2	TRUE	288550	0.452315	18.9949
M33178	squamous	rs10229296	A	G	A	G	0.3367	-0.0275664	0.98	0.857117	FALSE	FALSE	FALSE	TFaMva	82222495	0.612862	0.0544801	TRUE	reported	0.0741	5.58e-06	25	TRUE	reported	pEtHa3	2	TRUE	288550	0.452315	18.9949
M33178	squamous	rs10274897	T	G	T	G	0.3367	0.0893157	0.98	0.995375	FALSE	FALSE	FALSE	TFaMva	45305282	0.753638	0.284585	TRUE	reported	0.0741	5.58e-06	25	TRUE	reported	pEtHa3	2	TRUE	288550	0.452315	18.9949
M33178	squamous	rs10488089	C	G	C	G	0.3367	0.19471	0.98	0.991485	FALSE	TRUE	FALSE	TFaMva	30223744	0.331635	0.200562	TRUE	reported	0.0741	5.58e-06	25	TRUE	reported	pEtHa3	2	TRUE	288550	0.452315	18.9949
M33178	squamous	rs10494913	A	G	A	G	-0.3367	0.137579	0.02	0.00951865	FALSE	FALSE	FALSE	TFaMva	208940923	0.454701	0.184027	TRUE	reported	0.0741	5.58e-06	25	TRUE	reported	pEtHa3	2	TRUE	288550	0.452315	18.9949
M33178	squamous	rs10777950	T	C	T	C	-0.3367	0.121642	0.02	0.0258071	FALSE	FALSE	FALSE	TFaMva	98860602	0.330976	0.125127	TRUE	reported	0.0741	5.58e-06	25	TRUE	reported	pEtHa3	2	TRUE	288550	0.452315	18.9949
M33178	squamous	rs10838566	T	C	T	C	0.3367	-0.0761497	0.98	0.955734	FALSE	FALSE	FALSE	TFaMva	46113256	0.41607	0.0936352	TRUE	reported	0.0741	5.58e-06	25	TRUE	reported	pEtHa3	2	TRUE	288550	0.452315	18.9949
M33178	squamous	rs10864476	A	G	A	G	0.3367	0.0536177	0.98	0.914529	FALSE	FALSE	FALSE	TFaMva	10891118	0.436396	0.0688914	TRUE	reported	0.0741	5.58e-06	25	TRUE	reported	pEtHa3	2	TRUE	288550	0.452315	18.9949
M33178	squamous	rs10917221	T	C	T	C	0.3367	0.0672697	0.98	0.921022	FALSE	FALSE	FALSE	TFaMva	22382643	0.351284	0.07217	TRUE	reported	0.0741	5.58e-06	25	TRUE	reported	pEtHa3	2	TRUE	288550	0.452315	18.9949
M33178	squamous	rs10962496	A	G	A	G	-0.3367	-0.0158525	0.02	0.00867983	FALSE	FALSE	FALSE	TFaMva	16577697	0.940351	0.21185	TRUE	reported	0.0741	5.58e-06	25	TRUE	reported	pEtHa3	2	TRUE	288550	0.452315	18.9949
M33178	squamous	rs10973779	A	G	A	G	-0.3367	-0.0900103	0.02	0.0386714	FALSE	FALSE	FALSE	TFaMva	38394721	0.351605	0.0966314	TRUE	reported	0.0741	5.58e-06	25	TRUE	reported	pEtHa3	2	TRUE	288550	0.452315	18.9949
M33178	squamous	rs11019667	T	C	T	C	-0.3367	-0.0109029	0.02	0.0122671	FALSE	FALSE	FALSE	TFaMva	91876123	0.949517	0.172205	TRUE	reported	0.0741	5.58e-06	25	TRUE	reported	pEtHa3	2	TRUE	288550	0.452315	18.9949
M33178	squamous	rs11198080	A	C	A	C	-0.3367	0.0423954	0.02	0.0244363	FALSE	FALSE	FALSE	TFaMva	117739841	0.723524	0.119845	TRUE	reported	0.0741	5.58e-06	25	TRUE	reported	pEtHa3	2	TRUE	288550	0.452315	18.9949
M33178	squamous	rs11202938	A	G	A	G	0.3367	-0.119827	0.98	0.983731	FALSE	FALSE	FALSE	TFaMva	89030719	0.428718	0.151413	TRUE	reported	0.0741	5.58e-06	25	TRUE	reported	pEtHa3	2	TRUE	288550	0.452315	18.9949
M33178	squamous	rs11256010	T	C	T	C	0.3367	0.158782	0.98	0.969832	FALSE	FALSE	FALSE	TFaMva	8993291	0.148253	0.109829	TRUE	reported	0.0741	5.58e-06	25	TRUE	reported	pEtHa3	2	TRUE	288550	0.452315	18.9949
M33178	squamous	rs11856508	T	C	T	C	0.3367	-0.0157647	0.98	0.993447	FALSE	FALSE	FALSE	TFaMva	80638401	0.949807	0.250436	TRUE	reported	0.0741	5.58e-06	25	TRUE	reported	pEtHa3	2	TRUE	288550	0.452315	18.9949
M33178	squamous	rs12004211	A	T	A	T	-0.3367	0.321572	0.02	0.00156129	FALSE	TRUE	FALSE	TFaMva	132216191	0.4729	0.448015	TRUE	reported	0.0741	5.58e-06	25	TRUE	reported	pEtHa3	2	TRUE	288550	0.452315	18.9949
M33178	squamous	rs1219976	A	G	A	G	-0.3367	0.173854	0.02	0.0190702	FALSE	FALSE	FALSE	TFaMva	213271411	0.212254	0.139374	TRUE	reported	0.0741	5.58e-06	25	TRUE	reported	pEtHa3	2	TRUE	288550	0.452315	18.9949
M33178	squamous	rs12426085	A	G	A	G	-0.3367	-0.00577973	0.02	0.0247523	FALSE	FALSE	FALSE	TFaMva	1624880	0.962355	0.122455	TRUE	reported	0.0741	5.58e-06	25	TRUE	reported	pEtHa3	2	TRUE	288550	0.452315	18.9949
M33178	squamous	rs12902028	A	G	A	G	-0.3367	-0.020155	0.02	0.065172	FALSE	FALSE	FALSE	TFaMva	48303169	0.793939	0.0771634	TRUE	reported	0.0741	5.58e-06	25	TRUE	reported	pEtHa3	2	TRUE	288550	0.452315	18.9949
M33178	squamous	rs13326335	T	C	T	C	-0.3367	-0.0912372	0.02	0.0841291	FALSE	FALSE	FALSE	TFaMva	155021747	0.186046	0.0689953	TRUE	reported	0.0741	5.58e-06	25	TRUE	reported	pEtHa3	2	TRUE	288550	0.452315	18.9949
M33178	squamous	rs1581614	C	G	C	G	0.3367	0.00431927	0.98	0.978388	FALSE	TRUE	FALSE	TFaMva	19778912	0.974651	0.135932	TRUE	reported	0.0741	5.58e-06	25	TRUE	reported	pEtHa3	2	TRUE	288550	0.452315	18.9949
M33178	squamous	rs16827187	T	C	T	C	-0.3367	-0.101097	0.02	0.018033	FALSE	FALSE	FALSE	TFaMva	147330158	0.49071	0.146692	TRUE	reported	0.0741	5.58e-06	25	TRUE	reported	pEtHa3	2	TRUE	288550	0.452315	18.9949
M33178	squamous	rs16854290	C	G	C	G	0.3367	-0.0641035	0.98	0.967858	FALSE	TRUE	FALSE	TFaMva	42381998	0.558279	0.109504	TRUE	reported	0.0741	5.58e-06	25	TRUE	reported	pEtHa3	2	TRUE	288550	0.452315	18.9949
M33178	squamous	rs16894362	T	C	T	C	-0.3367	-0.580588	0.02	0.00304256	FALSE	FALSE	FALSE	TFaMva	65796060	0.0884321	0.340775	TRUE	reported	0.0741	5.58e-06	25	TRUE	reported	pEtHa3	2	TRUE	288550	0.452315	18.9949
M33178	squamous	rs16927166	T	C	T	C	0.3367	0.406218	0.98	0.99531	FALSE	FALSE	FALSE	TFaMva	1934874	0.147987	0.280794	TRUE	reported	0.0741	5.58e-06	25	TRUE	reported	pEtHa3	2	TRUE	288550	0.452315	18.9949
M33178	squamous	rs16978034	C	G	C	G	-0.3367	-0.232359	0.02	0.0284301	FALSE	TRUE	FALSE	TFaMva	86854689	0.0432584	0.11496	TRUE	reported	0.0741	5.58e-06	25	TRUE	reported	pEtHa3	2	TRUE	288550	0.452315	18.9949
M33178	squamous	rs16992346	A	G	A	G	-0.3367	0.117114	0.02	0.00499714	FALSE	FALSE	FALSE	TFaMva	44481492	0.664049	0.269643	TRUE	reported	0.0741	5.58e-06	25	TRUE	reported	pEtHa3	2	TRUE	288550	0.452315	18.9949
M33178	squamous	rs16997544	T	C	T	C	-0.3367	0.0490647	0.02	0.00959743	FALSE	FALSE	FALSE	TFaMva	47767545	0.793219	0.187175	TRUE	reported	0.0741	5.58e-06	25	TRUE	reported	pEtHa3	2	TRUE	288550	0.452315	18.9949
M33178	squamous	rs16998847	A	G	A	G	-0.3367	-0.0498739	0.02	0.00440838	FALSE	FALSE	FALSE	TFaMva	38250894	0.870083	0.304941	TRUE	reported	0.0741	5.58e-06	25	TRUE	reported	pEtHa3	2	TRUE	288550	0.452315	18.9949
M33178	squamous	rs17050376	C	G	C	G	-0.3367	0.0642123	0.02	0.113987	FALSE	TRUE	FALSE	TFaMva	138411342	0.275583	0.0588945	TRUE	reported	0.0741	5.58e-06	25	TRUE	reported	pEtHa3	2	TRUE	288550	0.452315	18.9949
M33178	squamous	rs17079498	T	C	T	C	0.3367	0.154026	0.98	0.986148	FALSE	FALSE	FALSE	TFaMva	3160822	0.334894	0.159727	TRUE	reported	0.0741	5.58e-06	25	TRUE	reported	pEtHa3	2	TRUE	288550	0.452315	18.9949
M33178	squamous	rs17087115	A	C	A	C	0.3367	0.392087	0.98	0.998334	FALSE	FALSE	FALSE	TFaMva	84331046	0.393719	0.459714	TRUE	reported	0.0741	5.58e-06	25	TRUE	reported	pEtHa3	2	TRUE	288550	0.452315	18.9949
M33178	squamous	rs17100461	T	G	T	G	0.3367	-0.165491	0.98	0.986217	FALSE	FALSE	FALSE	TFaMva	33255680	0.334985	0.171649	TRUE	reported	0.0741	5.58e-06	25	TRUE	reported	pEtHa3	2	TRUE	288550	0.452315	18.9949
M33178	squamous	rs17108927	T	C	T	C	0.3367	-0.127717	0.98	0.984827	FALSE	FALSE	FALSE	TFaMva	148906754	0.391883	0.149165	TRUE	reported	0.0741	5.58e-06	25	TRUE	reported	pEtHa3	2	TRUE	288550	0.452315	18.9949
M33178	squamous	rs17126321	T	G	T	G	0.3367	0.0916076	0.98	0.973292	FALSE	FALSE	FALSE	TFaMva	38738626	0.429012	0.115829	TRUE	reported	0.0741	5.58e-06	25	TRUE	reported	pEtHa3	2	TRUE	288550	0.452315	18.9949
M33178	squamous	rs17164003	T	G	T	G	0.3367	0.587089	0.98	0.995871	FALSE	FALSE	FALSE	TFaMva	91563797	0.0501314	0.299713	TRUE	reported	0.0741	5.58e-06	25	TRUE	reported	pEtHa3	2	TRUE	288550	0.452315	18.9949
M33178	squamous	rs17209113	C	G	C	G	-0.3367	-0.0214421	0.02	0.0405394	FALSE	TRUE	FALSE	TFaMva	101080270	0.826145	0.0976198	TRUE	reported	0.0741	5.58e-06	25	TRUE	reported	pEtHa3	2	TRUE	288550	0.452315	18.9949
M33178	squamous	rs17435401	T	G	T	G	0.3367	-0.00814082	0.98	0.947773	FALSE	FALSE	FALSE	TFaMva	30680077	0.926041	0.0876986	TRUE	reported	0.0741	5.58e-06	25	TRUE	reported	pEtHa3	2	TRUE	288550	0.452315	18.9949
M33178	squamous	rs17721790	A	G	A	G	-0.3367	0.101308	0.02	0.021481	FALSE	FALSE	FALSE	TFaMva	100772058	0.444355	0.132454	TRUE	reported	0.0741	5.58e-06	25	TRUE	reported	pEtHa3	2	TRUE	288550	0.452315	18.9949
M33178	squamous	rs17829368	T	C	T	C	0.3367	-0.0352978	0.98	0.988633	FALSE	FALSE	FALSE	TFaMva	57918636	0.850724	0.18756	TRUE	reported	0.0741	5.58e-06	25	TRUE	reported	pEtHa3	2	TRUE	288550	0.452315	18.9949
M33178	squamous	rs17863803	A	G	A	G	0.3367	-0.131615	0.98	0.973447	FALSE	FALSE	FALSE	TFaMva	233779681	0.274956	0.120557	TRUE	reported	0.0741	5.58e-06	25	TRUE	reported	pEtHa3	2	TRUE	288550	0.452315	18.9949
M33178	squamous	rs1929543	T	C	T	C	0.3367	-0.0787884	0.98	0.901198	FALSE	FALSE	FALSE	TFaMva	83543932	0.221636	0.064465	TRUE	reported	0.0741	5.58e-06	25	TRUE	reported	pEtHa3	2	TRUE	288550	0.452315	18.9949
M33178	squamous	rs2113097	T	C	T	C	-0.3367	0.494735	0.02	0.001578	FALSE	FALSE	FALSE	TFaMva	33955147	0.468407	0.682324	TRUE	reported	0.0741	5.58e-06	25	TRUE	reported	pEtHa3	2	TRUE	288550	0.452315	18.9949
M33178	squamous	rs2241445	T	C	T	C	-0.3367	-0.0683017	0.02	0.0466816	FALSE	FALSE	FALSE	TFaMva	6330446	0.445645	0.089553	TRUE	reported	0.0741	5.58e-06	25	TRUE	reported	pEtHa3	2	TRUE	288550	0.452315	18.9949
M33178	squamous	rs2250600	A	G	A	G	0.3367	-0.176584	0.98	0.970547	FALSE	FALSE	FALSE	TFaMva	14861150	0.118653	0.113162	TRUE	reported	0.0741	5.58e-06	25	TRUE	reported	pEtHa3	2	TRUE	288550	0.452315	18.9949
M33178	squamous	rs2284767	A	G	A	G	0.3367	0.0799643	0.98	0.954809	FALSE	FALSE	FALSE	TFaMva	168294920	0.391778	0.0933728	TRUE	reported	0.0741	5.58e-06	25	TRUE	reported	pEtHa3	2	TRUE	288550	0.452315	18.9949
M33178	squamous	rs2305000	T	C	T	C	0.3367	-0.0983282	0.98	0.968065	FALSE	FALSE	FALSE	TFaMva	26583935	0.37938	0.111859	TRUE	reported	0.0741	5.58e-06	25	TRUE	reported	pEtHa3	2	TRUE	288550	0.452315	18.9949
M33178	squamous	rs231966	T	C	T	C	-0.3367	0.0112432	0.02	0.0160953	FALSE	FALSE	FALSE	TFaMva	155409678	0.941796	0.15399	TRUE	reported	0.0741	5.58e-06	25	TRUE	reported	pEtHa3	2	TRUE	288550	0.452315	18.9949
M33178	squamous	rs2429980	A	G	A	G	0.3367	0.238211	0.98	0.978919	FALSE	FALSE	FALSE	TFaMva	71664549	0.0823816	0.137136	TRUE	reported	0.0741	5.58e-06	25	TRUE	reported	pEtHa3	2	TRUE	288550	0.452315	18.9949
M33178	squamous	rs2647998	T	C	T	C	-0.3367	-0.267818	0.02	0.00378277	FALSE	FALSE	FALSE	TFaMva	51538879	0.402831	0.320135	TRUE	reported	0.0741	5.58e-06	25	TRUE	reported	pEtHa3	2	TRUE	288550	0.452315	18.9949
M33178	squamous	rs2974000	A	G	A	G	0.3367	-0.157017	0.98	0.937478	FALSE	FALSE	FALSE	TFaMva	119866752	0.0506034	0.0803231	TRUE	reported	0.0741	5.58e-06	25	TRUE	reported	pEtHa3	2	TRUE	288550	0.452315	18.9949
M33178	squamous	rs35875280	T	G	T	G	-0.3367	-0.144385	0.02	0.0462053	FALSE	FALSE	FALSE	TFaMva	33593550	0.108518	0.0899655	TRUE	reported	0.0741	5.58e-06	25	TRUE	reported	pEtHa3	2	TRUE	288550	0.452315	18.9949
M33178	squamous	rs3751184	A	G	A	G	-0.3367	-0.00564491	0.02	0.0128314	FALSE	FALSE	FALSE	TFaMva	125012509	0.973326	0.168821	TRUE	reported	0.0741	5.58e-06	25	TRUE	reported	pEtHa3	2	TRUE	288550	0.452315	18.9949
M33178	squamous	rs3818305	A	C	A	C	-0.3367	-0.0593708	0.02	0.0262822	FALSE	FALSE	FALSE	TFaMva	98847548	0.62652	0.122004	TRUE	reported	0.0741	5.58e-06	25	TRUE	reported	pEtHa3	2	TRUE	288550	0.452315	18.9949
M33178	squamous	rs4077730	T	C	T	C	0.3367	0.0388955	0.98	0.875685	FALSE	FALSE	FALSE	TFaMva	7827052	0.502116	0.0579523	TRUE	reported	0.0741	5.58e-06	25	TRUE	reported	pEtHa3	2	TRUE	288550	0.452315	18.9949
M33178	squamous	rs4505105	A	C	A	C	-0.3367	-0.0640715	0.02	0.0399778	FALSE	FALSE	FALSE	TFaMva	58076673	0.509032	0.0970273	TRUE	reported	0.0741	5.58e-06	25	TRUE	reported	pEtHa3	2	TRUE	288550	0.452315	18.9949
M33178	squamous	rs4599300	T	C	T	C	-0.3367	0.257093	0.02	0.0101238	FALSE	FALSE	FALSE	TFaMva	115653674	0.179093	0.191353	TRUE	reported	0.0741	5.58e-06	25	TRUE	reported	pEtHa3	2	TRUE	288550	0.452315	18.9949
M33178	squamous	rs4602498	A	G	A	G	-0.3367	-0.234583	0.02	0.0131835	FALSE	FALSE	FALSE	TFaMva	101460970	0.190932	0.179368	TRUE	reported	0.0741	5.58e-06	25	TRUE	reported	pEtHa3	2	TRUE	288550	0.452315	18.9949
M33178	squamous	rs4749376	A	G	A	G	-0.3367	0.0388399	0.02	0.0185177	FALSE	FALSE	FALSE	TFaMva	29033082	0.79279	0.147854	TRUE	reported	0.0741	5.58e-06	25	TRUE	reported	pEtHa3	2	TRUE	288550	0.452315	18.9949
M33178	squamous	rs6115656	T	C	T	C	0.3367	-0.0261942	0.98	0.97339	FALSE	FALSE	FALSE	TFaMva	345834	0.830895	0.122658	TRUE	reported	0.0741	5.58e-06	25	TRUE	reported	pEtHa3	2	TRUE	288550	0.452315	18.9949
M33178	squamous	rs6136119	A	G	A	G	-0.3367	-0.13148	0.02	0.0239173	FALSE	FALSE	FALSE	TFaMva	17497136	0.314502	0.13072	TRUE	reported	0.0741	5.58e-06	25	TRUE	reported	pEtHa3	2	TRUE	288550	0.452315	18.9949
M33178	squamous	rs6475096	T	C	T	C	0.3367	-0.0272247	0.98	0.968802	FALSE	FALSE	FALSE	TFaMva	16914414	0.80808	0.11208	TRUE	reported	0.0741	5.58e-06	25	TRUE	reported	pEtHa3	2	TRUE	288550	0.452315	18.9949
M33178	squamous	rs6495823	T	C	T	C	-0.3367	0.0544619	0.02	0.0463684	FALSE	FALSE	FALSE	TFaMva	29655156	0.552542	0.0916934	TRUE	reported	0.0741	5.58e-06	25	TRUE	reported	pEtHa3	2	TRUE	288550	0.452315	18.9949
M33178	squamous	rs653513	T	G	T	G	0.3367	-0.174547	0.98	0.984955	FALSE	FALSE	FALSE	TFaMva	139521462	0.271016	0.158575	TRUE	reported	0.0741	5.58e-06	25	TRUE	reported	pEtHa3	2	TRUE	288550	0.452315	18.9949
M33178	squamous	rs6561867	A	G	A	G	-0.3367	0.0160364	0.02	0.102998	FALSE	FALSE	FALSE	TFaMva	55795734	0.801296	0.0637199	TRUE	reported	0.0741	5.58e-06	25	TRUE	reported	pEtHa3	2	TRUE	288550	0.452315	18.9949
M33178	squamous	rs6711230	T	C	T	C	0.3367	0.0278699	0.98	0.995212	FALSE	FALSE	FALSE	TFaMva	73915601	0.922339	0.285882	TRUE	reported	0.0741	5.58e-06	25	TRUE	reported	pEtHa3	2	TRUE	288550	0.452315	18.9949
M33178	squamous	rs6952699	A	C	A	C	-0.3367	-0.075947	0.02	0.00796634	FALSE	FALSE	FALSE	TFaMva	133231638	0.723574	0.21473	TRUE	reported	0.0741	5.58e-06	25	TRUE	reported	pEtHa3	2	TRUE	288550	0.452315	18.9949
M33178	squamous	rs696686	T	C	T	C	0.3367	-0.0181192	0.98	0.815708	FALSE	FALSE	FALSE	TFaMva	74580718	0.712753	0.0492152	TRUE	reported	0.0741	5.58e-06	25	TRUE	reported	pEtHa3	2	TRUE	288550	0.452315	18.9949
M33178	squamous	rs7030552	A	G	A	G	-0.3367	0.120222	0.02	0.0148631	FALSE	FALSE	FALSE	TFaMva	106395745	0.478466	0.169621	TRUE	reported	0.0741	5.58e-06	25	TRUE	reported	pEtHa3	2	TRUE	288550	0.452315	18.9949
M33178	squamous	rs7118023	A	G	A	G	0.3367	0.373812	0.98	0.987048	FALSE	FALSE	FALSE	TFaMva	61255331	0.0364712	0.178717	TRUE	reported	0.0741	5.58e-06	25	TRUE	reported	pEtHa3	2	TRUE	288550	0.452315	18.9949
M33178	squamous	rs733501	T	C	T	C	0.3367	0.0741557	0.98	0.973176	FALSE	FALSE	FALSE	TFaMva	31142237	0.540854	0.121264	TRUE	reported	0.0741	5.58e-06	25	TRUE	reported	pEtHa3	2	TRUE	288550	0.452315	18.9949
M33178	squamous	rs7565704	A	C	A	C	0.3367	0.106824	0.98	0.901486	FALSE	FALSE	FALSE	TFaMva	240605435	0.0984238	0.0646422	TRUE	reported	0.0741	5.58e-06	25	TRUE	reported	pEtHa3	2	TRUE	288550	0.452315	18.9949
M33178	squamous	rs7637257	T	C	T	C	0.3367	0.154302	0.98	0.972093	FALSE	FALSE	FALSE	TFaMva	98455572	0.18229	0.115691	TRUE	reported	0.0741	5.58e-06	25	TRUE	reported	pEtHa3	2	TRUE	288550	0.452315	18.9949
M33178	squamous	rs7722181	T	C	T	C	-0.3367	-0.081206	0.02	0.0398653	FALSE	FALSE	FALSE	TFaMva	38140794	0.409522	0.0984632	TRUE	reported	0.0741	5.58e-06	25	TRUE	reported	pEtHa3	2	TRUE	288550	0.452315	18.9949
M33178	squamous	rs7822943	A	G	A	G	0.3367	-0.15814	0.98	0.991587	FALSE	FALSE	FALSE	TFaMva	102033857	0.464211	0.216059	TRUE	reported	0.0741	5.58e-06	25	TRUE	reported	pEtHa3	2	TRUE	288550	0.452315	18.9949
M33178	squamous	rs7902334	A	C	A	C	0.3367	-0.0655318	0.98	0.981774	FALSE	FALSE	FALSE	TFaMva	12603942	0.644276	0.141927	TRUE	reported	0.0741	5.58e-06	25	TRUE	reported	pEtHa3	2	TRUE	288550	0.452315	18.9949
M33178	squamous	rs8002031	A	G	A	G	-0.3367	-0.0546099	0.02	0.0132128	FALSE	FALSE	FALSE	TFaMva	112631329	0.754201	0.174414	TRUE	reported	0.0741	5.58e-06	25	TRUE	reported	pEtHa3	2	TRUE	288550	0.452315	18.9949
M33178	squamous	rs872872	T	C	T	C	-0.3367	-0.117832	0.02	0.013746	FALSE	FALSE	FALSE	TFaMva	18634884	0.470828	0.163399	TRUE	reported	0.0741	5.58e-06	25	TRUE	reported	pEtHa3	2	TRUE	288550	0.452315	18.9949
M33178	squamous	rs9347883	A	T	A	T	-0.3367	-0.168662	0.02	0.011312	FALSE	TRUE	FALSE	TFaMva	164634132	0.352237	0.181306	TRUE	reported	0.0741	5.58e-06	25	TRUE	reported	pEtHa3	2	TRUE	288550	0.452315	18.9949
M33178	squamous	rs9351099	T	C	T	C	-0.3367	0.143589	0.02	0.0355376	FALSE	FALSE	FALSE	TFaMva	86473793	0.163907	0.103149	TRUE	reported	0.0741	5.58e-06	25	TRUE	reported	pEtHa3	2	TRUE	288550	0.452315	18.9949
M33178	squamous	rs9365901	A	G	A	G	-0.3367	0.2648	0.02	0.020953	FALSE	FALSE	FALSE	TFaMva	165651637	0.0525436	0.136589	TRUE	reported	0.0741	5.58e-06	25	TRUE	reported	pEtHa3	2	TRUE	288550	0.452315	18.9949
M33178	squamous	rs937589	T	C	T	C	-0.3367	-0.164698	0.02	0.00523348	FALSE	FALSE	FALSE	TFaMva	192846126	0.556647	0.28018	TRUE	reported	0.0741	5.58e-06	25	TRUE	reported	pEtHa3	2	TRUE	288550	0.452315	18.9949
M33178	squamous	rs9574354	T	C	T	C	-0.3367	-0.15453	0.02	0.0587449	FALSE	FALSE	FALSE	TFaMva	79096959	0.0589305	0.0818177	TRUE	reported	0.0741	5.58e-06	25	TRUE	reported	pEtHa3	2	TRUE	288550	0.452315	18.9949
M33178	squamous	rs9862737	T	G	T	G	-0.3367	-0.00996339	0.02	0.030437	FALSE	FALSE	FALSE	TFaMva	22170493	0.928482	0.111007	TRUE	reported	0.0741	5.58e-06	25	TRUE	reported	pEtHa3	2	TRUE	288550	0.452315	18.9949
M33178	squamous	rs9995621	A	G	A	G	-0.3367	-0.411268	0.02	0.00528797	FALSE	FALSE	FALSE	TFaMva	153615163	0.111363	0.258319	TRUE	reported	0.0741	5.58e-06	25	TRUE	reported	pEtHa3	2	TRUE	288550	0.452315	18.9949
M33178	SCLC	rs10132956	A	G	A	G	-0.3367	0.299187	0.02	0.0297709	FALSE	FALSE	FALSE	1dZ5Lf	72461112	0.0584265	0.158092	TRUE	reported	0.0741	5.58e-06	25	TRUE	reported	tEqCNT	2	TRUE	287813	0.452315	18.9949
M33178	SCLC	rs10229296	A	G	A	G	0.3367	-0.115921	0.98	0.857098	FALSE	FALSE	FALSE	1dZ5Lf	82222495	0.136168	0.0777878	TRUE	reported	0.0741	5.58e-06	25	TRUE	reported	tEqCNT	2	TRUE	287813	0.452315	18.9949
M33178	SCLC	rs10274897	T	G	T	G	0.3367	-0.143289	0.98	0.995372	FALSE	FALSE	FALSE	1dZ5Lf	45305282	0.727396	0.411049	TRUE	reported	0.0741	5.58e-06	25	TRUE	reported	tEqCNT	2	TRUE	287813	0.452315	18.9949
M33178	SCLC	rs10488089	C	G	C	G	0.3367	0.0318698	0.98	0.991479	FALSE	TRUE	FALSE	1dZ5Lf	30223744	0.911696	0.287376	TRUE	reported	0.0741	5.58e-06	25	TRUE	reported	tEqCNT	2	TRUE	287813	0.452315	18.9949
M33178	SCLC	rs10494913	A	G	A	G	-0.3367	-0.0123968	0.02	0.00950757	FALSE	FALSE	FALSE	1dZ5Lf	208940923	0.96249	0.263602	TRUE	reported	0.0741	5.58e-06	25	TRUE	reported	tEqCNT	2	TRUE	287813	0.452315	18.9949
M33178	SCLC	rs10777950	T	C	T	C	-0.3367	-0.262514	0.02	0.025785	FALSE	FALSE	FALSE	1dZ5Lf	98860602	0.136001	0.176083	TRUE	reported	0.0741	5.58e-06	25	TRUE	reported	tEqCNT	2	TRUE	287813	0.452315	18.9949
M33178	SCLC	rs10838566	T	C	T	C	0.3367	-0.104416	0.98	0.955737	FALSE	FALSE	FALSE	1dZ5Lf	46113256	0.437391	0.134452	TRUE	reported	0.0741	5.58e-06	25	TRUE	reported	tEqCNT	2	TRUE	287813	0.452315	18.9949
M33178	SCLC	rs10864476	A	G	A	G	0.3367	0.057518	0.98	0.914516	FALSE	FALSE	FALSE	1dZ5Lf	10891118	0.558367	0.0982763	TRUE	reported	0.0741	5.58e-06	25	TRUE	reported	tEqCNT	2	TRUE	287813	0.452315	18.9949
M33178	SCLC	rs10917221	T	C	T	C	0.3367	-0.0735636	0.98	0.920978	FALSE	FALSE	FALSE	1dZ5Lf	22382643	0.476676	0.103369	TRUE	reported	0.0741	5.58e-06	25	TRUE	reported	tEqCNT	2	TRUE	287813	0.452315	18.9949
M33178	SCLC	rs10962496	A	G	A	G	-0.3367	-0.308943	0.02	0.0086758	FALSE	FALSE	FALSE	1dZ5Lf	16577697	0.306587	0.302171	TRUE	reported	0.0741	5.58e-06	25	TRUE	reported	tEqCNT	2	TRUE	287813	0.452315	18.9949
M33178	SCLC	rs10973779	A	G	A	G	-0.3367	-0.163297	0.02	0.0386661	FALSE	FALSE	FALSE	1dZ5Lf	38394721	0.243319	0.139961	TRUE	reported	0.0741	5.58e-06	25	TRUE	reported	tEqCNT	2	TRUE	287813	0.452315	18.9949
M33178	SCLC	rs11019667	T	C	T	C	-0.3367	0.416657	0.02	0.012279	FALSE	FALSE	FALSE	1dZ5Lf	91876123	0.0914597	0.246871	TRUE	reported	0.0741	5.58e-06	25	TRUE	reported	tEqCNT	2	TRUE	287813	0.452315	18.9949
M33178	SCLC	rs11198080	A	C	A	C	-0.3367	-0.280468	0.02	0.0244105	FALSE	FALSE	FALSE	1dZ5Lf	117739841	0.101735	0.171383	TRUE	reported	0.0741	5.58e-06	25	TRUE	reported	tEqCNT	2	TRUE	287813	0.452315	18.9949
M33178	SCLC	rs11202938	A	G	A	G	0.3367	0.206918	0.98	0.983747	FALSE	FALSE	FALSE	1dZ5Lf	89030719	0.337401	0.215695	TRUE	reported	0.0741	5.58e-06	25	TRUE	reported	tEqCNT	2	TRUE	287813	0.452315	18.9949
M33178	SCLC	rs11256010	T	C	T	C	0.3367	0.201703	0.98	0.969826	FALSE	FALSE	FALSE	1dZ5Lf	8993291	0.1993	0.157144	TRUE	reported	0.0741	5.58e-06	25	TRUE	reported	tEqCNT	2	TRUE	287813	0.452315	18.9949
M33178	SCLC	rs11856508	T	C	T	C	0.3367	-0.196443	0.98	0.993443	FALSE	FALSE	FALSE	1dZ5Lf	80638401	0.585415	0.360121	TRUE	reported	0.0741	5.58e-06	25	TRUE	reported	tEqCNT	2	TRUE	287813	0.452315	18.9949
M33178	SCLC	rs12004211	A	T	A	T	-0.3367	-0.230631	0.02	0.00155655	FALSE	TRUE	FALSE	1dZ5Lf	132216191	0.72088	0.645515	TRUE	reported	0.0741	5.58e-06	25	TRUE	reported	tEqCNT	2	TRUE	287813	0.452315	18.9949
M33178	SCLC	rs1219976	A	G	A	G	-0.3367	-0.338162	0.02	0.0190398	FALSE	FALSE	FALSE	1dZ5Lf	213271411	0.0883873	0.198456	TRUE	reported	0.0741	5.58e-06	25	TRUE	reported	tEqCNT	2	TRUE	287813	0.452315	18.9949
M33178	SCLC	rs12426085	A	G	A	G	-0.3367	0.0141674	0.02	0.0247523	FALSE	FALSE	FALSE	1dZ5Lf	1624880	0.935889	0.17613	TRUE	reported	0.0741	5.58e-06	25	TRUE	reported	tEqCNT	2	TRUE	287813	0.452315	18.9949
M33178	SCLC	rs12902028	A	G	A	G	-0.3367	-0.0215894	0.02	0.065172	FALSE	FALSE	FALSE	1dZ5Lf	48303169	0.845179	0.110559	TRUE	reported	0.0741	5.58e-06	25	TRUE	reported	tEqCNT	2	TRUE	287813	0.452315	18.9949
M33178	SCLC	rs13326335	T	C	T	C	-0.3367	0.165524	0.02	0.084183	FALSE	FALSE	FALSE	1dZ5Lf	155021747	0.095918	0.0994156	TRUE	reported	0.0741	5.58e-06	25	TRUE	reported	tEqCNT	2	TRUE	287813	0.452315	18.9949
M33178	SCLC	rs1581614	C	G	C	G	0.3367	0.272583	0.98	0.978399	FALSE	TRUE	FALSE	1dZ5Lf	19778912	0.164468	0.196075	TRUE	reported	0.0741	5.58e-06	25	TRUE	reported	tEqCNT	2	TRUE	287813	0.452315	18.9949
M33178	SCLC	rs16827187	T	C	T	C	-0.3367	-0.226535	0.02	0.0180339	FALSE	FALSE	FALSE	1dZ5Lf	147330158	0.28366	0.211294	TRUE	reported	0.0741	5.58e-06	25	TRUE	reported	tEqCNT	2	TRUE	287813	0.452315	18.9949
M33178	SCLC	rs16854290	C	G	C	G	0.3367	-0.339606	0.98	0.967845	FALSE	TRUE	FALSE	1dZ5Lf	42381998	0.0338743	0.160074	TRUE	reported	0.0741	5.58e-06	25	TRUE	reported	tEqCNT	2	TRUE	287813	0.452315	18.9949
M33178	SCLC	rs16894362	T	C	T	C	-0.3367	-0.772845	0.02	0.00304513	FALSE	FALSE	FALSE	1dZ5Lf	65796060	0.127575	0.507204	TRUE	reported	0.0741	5.58e-06	25	TRUE	reported	tEqCNT	2	TRUE	287813	0.452315	18.9949
M33178	SCLC	rs16927166	T	C	T	C	0.3367	-0.406737	0.98	0.995296	FALSE	FALSE	FALSE	1dZ5Lf	1934874	0.307404	0.398494	TRUE	reported	0.0741	5.58e-06	25	TRUE	reported	tEqCNT	2	TRUE	287813	0.452315	18.9949
M33178	SCLC	rs16978034	C	G	C	G	-0.3367	0.211097	0.02	0.0284767	FALSE	TRUE	FALSE	1dZ5Lf	86854689	0.192183	0.161866	TRUE	reported	0.0741	5.58e-06	25	TRUE	reported	tEqCNT	2	TRUE	287813	0.452315	18.9949
M33178	SCLC	rs16992346	A	G	A	G	-0.3367	0.187129	0.02	0.00499611	FALSE	FALSE	FALSE	1dZ5Lf	44481492	0.631232	0.389858	TRUE	reported	0.0741	5.58e-06	25	TRUE	reported	tEqCNT	2	TRUE	287813	0.452315	18.9949
M33178	SCLC	rs16997544	T	C	T	C	-0.3367	0.126968	0.02	0.00959593	FALSE	FALSE	FALSE	1dZ5Lf	47767545	0.635533	0.267891	TRUE	reported	0.0741	5.58e-06	25	TRUE	reported	tEqCNT	2	TRUE	287813	0.452315	18.9949
M33178	SCLC	rs16998847	A	G	A	G	-0.3367	-0.481435	0.02	0.00440579	FALSE	FALSE	FALSE	1dZ5Lf	38250894	0.2696	0.436089	TRUE	reported	0.0741	5.58e-06	25	TRUE	reported	tEqCNT	2	TRUE	287813	0.452315	18.9949
M33178	SCLC	rs17050376	C	G	C	G	-0.3367	0.099285	0.02	0.113963	FALSE	TRUE	FALSE	1dZ5Lf	138411342	0.242236	0.0849013	TRUE	reported	0.0741	5.58e-06	25	TRUE	reported	tEqCNT	2	TRUE	287813	0.452315	18.9949
M33178	SCLC	rs17079498	T	C	T	C	0.3367	-0.310623	0.98	0.986128	FALSE	FALSE	FALSE	1dZ5Lf	3160822	0.171105	0.226954	TRUE	reported	0.0741	5.58e-06	25	TRUE	reported	tEqCNT	2	TRUE	287813	0.452315	18.9949
M33178	SCLC	rs17087115	A	C	A	C	0.3367	-0.277808	0.98	0.998329	FALSE	FALSE	FALSE	1dZ5Lf	84331046	0.667989	0.647706	TRUE	reported	0.0741	5.58e-06	25	TRUE	reported	tEqCNT	2	TRUE	287813	0.452315	18.9949
M33178	SCLC	rs17100461	T	G	T	G	0.3367	-0.455047	0.98	0.98621	FALSE	FALSE	FALSE	1dZ5Lf	33255680	0.0616127	0.243461	TRUE	reported	0.0741	5.58e-06	25	TRUE	reported	tEqCNT	2	TRUE	287813	0.452315	18.9949
M33178	SCLC	rs17108927	T	C	T	C	0.3367	0.293471	0.98	0.984852	FALSE	FALSE	FALSE	1dZ5Lf	148906754	0.173105	0.215424	TRUE	reported	0.0741	5.58e-06	25	TRUE	reported	tEqCNT	2	TRUE	287813	0.452315	18.9949
M33178	SCLC	rs17126321	T	G	T	G	0.3367	-0.278646	0.98	0.973267	FALSE	FALSE	FALSE	1dZ5Lf	38738626	0.0935384	0.166155	TRUE	reported	0.0741	5.58e-06	25	TRUE	reported	tEqCNT	2	TRUE	287813	0.452315	18.9949
M33178	SCLC	rs17164003	T	G	T	G	0.3367	-0.248273	0.98	0.995858	FALSE	FALSE	FALSE	1dZ5Lf	91563797	0.561966	0.428113	TRUE	reported	0.0741	5.58e-06	25	TRUE	reported	tEqCNT	2	TRUE	287813	0.452315	18.9949
M33178	SCLC	rs17209113	C	G	C	G	-0.3367	0.116815	0.02	0.0405541	FALSE	TRUE	FALSE	1dZ5Lf	101080270	0.40565	0.140475	TRUE	reported	0.0741	5.58e-06	25	TRUE	reported	tEqCNT	2	TRUE	287813	0.452315	18.9949
M33178	SCLC	rs17435401	T	G	T	G	0.3367	0.118048	0.98	0.947784	FALSE	FALSE	FALSE	1dZ5Lf	30680077	0.351663	0.126747	TRUE	reported	0.0741	5.58e-06	25	TRUE	reported	tEqCNT	2	TRUE	287813	0.452315	18.9949
M33178	SCLC	rs17721790	A	G	A	G	-0.3367	0.027164	0.02	0.0214719	FALSE	FALSE	FALSE	1dZ5Lf	100772058	0.887352	0.191761	TRUE	reported	0.0741	5.58e-06	25	TRUE	reported	tEqCNT	2	TRUE	287813	0.452315	18.9949
M33178	SCLC	rs17829368	T	C	T	C	0.3367	-0.273717	0.98	0.988628	FALSE	FALSE	FALSE	1dZ5Lf	57918636	0.323248	0.277096	TRUE	reported	0.0741	5.58e-06	25	TRUE	reported	tEqCNT	2	TRUE	287813	0.452315	18.9949
M33178	SCLC	rs17863803	A	G	A	G	0.3367	0.195531	0.98	0.973473	FALSE	FALSE	FALSE	1dZ5Lf	233779681	0.260315	0.173706	TRUE	reported	0.0741	5.58e-06	25	TRUE	reported	tEqCNT	2	TRUE	287813	0.452315	18.9949
M33178	SCLC	rs1929543	T	C	T	C	0.3367	-0.0634226	0.98	0.901216	FALSE	FALSE	FALSE	1dZ5Lf	83543932	0.493404	0.0926008	TRUE	reported	0.0741	5.58e-06	25	TRUE	reported	tEqCNT	2	TRUE	287813	0.452315	18.9949
M33178	SCLC	rs2113097	T	C	T	C	-0.3367	-0.774202	0.02	0.001575	FALSE	FALSE	FALSE	1dZ5Lf	33955147	0.426355	0.973293	TRUE	reported	0.0741	5.58e-06	25	TRUE	reported	tEqCNT	2	TRUE	287813	0.452315	18.9949
M33178	SCLC	rs2241445	T	C	T	C	-0.3367	-0.0825341	0.02	0.0466833	FALSE	FALSE	FALSE	1dZ5Lf	6330446	0.517568	0.127545	TRUE	reported	0.0741	5.58e-06	25	TRUE	reported	tEqCNT	2	TRUE	287813	0.452315	18.9949
M33178	SCLC	rs2250600	A	G	A	G	0.3367	-0.121895	0.98	0.970564	FALSE	FALSE	FALSE	1dZ5Lf	14861150	0.45446	0.162961	TRUE	reported	0.0741	5.58e-06	25	TRUE	reported	tEqCNT	2	TRUE	287813	0.452315	18.9949
M33178	SCLC	rs2284767	A	G	A	G	0.3367	-0.148041	0.98	0.954776	FALSE	FALSE	FALSE	1dZ5Lf	168294920	0.270621	0.134384	TRUE	reported	0.0741	5.58e-06	25	TRUE	reported	tEqCNT	2	TRUE	287813	0.452315	18.9949
M33178	SCLC	rs2305000	T	C	T	C	0.3367	-0.101759	0.98	0.968066	FALSE	FALSE	FALSE	1dZ5Lf	26583935	0.51949	0.157979	TRUE	reported	0.0741	5.58e-06	25	TRUE	reported	tEqCNT	2	TRUE	287813	0.452315	18.9949
M33178	SCLC	rs231966	T	C	T	C	-0.3367	0.210211	0.02	0.0161034	FALSE	FALSE	FALSE	1dZ5Lf	155409678	0.336578	0.218754	TRUE	reported	0.0741	5.58e-06	25	TRUE	reported	tEqCNT	2	TRUE	287813	0.452315	18.9949
M33178	SCLC	rs2429980	A	G	A	G	0.3367	0.0867398	0.98	0.978897	FALSE	FALSE	FALSE	1dZ5Lf	71664549	0.657096	0.195393	TRUE	reported	0.0741	5.58e-06	25	TRUE	reported	tEqCNT	2	TRUE	287813	0.452315	18.9949
M33178	SCLC	rs2647998	T	C	T	C	-0.3367	-0.185593	0.02	0.00378632	FALSE	FALSE	FALSE	1dZ5Lf	51538879	0.674871	0.442446	TRUE	reported	0.0741	5.58e-06	25	TRUE	reported	tEqCNT	2	TRUE	287813	0.452315	18.9949
M33178	SCLC	rs2974000	A	G	A	G	0.3367	-0.00853188	0.98	0.937512	FALSE	FALSE	FALSE	1dZ5Lf	119866752	0.940787	0.11486	TRUE	reported	0.0741	5.58e-06	25	TRUE	reported	tEqCNT	2	TRUE	287813	0.452315	18.9949
M33178	SCLC	rs35875280	T	G	T	G	-0.3367	-0.0955122	0.02	0.0462217	FALSE	FALSE	FALSE	1dZ5Lf	33593550	0.458539	0.128852	TRUE	reported	0.0741	5.58e-06	25	TRUE	reported	tEqCNT	2	TRUE	287813	0.452315	18.9949
M33178	SCLC	rs3751184	A	G	A	G	-0.3367	0.21804	0.02	0.0128387	FALSE	FALSE	FALSE	1dZ5Lf	125012509	0.361031	0.238712	TRUE	reported	0.0741	5.58e-06	25	TRUE	reported	tEqCNT	2	TRUE	287813	0.452315	18.9949
M33178	SCLC	rs3818305	A	C	A	C	-0.3367	-0.0405064	0.02	0.026289	FALSE	FALSE	FALSE	1dZ5Lf	98847548	0.816779	0.17483	TRUE	reported	0.0741	5.58e-06	25	TRUE	reported	tEqCNT	2	TRUE	287813	0.452315	18.9949
M33178	SCLC	rs4077730	T	C	T	C	0.3367	-0.0894901	0.98	0.875644	FALSE	FALSE	FALSE	1dZ5Lf	7827052	0.281489	0.0830935	TRUE	reported	0.0741	5.58e-06	25	TRUE	reported	tEqCNT	2	TRUE	287813	0.452315	18.9949
M33178	SCLC	rs4505105	A	C	A	C	-0.3367	0.00292782	0.02	0.0399874	FALSE	FALSE	FALSE	1dZ5Lf	58076673	0.98324	0.139374	TRUE	reported	0.0741	5.58e-06	25	TRUE	reported	tEqCNT	2	TRUE	287813	0.452315	18.9949
M33178	SCLC	rs4599300	T	C	T	C	-0.3367	0.118823	0.02	0.010113	FALSE	FALSE	FALSE	1dZ5Lf	115653674	0.672778	0.281346	TRUE	reported	0.0741	5.58e-06	25	TRUE	reported	tEqCNT	2	TRUE	287813	0.452315	18.9949
M33178	SCLC	rs4602498	A	G	A	G	-0.3367	-0.225183	0.02	0.0131946	FALSE	FALSE	FALSE	1dZ5Lf	101460970	0.380023	0.256515	TRUE	reported	0.0741	5.58e-06	25	TRUE	reported	tEqCNT	2	TRUE	287813	0.452315	18.9949
M33178	SCLC	rs4749376	A	G	A	G	-0.3367	0.0897221	0.02	0.0185226	FALSE	FALSE	FALSE	1dZ5Lf	29033082	0.669069	0.209912	TRUE	reported	0.0741	5.58e-06	25	TRUE	reported	tEqCNT	2	TRUE	287813	0.452315	18.9949
M33178	SCLC	rs6115656	T	C	T	C	0.3367	-0.134526	0.98	0.973385	FALSE	FALSE	FALSE	1dZ5Lf	345834	0.447405	0.177066	TRUE	reported	0.0741	5.58e-06	25	TRUE	reported	tEqCNT	2	TRUE	287813	0.452315	18.9949
M33178	SCLC	rs6136119	A	G	A	G	-0.3367	0.0198669	0.02	0.0239357	FALSE	FALSE	FALSE	1dZ5Lf	17497136	0.916358	0.189168	TRUE	reported	0.0741	5.58e-06	25	TRUE	reported	tEqCNT	2	TRUE	287813	0.452315	18.9949
M33178	SCLC	rs6475096	T	C	T	C	0.3367	-0.130168	0.98	0.968795	FALSE	FALSE	FALSE	1dZ5Lf	16914414	0.416295	0.160134	TRUE	reported	0.0741	5.58e-06	25	TRUE	reported	tEqCNT	2	TRUE	287813	0.452315	18.9949
M33178	SCLC	rs6495823	T	C	T	C	-0.3367	0.0132718	0.02	0.0463635	FALSE	FALSE	FALSE	1dZ5Lf	29655156	0.918633	0.129917	TRUE	reported	0.0741	5.58e-06	25	TRUE	reported	tEqCNT	2	TRUE	287813	0.452315	18.9949
M33178	SCLC	rs653513	T	G	T	G	0.3367	-0.133974	0.98	0.984961	FALSE	FALSE	FALSE	1dZ5Lf	139521462	0.552535	0.225557	TRUE	reported	0.0741	5.58e-06	25	TRUE	reported	tEqCNT	2	TRUE	287813	0.452315	18.9949
M33178	SCLC	rs6561867	A	G	A	G	-0.3367	-0.0207751	0.02	0.102992	FALSE	FALSE	FALSE	1dZ5Lf	55795734	0.822179	0.0924394	TRUE	reported	0.0741	5.58e-06	25	TRUE	reported	tEqCNT	2	TRUE	287813	0.452315	18.9949
M33178	SCLC	rs6711230	T	C	T	C	0.3367	-0.16207	0.98	0.995208	FALSE	FALSE	FALSE	1dZ5Lf	73915601	0.683291	0.397255	TRUE	reported	0.0741	5.58e-06	25	TRUE	reported	tEqCNT	2	TRUE	287813	0.452315	18.9949
M33178	SCLC	rs6952699	A	C	A	C	-0.3367	-0.0618491	0.02	0.00796748	FALSE	FALSE	FALSE	1dZ5Lf	133231638	0.842043	0.310361	TRUE	reported	0.0741	5.58e-06	25	TRUE	reported	tEqCNT	2	TRUE	287813	0.452315	18.9949
M33178	SCLC	rs696686	T	C	T	C	0.3367	-0.0547213	0.98	0.815702	FALSE	FALSE	FALSE	1dZ5Lf	74580718	0.4375	0.0704788	TRUE	reported	0.0741	5.58e-06	25	TRUE	reported	tEqCNT	2	TRUE	287813	0.452315	18.9949
M33178	SCLC	rs7030552	A	G	A	G	-0.3367	-0.309697	0.02	0.014851	FALSE	FALSE	FALSE	1dZ5Lf	106395745	0.206971	0.245414	TRUE	reported	0.0741	5.58e-06	25	TRUE	reported	tEqCNT	2	TRUE	287813	0.452315	18.9949
M33178	SCLC	rs7118023	A	G	A	G	0.3367	0.0208665	0.98	0.987025	FALSE	FALSE	FALSE	1dZ5Lf	61255331	0.934649	0.254479	TRUE	reported	0.0741	5.58e-06	25	TRUE	reported	tEqCNT	2	TRUE	287813	0.452315	18.9949
M33178	SCLC	rs733501	T	C	T	C	0.3367	0.145212	0.98	0.973174	FALSE	FALSE	FALSE	1dZ5Lf	31142237	0.40857	0.175714	TRUE	reported	0.0741	5.58e-06	25	TRUE	reported	tEqCNT	2	TRUE	287813	0.452315	18.9949
M33178	SCLC	rs7565704	A	C	A	C	0.3367	0.0240932	0.98	0.901443	FALSE	FALSE	FALSE	1dZ5Lf	240605435	0.795659	0.0930349	TRUE	reported	0.0741	5.58e-06	25	TRUE	reported	tEqCNT	2	TRUE	287813	0.452315	18.9949
M33178	SCLC	rs7637257	T	C	T	C	0.3367	-0.260568	0.98	0.972059	FALSE	FALSE	FALSE	1dZ5Lf	98455572	0.117109	0.166283	TRUE	reported	0.0741	5.58e-06	25	TRUE	reported	tEqCNT	2	TRUE	287813	0.452315	18.9949
M33178	SCLC	rs7722181	T	C	T	C	-0.3367	-0.220942	0.02	0.0398606	FALSE	FALSE	FALSE	1dZ5Lf	38140794	0.11582	0.140498	TRUE	reported	0.0741	5.58e-06	25	TRUE	reported	tEqCNT	2	TRUE	287813	0.452315	18.9949
M33178	SCLC	rs7822943	A	G	A	G	0.3367	0.177944	0.98	0.991595	FALSE	FALSE	FALSE	1dZ5Lf	102033857	0.565336	0.309504	TRUE	reported	0.0741	5.58e-06	25	TRUE	reported	tEqCNT	2	TRUE	287813	0.452315	18.9949
M33178	SCLC	rs7902334	A	C	A	C	0.3367	-0.153654	0.98	0.981773	FALSE	FALSE	FALSE	1dZ5Lf	12603942	0.447089	0.202102	TRUE	reported	0.0741	5.58e-06	25	TRUE	reported	tEqCNT	2	TRUE	287813	0.452315	18.9949
M33178	SCLC	rs8002031	A	G	A	G	-0.3367	-0.903863	0.02	0.0131976	FALSE	FALSE	FALSE	1dZ5Lf	112631329	0.00489779	0.321239	TRUE	reported	0.0741	5.58e-06	25	TRUE	reported	tEqCNT	2	TRUE	287813	0.452315	18.9949
M33178	SCLC	rs872872	T	C	T	C	-0.3367	-0.411269	0.02	0.0137395	FALSE	FALSE	FALSE	1dZ5Lf	18634884	0.0824499	0.236818	TRUE	reported	0.0741	5.58e-06	25	TRUE	reported	tEqCNT	2	TRUE	287813	0.452315	18.9949
M33178	SCLC	rs9347883	A	T	A	T	-0.3367	-0.420187	0.02	0.0113088	FALSE	TRUE	FALSE	1dZ5Lf	164634132	0.104937	0.259155	TRUE	reported	0.0741	5.58e-06	25	TRUE	reported	tEqCNT	2	TRUE	287813	0.452315	18.9949
M33178	SCLC	rs9351099	T	C	T	C	-0.3367	-0.148846	0.02	0.0355027	FALSE	FALSE	FALSE	1dZ5Lf	86473793	0.311809	0.147164	TRUE	reported	0.0741	5.58e-06	25	TRUE	reported	tEqCNT	2	TRUE	287813	0.452315	18.9949
M33178	SCLC	rs9365901	A	G	A	G	-0.3367	0.122931	0.02	0.0209358	FALSE	FALSE	FALSE	1dZ5Lf	165651637	0.529561	0.195539	TRUE	reported	0.0741	5.58e-06	25	TRUE	reported	tEqCNT	2	TRUE	287813	0.452315	18.9949
M33178	SCLC	rs937589	T	C	T	C	-0.3367	0.117354	0.02	0.00523974	FALSE	FALSE	FALSE	1dZ5Lf	192846126	0.772784	0.406442	TRUE	reported	0.0741	5.58e-06	25	TRUE	reported	tEqCNT	2	TRUE	287813	0.452315	18.9949
M33178	SCLC	rs9574354	T	C	T	C	-0.3367	-0.118297	0.02	0.0587709	FALSE	FALSE	FALSE	1dZ5Lf	79096959	0.309522	0.116408	TRUE	reported	0.0741	5.58e-06	25	TRUE	reported	tEqCNT	2	TRUE	287813	0.452315	18.9949
M33178	SCLC	rs9862737	T	G	T	G	-0.3367	0.0403625	0.02	0.0304394	FALSE	FALSE	FALSE	1dZ5Lf	22170493	0.799328	0.158772	TRUE	reported	0.0741	5.58e-06	25	TRUE	reported	tEqCNT	2	TRUE	287813	0.452315	18.9949
M33178	SCLC	rs9995621	A	G	A	G	-0.3367	0.00355864	0.02	0.00529855	FALSE	FALSE	FALSE	1dZ5Lf	153615163	0.992207	0.364355	TRUE	reported	0.0741	5.58e-06	25	TRUE	reported	tEqCNT	2	TRUE	287813	0.452315	18.9949
M17799	adenocarcinoma	rs11703458	A	G	A	G	-0.1963	0.0117604	0.036	0.0348175	FALSE	FALSE	FALSE	RuyidP	47768729	0.90597	0.0995601	TRUE	reported	0.0432	5.458e-06	25	TRUE	reported	ILoJll	2	TRUE	288690	0.452328	18.9959
M17799	squamous	rs11703458	A	G	A	G	-0.1963	0.0261584	0.036	0.0348227	FALSE	FALSE	FALSE	yL5Niw	47768729	0.801583	0.104093	TRUE	reported	0.0432	5.458e-06	25	TRUE	reported	34fNGM	2	TRUE	288550	0.452328	18.9959
M17799	SCLC	rs11703458	A	G	A	G	-0.1963	-0.120072	0.036	0.0348078	FALSE	FALSE	FALSE	Oxcls4	47768729	0.423856	0.150137	TRUE	reported	0.0432	5.458e-06	25	TRUE	reported	62IEzA	2	TRUE	287813	0.452328	18.9959
M33178	adenocarcinoma	rs6716565	C	G	C	G	0.3381	0.132381	0.9778	0.987584	FALSE	TRUE	FALSE	acPIlp	27886369	0.435573	0.169786	TRUE	reported	0.0744	5.492e-06	25	TRUE	reported	FlCK9I	2	TRUE	288690	0.452369	18.9991
M33178	adenocarcinoma	rs9513184	A	C	A	C	0.3381	-0.157841	0.979	0.98226	FALSE	FALSE	FALSE	acPIlp	96806403	0.235262	0.132984	TRUE	reported	0.0744	5.528e-06	25	TRUE	reported	FlCK9I	2	TRUE	288690	0.452369	18.9991
M33178	squamous	rs6716565	C	G	C	G	0.3381	0.131315	0.9778	0.987584	FALSE	TRUE	FALSE	TFaMva	27886369	0.468943	0.181325	TRUE	reported	0.0744	5.492e-06	25	TRUE	reported	pEtHa3	2	TRUE	288550	0.452369	18.9991
M33178	squamous	rs9513184	A	C	A	C	0.3381	0.00649348	0.979	0.982277	FALSE	FALSE	FALSE	TFaMva	96806403	0.963041	0.140134	TRUE	reported	0.0744	5.528e-06	25	TRUE	reported	pEtHa3	2	TRUE	288550	0.452369	18.9991
M33178	SCLC	rs6716565	C	G	C	G	0.3381	0.27922	0.9778	0.987581	FALSE	TRUE	FALSE	1dZ5Lf	27886369	0.280392	0.258672	TRUE	reported	0.0744	5.492e-06	25	TRUE	reported	tEqCNT	2	TRUE	287813	0.452369	18.9991
M33178	SCLC	rs9513184	A	C	A	C	0.3381	0.00146286	0.979	0.982281	FALSE	FALSE	FALSE	1dZ5Lf	96806403	0.994188	0.200827	TRUE	reported	0.0744	5.528e-06	25	TRUE	reported	tEqCNT	2	TRUE	287813	0.452369	18.9991
M33178	adenocarcinoma	rs16960341	T	C	T	C	-0.3372	0.163999	0.0208	0.0295654	FALSE	FALSE	FALSE	acPIlp	47917521	0.135728	0.109927	TRUE	reported	0.0742	5.429e-06	25	TRUE	reported	FlCK9I	2	TRUE	288690	0.452382	19.0001
M33178	squamous	rs16960341	T	C	T	C	-0.3372	0.0975375	0.0208	0.0295577	FALSE	FALSE	FALSE	TFaMva	47917521	0.395776	0.11486	TRUE	reported	0.0742	5.429e-06	25	TRUE	reported	pEtHa3	2	TRUE	288550	0.452382	19.0001
M33178	SCLC	rs16960341	T	C	T	C	-0.3372	0.148607	0.0208	0.0295558	FALSE	FALSE	FALSE	1dZ5Lf	47917521	0.368415	0.16522	TRUE	reported	0.0742	5.429e-06	25	TRUE	reported	tEqCNT	2	TRUE	287813	0.452382	19.0001
M01284	adenocarcinoma	rs42041	C	G	C	G	-0.0109	0.000107158	0.7449	0.76465	FALSE	TRUE	FALSE	Nl6lIV	92617430	0.99799	0.0425411	TRUE	reported	0.0025	9.332e-06	5687	TRUE	reported	y0jbOZ	2	TRUE	288690	0.00333151	19.0029
M01284	squamous	rs42041	C	G	C	G	-0.0109	0.0509765	0.7449	0.764694	FALSE	TRUE	FALSE	nTASvg	92617430	0.255989	0.0448768	TRUE	reported	0.0025	9.332e-06	5687	TRUE	reported	5pQCPh	2	TRUE	288550	0.00333151	19.0029
M01284	SCLC	rs42041	C	G	C	G	-0.0109	0.0340028	0.7449	0.764668	FALSE	TRUE	FALSE	3ls1BY	92617430	0.596111	0.064156	TRUE	reported	0.0025	9.332e-06	5687	TRUE	reported	WdM29W	2	TRUE	287813	0.00333151	19.0029
M16822	adenocarcinoma	rs2632020	T	C	T	C	0.0109	0.024043	0.4506	0.452263	FALSE	FALSE	FALSE	m1tpfl	19489340	0.50859	0.0363718	TRUE	reported	0.0025	9.83e-06	6549	TRUE	reported	y1NR8v	2	TRUE	288690	0.00289427	19.0038
M16822	squamous	rs2632020	T	C	T	C	0.0109	0.0283534	0.4506	0.452258	FALSE	FALSE	FALSE	R8rY7u	19489340	0.459926	0.0383689	TRUE	reported	0.0025	9.83e-06	6549	TRUE	reported	eWO9l1	2	TRUE	288550	0.00289427	19.0038
M16822	SCLC	rs2632020	T	C	T	C	0.0109	0.011513	0.4506	0.452249	FALSE	FALSE	FALSE	FqhD4i	19489340	0.8343	0.0550364	TRUE	reported	0.0025	9.83e-06	6549	TRUE	reported	QUL6Vj	2	TRUE	287813	0.00289427	19.0038
M35464	adenocarcinoma	rs4475212	T	C	T	C	-0.0109	-0.00651115	0.4307	0.484953	FALSE	FALSE	FALSE	Em8IYw	116622714	0.857568	0.0362797	TRUE	reported	0.0025	9.586e-06	6883	TRUE	reported	8bqGdm	2	TRUE	288690	0.00275421	19.0041
M35464	squamous	rs4475212	T	C	T	C	-0.0109	0.0211587	0.4307	0.484984	FALSE	FALSE	FALSE	gu9IrE	116622714	0.580517	0.0382874	TRUE	reported	0.0025	9.586e-06	6883	TRUE	reported	mmzQFi	2	TRUE	288550	0.00275421	19.0041
M35464	SCLC	rs4475212	T	C	T	C	-0.0109	0.0218478	0.4307	0.484962	FALSE	FALSE	FALSE	VZROOK	116622714	0.690919	0.0549481	TRUE	reported	0.0025	9.586e-06	6883	TRUE	reported	Xsjv7k	2	TRUE	287813	0.00275421	19.0041
M33178	adenocarcinoma	rs6685155	A	G	A	G	0.3336	0.125672	0.9787	0.998895	FALSE	FALSE	FALSE	acPIlp	203668748	0.809741	0.521981	TRUE	reported	0.0734	5.436e-06	25	TRUE	reported	FlCK9I	2	TRUE	288690	0.452435	19.0041
M33178	squamous	rs6685155	A	G	A	G	0.3336	-0.639855	0.9787	0.998892	FALSE	FALSE	FALSE	TFaMva	203668748	0.277358	0.589036	TRUE	reported	0.0734	5.436e-06	25	TRUE	reported	pEtHa3	2	TRUE	288550	0.452435	19.0041
M33178	SCLC	rs6685155	A	G	A	G	0.3336	0.907993	0.9787	0.998897	FALSE	FALSE	FALSE	1dZ5Lf	203668748	0.277208	0.835618	TRUE	reported	0.0734	5.436e-06	25	TRUE	reported	tEqCNT	2	TRUE	287813	0.452435	19.0041
M32338	adenocarcinoma	rs7608258	A	G	A	G	-0.0109	-0.0505667	0.3249	0.28352	FALSE	FALSE	FALSE	Eq6Ah0	142092529	0.208626	0.0402168	TRUE	reported	0.0025	9.977e-06	7356	TRUE	reported	kWxnp6	2	TRUE	288690	0.00257757	19.0044
M32338	squamous	rs7608258	A	G	A	G	-0.0109	0.0394291	0.3249	0.283621	FALSE	FALSE	FALSE	lO2yRX	142092529	0.351435	0.0423146	TRUE	reported	0.0025	9.977e-06	7356	TRUE	reported	s35qzI	2	TRUE	288550	0.00257757	19.0044
M32338	SCLC	rs7608258	A	G	A	G	-0.0109	0.0196524	0.3249	0.28359	FALSE	FALSE	FALSE	junc1w	142092529	0.7461	0.0606954	TRUE	reported	0.0025	9.977e-06	7356	TRUE	reported	WiVnIC	2	TRUE	287813	0.00257757	19.0044
M33423	adenocarcinoma	rs9959639	T	C	T	C	-0.784	0.0327014	0.0678	0.0247661	FALSE	FALSE	FALSE	brhzy7	74224215	0.778357	0.116185	TRUE	reported	0.1768	9.266e-06	60	TRUE	reported	pkC6dD	2	TRUE	288690	0.246835	19.0083
M33423	squamous	rs9959639	T	C	T	C	-0.784	0.0462587	0.0678	0.0247631	FALSE	FALSE	FALSE	8dH2YC	74224215	0.709455	0.124155	TRUE	reported	0.1768	9.266e-06	60	TRUE	reported	PftM6V	2	TRUE	288550	0.246835	19.0083
M33423	SCLC	rs9959639	T	C	T	C	-0.784	0.056974	0.0678	0.0247593	FALSE	FALSE	FALSE	l7rmyI	74224215	0.748845	0.177953	TRUE	reported	0.1768	9.266e-06	60	TRUE	reported	Hzrih9	2	TRUE	287813	0.246835	19.0083
M33178	adenocarcinoma	rs16954769	A	G	A	G	-0.3423	-0.108722	0.0207	0.0235589	FALSE	FALSE	FALSE	acPIlp	52363615	0.369054	0.121038	TRUE	reported	0.0753	5.527e-06	25	TRUE	reported	FlCK9I	2	TRUE	288690	0.452528	19.0113
M33178	squamous	rs16954769	A	G	A	G	-0.3423	0.0681085	0.0207	0.0235828	FALSE	FALSE	FALSE	TFaMva	52363615	0.588765	0.125981	TRUE	reported	0.0753	5.527e-06	25	TRUE	reported	pEtHa3	2	TRUE	288550	0.452528	19.0113
M33178	SCLC	rs16954769	A	G	A	G	-0.3423	0.215345	0.0207	0.0235851	FALSE	FALSE	FALSE	1dZ5Lf	52363615	0.238858	0.182829	TRUE	reported	0.0753	5.527e-06	25	TRUE	reported	tEqCNT	2	TRUE	287813	0.452528	19.0113
M27728	adenocarcinoma	rs10953489	T	C	T	C	-0.0157	0.0420149	0.7961	0.803711	FALSE	FALSE	FALSE	cHX0sR	106012649	0.358331	0.0457404	TRUE	reported	0.0036	9.691e-06	5562	TRUE	reported	Hqn0BP	2	TRUE	288690	0.00340785	19.0125
M27728	squamous	rs10953489	T	C	T	C	-0.0157	-0.0727935	0.7961	0.803612	FALSE	FALSE	FALSE	f0GghT	106012649	0.129092	0.0479632	TRUE	reported	0.0036	9.691e-06	5562	TRUE	reported	q3cNAx	2	TRUE	288550	0.00340785	19.0125
M27728	SCLC	rs10953489	T	C	T	C	-0.0157	0.024175	0.7961	0.80369	FALSE	FALSE	FALSE	E1gvA5	106012649	0.727195	0.0692975	TRUE	reported	0.0036	9.691e-06	5562	TRUE	reported	bkrTe9	2	TRUE	287813	0.00340785	19.0125
M33178	adenocarcinoma	rs9838311	C	G	C	G	0.3378	-0.00952412	0.9788	0.959655	FALSE	TRUE	FALSE	acPIlp	188201116	0.918415	0.0929819	TRUE	reported	0.0743	5.385e-06	25	TRUE	reported	FlCK9I	2	TRUE	288690	0.452595	19.0165
M33178	squamous	rs9838311	C	G	C	G	0.3378	-0.0286993	0.9788	0.959646	FALSE	TRUE	FALSE	TFaMva	188201116	0.767271	0.0969749	TRUE	reported	0.0743	5.385e-06	25	TRUE	reported	pEtHa3	2	TRUE	288550	0.452595	19.0165
M33178	SCLC	rs9838311	C	G	C	G	0.3378	-0.0315909	0.9788	0.959647	FALSE	TRUE	FALSE	1dZ5Lf	188201116	0.818651	0.137783	TRUE	reported	0.0743	5.385e-06	25	TRUE	reported	tEqCNT	2	TRUE	287813	0.452595	19.0165
M33173	adenocarcinoma	rs11724451	T	C	T	C	-0.682	-0.257791	0.0288	0.0179026	FALSE	FALSE	FALSE	Idah3C	89850373	0.0652019	0.139809	TRUE	reported	0.1543	9.85e-06	76	TRUE	reported	auC3Wy	2	TRUE	288690	0.204489	19.0219
M33173	squamous	rs11724451	T	C	T	C	-0.682	0.277873	0.0288	0.0179528	FALSE	FALSE	FALSE	JbUqLa	89850373	0.0537143	0.14404	TRUE	reported	0.1543	9.85e-06	76	TRUE	reported	fJFHgy	2	TRUE	288550	0.204489	19.0219
M33173	SCLC	rs11724451	T	C	T	C	-0.682	0.275059	0.0288	0.017938	FALSE	FALSE	FALSE	mAFgar	89850373	0.195239	0.212362	TRUE	reported	0.1543	9.85e-06	76	TRUE	reported	SYMS7Y	2	TRUE	287813	0.204489	19.0219
M33178	adenocarcinoma	rs2064496	A	T	A	T	-0.3388	0.0478404	0.0211	0.000856431	FALSE	TRUE	FALSE	acPIlp	40897959	0.938365	0.618692	TRUE	reported	0.0745	5.344e-06	25	TRUE	reported	FlCK9I	2	TRUE	288690	0.452728	19.0266
M33178	squamous	rs2064496	A	T	A	T	-0.3388	0.89863	0.0211	0.000858777	FALSE	TRUE	FALSE	TFaMva	40897959	0.196904	0.696385	TRUE	reported	0.0745	5.344e-06	25	TRUE	reported	pEtHa3	2	TRUE	288550	0.452728	19.0266
M33178	SCLC	rs2064496	A	T	A	T	-0.3388	-0.151463	0.0211	0.000855689	FALSE	TRUE	FALSE	1dZ5Lf	40897959	0.871582	0.936985	TRUE	reported	0.0745	5.344e-06	25	TRUE	reported	tEqCNT	2	TRUE	287813	0.452728	19.0266
M33173	adenocarcinoma	rs9921618	T	C	T	C	0.3006	0.0654234	0.8611	0.867193	FALSE	FALSE	FALSE	Idah3C	1851720	0.218052	0.0531154	TRUE	reported	0.068	9.923e-06	76	TRUE	reported	auC3Wy	2	TRUE	288690	0.204535	19.0273
M33173	squamous	rs9921618	T	C	T	C	0.3006	0.054873	0.8611	0.867179	FALSE	FALSE	FALSE	JbUqLa	1851720	0.324758	0.0557241	TRUE	reported	0.068	9.923e-06	76	TRUE	reported	fJFHgy	2	TRUE	288550	0.204535	19.0273
M33173	SCLC	rs9921618	T	C	T	C	0.3006	0.0439241	0.8611	0.867169	FALSE	FALSE	FALSE	mAFgar	1851720	0.582452	0.07989	TRUE	reported	0.068	9.923e-06	76	TRUE	reported	SYMS7Y	2	TRUE	287813	0.204535	19.0273
M01712	adenocarcinoma	rs1448767	T	C	T	C	-0.0144	-0.0136304	0.6289	0.656708	FALSE	FALSE	FALSE	KVdsJe	29869390	0.721737	0.038273	TRUE	reported	0.0033	9.947e-06	7346	TRUE	reported	5TKXwl	2	TRUE	288690	0.00258537	19.0361
M01712	squamous	rs1448767	T	C	T	C	-0.0144	-0.0218954	0.6289	0.656714	FALSE	FALSE	FALSE	rD1tTq	29869390	0.587552	0.0403686	TRUE	reported	0.0033	9.947e-06	7346	TRUE	reported	7JUhkd	2	TRUE	288550	0.00258537	19.0361
M01712	SCLC	rs1448767	T	C	T	C	-0.0144	-0.063493	0.6289	0.656701	FALSE	FALSE	FALSE	JRf1DH	29869390	0.274233	0.0580711	TRUE	reported	0.0033	9.947e-06	7346	TRUE	reported	jV9xnj	2	TRUE	287813	0.00258537	19.0361
M33178	adenocarcinoma	rs4961483	A	G	A	G	-0.338	0.100046	0.0216	0.0409587	FALSE	FALSE	FALSE	acPIlp	16356429	0.268359	0.0903881	TRUE	reported	0.0743	5.428e-06	25	TRUE	reported	FlCK9I	2	TRUE	288690	0.452889	19.039
M33178	squamous	rs4961483	A	G	A	G	-0.338	0.05835	0.0216	0.0409477	FALSE	FALSE	FALSE	TFaMva	16356429	0.540668	0.0953739	TRUE	reported	0.0743	5.428e-06	25	TRUE	reported	pEtHa3	2	TRUE	288550	0.452889	19.039
M33178	SCLC	rs4961483	A	G	A	G	-0.338	0.15008	0.0216	0.0409473	FALSE	FALSE	FALSE	1dZ5Lf	16356429	0.272628	0.136805	TRUE	reported	0.0743	5.428e-06	25	TRUE	reported	tEqCNT	2	TRUE	287813	0.452889	19.039
M33178	adenocarcinoma	rs2053450	T	G	T	G	0.3394	0.0578117	0.9762	0.978343	FALSE	FALSE	FALSE	acPIlp	34200275	0.63681	0.12244	TRUE	reported	0.0746	5.334e-06	25	TRUE	reported	FlCK9I	2	TRUE	288690	0.45294	19.0429
M33178	adenocarcinoma	rs7128387	C	G	C	G	0.3394	-0.069784	0.9791	0.964314	FALSE	TRUE	FALSE	acPIlp	50315507	0.473389	0.097331	TRUE	reported	0.0746	5.423e-06	25	TRUE	reported	FlCK9I	2	TRUE	288690	0.45294	19.0429
M33178	squamous	rs2053450	T	G	T	G	0.3394	0.0206112	0.9762	0.978344	FALSE	FALSE	FALSE	TFaMva	34200275	0.876366	0.132483	TRUE	reported	0.0746	5.334e-06	25	TRUE	reported	pEtHa3	2	TRUE	288550	0.45294	19.0429
M33178	squamous	rs7128387	C	G	C	G	0.3394	-0.0793304	0.9791	0.964315	FALSE	TRUE	FALSE	TFaMva	50315507	0.440315	0.102804	TRUE	reported	0.0746	5.423e-06	25	TRUE	reported	pEtHa3	2	TRUE	288550	0.45294	19.0429
M33178	SCLC	rs2053450	T	G	T	G	0.3394	0.184318	0.9762	0.978349	FALSE	FALSE	FALSE	1dZ5Lf	34200275	0.328262	0.188538	TRUE	reported	0.0746	5.334e-06	25	TRUE	reported	tEqCNT	2	TRUE	287813	0.45294	19.0429
M33178	SCLC	rs7128387	C	G	C	G	0.3394	0.225106	0.9791	0.964349	FALSE	TRUE	FALSE	1dZ5Lf	50315507	0.130042	0.148689	TRUE	reported	0.0746	5.423e-06	25	TRUE	reported	tEqCNT	2	TRUE	287813	0.45294	19.0429
M33178	adenocarcinoma	rs12654585	T	C	T	C	0.3377	0.0403136	0.9789	0.98892	FALSE	FALSE	FALSE	acPIlp	174533357	0.8167	0.173922	TRUE	reported	0.0742	5.414e-06	25	TRUE	reported	FlCK9I	2	TRUE	288690	0.453116	19.0565
M33178	adenocarcinoma	rs12971134	A	T	A	T	0.3377	0.124778	0.9789	0.995896	FALSE	TRUE	FALSE	acPIlp	10308095	0.638122	0.265301	TRUE	reported	0.0742	5.395e-06	25	TRUE	reported	FlCK9I	2	TRUE	288690	0.453116	19.0565
M33178	squamous	rs12654585	T	C	T	C	0.3377	0.170325	0.9789	0.988926	FALSE	FALSE	FALSE	TFaMva	174533357	0.352614	0.183238	TRUE	reported	0.0742	5.414e-06	25	TRUE	reported	pEtHa3	2	TRUE	288550	0.453116	19.0565
M33178	squamous	rs12971134	A	T	A	T	0.3377	0.153994	0.9789	0.995897	FALSE	TRUE	FALSE	TFaMva	10308095	0.585041	0.282022	TRUE	reported	0.0742	5.395e-06	25	TRUE	reported	pEtHa3	2	TRUE	288550	0.453116	19.0565
M33178	SCLC	rs12654585	T	C	T	C	0.3377	-0.214298	0.9789	0.988911	FALSE	FALSE	FALSE	1dZ5Lf	174533357	0.408704	0.259385	TRUE	reported	0.0742	5.414e-06	25	TRUE	reported	tEqCNT	2	TRUE	287813	0.453116	19.0565
M33178	SCLC	rs12971134	A	T	A	T	0.3377	0.561753	0.9789	0.995901	FALSE	TRUE	FALSE	1dZ5Lf	10308095	0.15934	0.399172	TRUE	reported	0.0742	5.395e-06	25	TRUE	reported	tEqCNT	2	TRUE	287813	0.453116	19.0565
M33178	adenocarcinoma	rs17693330	A	C	A	C	-0.3291	0.0508578	0.0314	0.0629381	FALSE	FALSE	FALSE	acPIlp	91191992	0.497843	0.0750239	TRUE	reported	0.0723	5.229e-06	25	TRUE	reported	FlCK9I	2	TRUE	288690	0.453187	19.0619
M33178	squamous	rs17693330	A	C	A	C	-0.3291	0.0817184	0.0314	0.0629435	FALSE	FALSE	FALSE	TFaMva	91191992	0.303282	0.0793829	TRUE	reported	0.0723	5.229e-06	25	TRUE	reported	pEtHa3	2	TRUE	288550	0.453187	19.0619
M33178	SCLC	rs17693330	A	C	A	C	-0.3291	0.270186	0.0314	0.0629618	FALSE	FALSE	FALSE	1dZ5Lf	91191992	0.0167911	0.11299	TRUE	reported	0.0723	5.229e-06	25	TRUE	reported	tEqCNT	2	TRUE	287813	0.453187	19.0619
M34322	adenocarcinoma	rs6562537	A	G	A	G	-0.3483	0.110117	0.9859	0.990839	FALSE	FALSE	FALSE	Ox0RjN	68795913	0.552315	0.18529	TRUE	reported	0.0787	9.551e-06	75	TRUE	reported	3GaUIK	2	TRUE	288690	0.207075	19.0642
M34322	squamous	rs6562537	A	G	A	G	-0.3483	0.275408	0.9859	0.990849	FALSE	FALSE	FALSE	Fy8DJP	68795913	0.16931	0.20038	TRUE	reported	0.0787	9.551e-06	75	TRUE	reported	IhaA3J	2	TRUE	288550	0.207075	19.0642
M34322	SCLC	rs6562537	A	G	A	G	-0.3483	-0.212046	0.9859	0.990832	FALSE	FALSE	FALSE	Ly9qMd	68795913	0.460441	0.287278	TRUE	reported	0.0787	9.551e-06	75	TRUE	reported	pyHAAU	2	TRUE	287813	0.207075	19.0642
M33178	adenocarcinoma	rs17098805	T	C	T	C	0.3374	-0.382214	0.9792	0.997908	FALSE	FALSE	FALSE	acPIlp	99555057	0.315868	0.381077	TRUE	reported	0.0741	5.318e-06	25	TRUE	reported	FlCK9I	2	TRUE	288690	0.453344	19.074
M33178	squamous	rs17098805	T	C	T	C	0.3374	0.136748	0.9792	0.997915	FALSE	FALSE	FALSE	TFaMva	99555057	0.74771	0.42513	TRUE	reported	0.0741	5.318e-06	25	TRUE	reported	pEtHa3	2	TRUE	288550	0.453344	19.074
M33178	SCLC	rs17098805	T	C	T	C	0.3374	0.330203	0.9792	0.997915	FALSE	FALSE	FALSE	1dZ5Lf	99555057	0.576132	0.590657	TRUE	reported	0.0741	5.318e-06	25	TRUE	reported	tEqCNT	2	TRUE	287813	0.453344	19.074
M32729	adenocarcinoma	rs809710	A	G	A	G	0.0083	-0.0802447	0.5438	0.507679	FALSE	FALSE	FALSE	gU05GZ	60005882	0.0272421	0.0363422	TRUE	reported	0.0019	8.492e-06	6497	TRUE	reported	lBaikq	2	TRUE	288690	0.00292862	19.0772
M32729	adenocarcinoma	rs9859230	A	G	A	G	-0.0083	0.0579223	0.325	0.386165	FALSE	FALSE	FALSE	gU05GZ	122882136	0.120433	0.0372981	TRUE	reported	0.0019	9.132e-06	6497	TRUE	reported	lBaikq	2	TRUE	288690	0.00292862	19.0772
M32729	squamous	rs809710	A	G	A	G	0.0083	-0.013287	0.5438	0.507761	FALSE	FALSE	FALSE	6tyvLp	60005882	0.728571	0.0382882	TRUE	reported	0.0019	8.492e-06	6497	TRUE	reported	4PouO9	2	TRUE	288550	0.00292862	19.0772
M32729	squamous	rs9859230	A	G	A	G	-0.0083	-0.0046311	0.325	0.38609	FALSE	FALSE	FALSE	6tyvLp	122882136	0.906117	0.0392675	TRUE	reported	0.0019	9.132e-06	6497	TRUE	reported	4PouO9	2	TRUE	288550	0.00292862	19.0772
M32729	SCLC	rs809710	A	G	A	G	0.0083	-0.0115298	0.5438	0.507765	FALSE	FALSE	FALSE	1qpmNJ	60005882	0.833756	0.0549337	TRUE	reported	0.0019	8.492e-06	6497	TRUE	reported	Igdtz5	2	TRUE	287813	0.00292862	19.0772
M32729	SCLC	rs9859230	A	G	A	G	-0.0083	0.00626446	0.325	0.386103	FALSE	FALSE	FALSE	1qpmNJ	122882136	0.911623	0.056441	TRUE	reported	0.0019	9.132e-06	6497	TRUE	reported	Igdtz5	2	TRUE	287813	0.00292862	19.0772
M37058	adenocarcinoma	rs1764966	A	G	A	G	0.0083	-0.00421884	0.3934	0.517949	FALSE	FALSE	FALSE	ll1fSR	85684087	0.907597	0.0363472	TRUE	reported	0.0019	6.999e-06	6552	TRUE	reported	w1Fobo	2	TRUE	288690	0.0029041	19.0773
M37058	adenocarcinoma	rs7999481	A	G	A	G	0.0083	0.00836568	0.4612	0.462671	FALSE	FALSE	FALSE	ll1fSR	53031025	0.818813	0.0365198	TRUE	reported	0.0019	8.175e-06	6552	TRUE	reported	w1Fobo	2	TRUE	288690	0.0029041	19.0773
M37058	squamous	rs1764966	A	G	A	G	0.0083	0.0183715	0.3934	0.517999	FALSE	FALSE	FALSE	UWA21I	85684087	0.631366	0.0382894	TRUE	reported	0.0019	6.999e-06	6552	TRUE	reported	r7ZOeP	2	TRUE	288550	0.0029041	19.0773
M37058	squamous	rs7999481	A	G	A	G	0.0083	0.0272561	0.4612	0.462683	FALSE	FALSE	FALSE	UWA21I	53031025	0.480158	0.0386038	TRUE	reported	0.0019	8.175e-06	6552	TRUE	reported	r7ZOeP	2	TRUE	288550	0.0029041	19.0773
M37058	SCLC	rs1764966	A	G	A	G	0.0083	-0.0673978	0.3934	0.517938	FALSE	FALSE	FALSE	wySazE	85684087	0.218905	0.0548197	TRUE	reported	0.0019	6.999e-06	6552	TRUE	reported	tzHaTg	2	TRUE	287813	0.0029041	19.0773
M37058	SCLC	rs7999481	A	G	A	G	0.0083	-0.0906195	0.4612	0.462612	FALSE	FALSE	FALSE	wySazE	53031025	0.100264	0.0551356	TRUE	reported	0.0019	8.175e-06	6552	TRUE	reported	tzHaTg	2	TRUE	287813	0.0029041	19.0773
M15778	adenocarcinoma	rs12150754	C	G	C	G	0.0083	-0.00739328	0.7851	0.701099	FALSE	TRUE	FALSE	IKCm2g	71409146	0.852088	0.0396517	TRUE	reported	0.0019	7.698e-06	7308	TRUE	reported	BkFtTa	2	TRUE	288690	0.00260446	19.0779
M15778	adenocarcinoma	rs4386719	T	C	T	C	-0.0083	0.025364	0.7737	0.82098	FALSE	FALSE	FALSE	IKCm2g	78224412	0.588274	0.0468542	TRUE	reported	0.0019	7.378e-06	7308	TRUE	reported	BkFtTa	2	TRUE	288690	0.00260446	19.0779
M15778	squamous	rs12150754	C	G	C	G	0.0083	-0.0195135	0.7851	0.701064	FALSE	TRUE	FALSE	IcmEXi	71409146	0.638891	0.0415845	TRUE	reported	0.0019	7.698e-06	7308	TRUE	reported	GgEA9g	2	TRUE	288550	0.00260446	19.0779
M15778	squamous	rs4386719	T	C	T	C	-0.0083	-0.0792439	0.7737	0.820913	FALSE	FALSE	FALSE	IcmEXi	78224412	0.110175	0.0496078	TRUE	reported	0.0019	7.378e-06	7308	TRUE	reported	GgEA9g	2	TRUE	288550	0.00260446	19.0779
M15778	SCLC	rs12150754	C	G	C	G	0.0083	-0.0257795	0.7851	0.701078	FALSE	TRUE	FALSE	0z0j1s	71409146	0.665269	0.0595851	TRUE	reported	0.0019	7.698e-06	7308	TRUE	reported	j4uDxg	2	TRUE	287813	0.00260446	19.0779
M15778	SCLC	rs4386719	T	C	T	C	-0.0083	0.128222	0.7737	0.821022	FALSE	FALSE	FALSE	0z0j1s	78224412	0.0713411	0.0711042	TRUE	reported	0.0019	7.378e-06	7308	TRUE	reported	j4uDxg	2	TRUE	287813	0.00260446	19.0779
M17945	adenocarcinoma	rs13238296	T	C	T	C	0.0083	-0.000674077	0.6533	0.678315	FALSE	FALSE	FALSE	jleDrJ	90649550	0.986115	0.0387329	TRUE	reported	0.0019	8.375e-06	7315	TRUE	reported	xH4D4H	2	TRUE	288690	0.00260198	19.0779
M33389	adenocarcinoma	rs1538133	A	G	A	G	-0.0083	-0.0646934	0.2863	0.241337	FALSE	FALSE	FALSE	eacXst	79464434	0.127272	0.0424233	TRUE	reported	0.0019	8.49e-06	7315	TRUE	reported	Gilyyw	2	TRUE	288690	0.00260198	19.0779
M33389	adenocarcinoma	rs3807814	T	C	T	C	0.0083	0.0620479	0.681	0.771683	FALSE	FALSE	FALSE	eacXst	8248162	0.148582	0.0429528	TRUE	reported	0.0019	9.215e-06	7315	TRUE	reported	Gilyyw	2	TRUE	288690	0.00260198	19.0779
M33389	adenocarcinoma	rs4144863	T	C	T	C	0.0083	-0.00452353	0.38	0.385933	FALSE	FALSE	FALSE	eacXst	53985072	0.903364	0.0372573	TRUE	reported	0.0019	8.24e-06	7315	TRUE	reported	Gilyyw	2	TRUE	288690	0.00260198	19.0779
M33389	adenocarcinoma	rs9567586	A	G	A	G	0.0083	-0.00429236	0.6031	0.580398	FALSE	FALSE	FALSE	eacXst	45857520	0.907017	0.0367491	TRUE	reported	0.0019	8.316e-06	7315	TRUE	reported	Gilyyw	2	TRUE	288690	0.00260198	19.0779
M33389	adenocarcinoma	rs9818859	T	C	T	C	0.0083	-0.0682361	0.2937	0.231537	FALSE	FALSE	FALSE	eacXst	134953037	0.110112	0.0427092	TRUE	reported	0.0019	7.833e-06	7315	TRUE	reported	Gilyyw	2	TRUE	288690	0.00260198	19.0779
M17945	squamous	rs13238296	T	C	T	C	0.0083	-0.0499761	0.6533	0.678274	FALSE	FALSE	FALSE	7x3TOA	90649550	0.221818	0.0409067	TRUE	reported	0.0019	8.375e-06	7315	TRUE	reported	lZ0AA7	2	TRUE	288550	0.00260198	19.0779
M33389	squamous	rs1538133	A	G	A	G	-0.0083	-0.012803	0.2863	0.241405	FALSE	FALSE	FALSE	t22iQO	79464434	0.773713	0.0445288	TRUE	reported	0.0019	8.49e-06	7315	TRUE	reported	THRtFc	2	TRUE	288550	0.00260198	19.0779
M33389	squamous	rs3807814	T	C	T	C	0.0083	0.0509089	0.681	0.771675	FALSE	FALSE	FALSE	t22iQO	8248162	0.262437	0.0454281	TRUE	reported	0.0019	9.215e-06	7315	TRUE	reported	THRtFc	2	TRUE	288550	0.00260198	19.0779
M33389	squamous	rs4144863	T	C	T	C	0.0083	-0.0230758	0.38	0.385923	FALSE	FALSE	FALSE	t22iQO	53985072	0.556263	0.0392179	TRUE	reported	0.0019	8.24e-06	7315	TRUE	reported	THRtFc	2	TRUE	288550	0.00260198	19.0779
M33389	squamous	rs9567586	A	G	A	G	0.0083	0.0502676	0.6031	0.580459	FALSE	FALSE	FALSE	t22iQO	45857520	0.194619	0.0387558	TRUE	reported	0.0019	8.316e-06	7315	TRUE	reported	THRtFc	2	TRUE	288550	0.00260198	19.0779
M33389	squamous	rs9818859	T	C	T	C	0.0083	-0.041622	0.2937	0.231557	FALSE	FALSE	FALSE	t22iQO	134953037	0.355948	0.0450886	TRUE	reported	0.0019	7.833e-06	7315	TRUE	reported	THRtFc	2	TRUE	288550	0.00260198	19.0779
M17945	SCLC	rs13238296	T	C	T	C	0.0083	0.150454	0.6533	0.678403	FALSE	FALSE	FALSE	y07Cyp	90649550	0.0101188	0.0585029	TRUE	reported	0.0019	8.375e-06	7315	TRUE	reported	WUuceP	2	TRUE	287813	0.00260198	19.0779
M33389	SCLC	rs1538133	A	G	A	G	-0.0083	0.076585	0.2863	0.241439	FALSE	FALSE	FALSE	ZKvHza	79464434	0.231396	0.0639931	TRUE	reported	0.0019	8.49e-06	7315	TRUE	reported	4cmyRz	2	TRUE	287813	0.00260198	19.0779
M33389	SCLC	rs3807814	T	C	T	C	0.0083	-0.0652055	0.681	0.771608	FALSE	FALSE	FALSE	ZKvHza	8248162	0.315376	0.0649454	TRUE	reported	0.0019	9.215e-06	7315	TRUE	reported	4cmyRz	2	TRUE	287813	0.00260198	19.0779
M33389	SCLC	rs4144863	T	C	T	C	0.0083	0.0259693	0.38	0.38596	FALSE	FALSE	FALSE	ZKvHza	53985072	0.644365	0.0562587	TRUE	reported	0.0019	8.24e-06	7315	TRUE	reported	4cmyRz	2	TRUE	287813	0.00260198	19.0779
M33389	SCLC	rs9567586	A	G	A	G	0.0083	0.0637426	0.6031	0.580442	FALSE	FALSE	FALSE	ZKvHza	45857520	0.250145	0.0554285	TRUE	reported	0.0019	8.316e-06	7315	TRUE	reported	4cmyRz	2	TRUE	287813	0.00260198	19.0779
M33389	SCLC	rs9818859	T	C	T	C	0.0083	-0.0119197	0.2937	0.231586	FALSE	FALSE	FALSE	ZKvHza	134953037	0.853621	0.064605	TRUE	reported	0.0019	7.833e-06	7315	TRUE	reported	4cmyRz	2	TRUE	287813	0.00260198	19.0779
M22481	adenocarcinoma	rs10917314	T	C	T	C	-0.0083	-0.0183418	0.4608	0.456034	FALSE	FALSE	FALSE	MjS9xz	22826790	0.614141	0.0363801	TRUE	reported	0.0019	9.525e-06	7329	TRUE	reported	8VzCD1	2	TRUE	288690	0.00259702	19.0779
M22481	adenocarcinoma	rs6861890	T	C	T	C	0.0083	0.0355835	0.5008	0.489646	FALSE	FALSE	FALSE	MjS9xz	55889536	0.328661	0.0364281	TRUE	reported	0.0019	7.586e-06	7329	TRUE	reported	8VzCD1	2	TRUE	288690	0.00259702	19.0779
M22481	squamous	rs10917314	T	C	T	C	-0.0083	-0.0105514	0.4608	0.456047	FALSE	FALSE	FALSE	WGBx5E	22826790	0.783076	0.0383254	TRUE	reported	0.0019	9.525e-06	7329	TRUE	reported	BCO868	2	TRUE	288550	0.00259702	19.0779
M22481	squamous	rs6861890	T	C	T	C	0.0083	-0.0214766	0.5008	0.489564	FALSE	FALSE	FALSE	WGBx5E	55889536	0.575145	0.0383174	TRUE	reported	0.0019	7.586e-06	7329	TRUE	reported	BCO868	2	TRUE	288550	0.00259702	19.0779
M22481	SCLC	rs10917314	T	C	T	C	-0.0083	-0.0575135	0.4608	0.45602	FALSE	FALSE	FALSE	FU6HJM	22826790	0.295247	0.0549485	TRUE	reported	0.0019	9.525e-06	7329	TRUE	reported	2QNsYT	2	TRUE	287813	0.00259702	19.0779
M22481	SCLC	rs6861890	T	C	T	C	0.0083	-0.0806281	0.5008	0.489547	FALSE	FALSE	FALSE	FU6HJM	55889536	0.141788	0.0548802	TRUE	reported	0.0019	7.586e-06	7329	TRUE	reported	2QNsYT	2	TRUE	287813	0.00259702	19.0779
M25459	adenocarcinoma	rs6566995	T	C	T	C	-0.0083	-0.0234179	0.3657	0.468718	FALSE	FALSE	FALSE	DPcK3c	58654117	0.521299	0.0365137	TRUE	reported	0.0019	7.147e-06	7340	TRUE	reported	mqS1tF	2	TRUE	288690	0.00259314	19.0779
M25459	squamous	rs6566995	T	C	T	C	-0.0083	-0.00610939	0.3657	0.468756	FALSE	FALSE	FALSE	hzVEJz	58654117	0.874008	0.0385283	TRUE	reported	0.0019	7.147e-06	7340	TRUE	reported	0uTveF	2	TRUE	288550	0.00259314	19.0779
M25459	SCLC	rs6566995	T	C	T	C	-0.0083	0.0738728	0.3657	0.468818	FALSE	FALSE	FALSE	FPG8wW	58654117	0.180874	0.0552086	TRUE	reported	0.0019	7.147e-06	7340	TRUE	reported	SW8ljC	2	TRUE	287813	0.00259314	19.0779
M32910	adenocarcinoma	rs1566481	A	G	A	G	0.0083	0.01515	0.6896	0.7115	FALSE	FALSE	FALSE	y3NZuV	22312816	0.706858	0.0402839	TRUE	reported	0.0019	7.696e-06	7344	TRUE	reported	9aqs6z	2	TRUE	288690	0.00259173	19.0779
M32910	squamous	rs1566481	A	G	A	G	0.0083	0.0212887	0.6896	0.711506	FALSE	FALSE	FALSE	jJp4QM	22312816	0.615456	0.0423825	TRUE	reported	0.0019	7.696e-06	7344	TRUE	reported	lIRYMI	2	TRUE	288550	0.00259173	19.0779
M32910	SCLC	rs1566481	A	G	A	G	0.0083	-0.0752898	0.6896	0.711463	FALSE	FALSE	FALSE	mQcdbe	22312816	0.215937	0.060845	TRUE	reported	0.0019	7.696e-06	7344	TRUE	reported	HEuIhU	2	TRUE	287813	0.00259173	19.0779
M00513	adenocarcinoma	rs1374355	A	T	A	T	0.0083	0.141997	0.1077	0.110843	FALSE	TRUE	FALSE	wRrlOp	199291470	0.0100235	0.0551441	TRUE	reported	0.0019	8.594e-06	7361	TRUE	reported	bTnDmz	2	TRUE	288690	0.00258576	19.0779
M00513	adenocarcinoma	rs2048277	A	G	A	G	0.0083	0.121822	0.8956	0.957662	FALSE	FALSE	FALSE	wRrlOp	210287050	0.179513	0.0907592	TRUE	reported	0.0019	8.751e-06	7361	TRUE	reported	bTnDmz	2	TRUE	288690	0.00258576	19.0779
M00513	squamous	rs1374355	A	T	A	T	0.0083	-0.0704799	0.1077	0.110737	FALSE	TRUE	FALSE	WKg8dJ	199291470	0.241463	0.0601704	TRUE	reported	0.0019	8.594e-06	7361	TRUE	reported	NBc8zP	2	TRUE	288550	0.00258576	19.0779
M00513	squamous	rs2048277	A	G	A	G	0.0083	-0.0249934	0.8956	0.957638	FALSE	FALSE	FALSE	WKg8dJ	210287050	0.79711	0.0972168	TRUE	reported	0.0019	8.751e-06	7361	TRUE	reported	NBc8zP	2	TRUE	288550	0.00258576	19.0779
M00513	SCLC	rs1374355	A	T	A	T	0.0083	0.0261119	0.1077	0.11077	FALSE	TRUE	FALSE	KxgFdr	199291470	0.763117	0.0866382	TRUE	reported	0.0019	8.594e-06	7361	TRUE	reported	CUtEab	2	TRUE	287813	0.00258576	19.0779
M00513	SCLC	rs2048277	A	G	A	G	0.0083	-0.109739	0.8956	0.95763	FALSE	FALSE	FALSE	KxgFdr	210287050	0.43497	0.140562	TRUE	reported	0.0019	8.751e-06	7361	TRUE	reported	CUtEab	2	TRUE	287813	0.00258576	19.0779
M33178	adenocarcinoma	rs10063245	C	G	C	G	0.3379	0.138218	0.9788	0.957131	FALSE	TRUE	FALSE	acPIlp	127562177	0.122324	0.0894561	TRUE	reported	0.0742	5.34e-06	25	TRUE	reported	FlCK9I	2	TRUE	288690	0.45341	19.079
M33178	squamous	rs10063245	C	G	C	G	0.3379	-0.102246	0.9788	0.957082	FALSE	TRUE	FALSE	TFaMva	127562177	0.278813	0.0944107	TRUE	reported	0.0742	5.34e-06	25	TRUE	reported	pEtHa3	2	TRUE	288550	0.45341	19.079
M33178	SCLC	rs10063245	C	G	C	G	0.3379	-0.141708	0.9788	0.957088	FALSE	TRUE	FALSE	1dZ5Lf	127562177	0.294517	0.135183	TRUE	reported	0.0742	5.34e-06	25	TRUE	reported	tEqCNT	2	TRUE	287813	0.45341	19.079
M22032	adenocarcinoma	rs12493507	T	C	T	C	0.0201	-0.0706537	0.1189	0.137402	FALSE	FALSE	FALSE	fzFI5o	139542776	0.1748	0.0520684	TRUE	reported	0.0046	9.967e-06	5676	TRUE	reported	NzuIXo	2	TRUE	288690	0.00335255	19.0864
M22032	squamous	rs12493507	T	C	T	C	0.0201	-0.0427652	0.1189	0.137421	FALSE	FALSE	FALSE	BtTyuL	139542776	0.435358	0.0548234	TRUE	reported	0.0046	9.967e-06	5676	TRUE	reported	D4aSNB	2	TRUE	288550	0.00335255	19.0864
M22032	SCLC	rs12493507	T	C	T	C	0.0201	-0.102397	0.1189	0.137409	FALSE	FALSE	FALSE	hpSHJk	139542776	0.192112	0.0785038	TRUE	reported	0.0046	9.967e-06	5676	TRUE	reported	J0d8ih	2	TRUE	287813	0.00335255	19.0864
M33178	adenocarcinoma	rs4453029	T	C	T	C	-0.3389	0.00733149	0.0219	0.074972	FALSE	FALSE	FALSE	acPIlp	156478469	0.914032	0.0679126	TRUE	reported	0.0744	5.216e-06	25	TRUE	reported	FlCK9I	2	TRUE	288690	0.45354	19.0891
M33178	squamous	rs4453029	T	C	T	C	-0.3389	0.000498325	0.0219	0.074975	FALSE	FALSE	FALSE	TFaMva	156478469	0.994399	0.0709892	TRUE	reported	0.0744	5.216e-06	25	TRUE	reported	pEtHa3	2	TRUE	288550	0.45354	19.0891
M33178	SCLC	rs4453029	T	C	T	C	-0.3389	-0.0853274	0.0219	0.074947	FALSE	FALSE	FALSE	1dZ5Lf	156478469	0.406649	0.102828	TRUE	reported	0.0744	5.216e-06	25	TRUE	reported	tEqCNT	2	TRUE	287813	0.45354	19.0891
M34322	adenocarcinoma	rs2280350	T	C	T	C	0.4061	0.00589536	0.0187	0.00886053	FALSE	FALSE	FALSE	Ox0RjN	48752783	0.975195	0.189599	TRUE	reported	0.0917	9.574e-06	75	TRUE	reported	3GaUIK	2	TRUE	288690	0.207291	19.0893
M34322	squamous	rs2280350	T	C	T	C	0.4061	0.279867	0.0187	0.00887082	FALSE	FALSE	FALSE	Fy8DJP	48752783	0.165468	0.201791	TRUE	reported	0.0917	9.574e-06	75	TRUE	reported	IhaA3J	2	TRUE	288550	0.207291	19.0893
M34322	SCLC	rs2280350	T	C	T	C	0.4061	-0.380732	0.0187	0.00884959	FALSE	FALSE	FALSE	Ly9qMd	48752783	0.183816	0.28646	TRUE	reported	0.0917	9.574e-06	75	TRUE	reported	pyHAAU	2	TRUE	287813	0.207291	19.0893
M27728	adenocarcinoma	rs2422239	A	G	A	G	-0.0118	-0.00313356	0.542	0.485756	FALSE	FALSE	FALSE	cHX0sR	118271503	0.931067	0.0362249	TRUE	reported	0.0027	9.523e-06	5562	TRUE	reported	Hqn0BP	2	TRUE	288690	0.00342229	19.0933
M27728	squamous	rs2422239	A	G	A	G	-0.0118	0.00712406	0.542	0.485761	FALSE	FALSE	FALSE	f0GghT	118271503	0.851945	0.0381706	TRUE	reported	0.0027	9.523e-06	5562	TRUE	reported	q3cNAx	2	TRUE	288550	0.00342229	19.0933
M27728	SCLC	rs2422239	A	G	A	G	-0.0118	-0.0476113	0.542	0.485736	FALSE	FALSE	FALSE	E1gvA5	118271503	0.38419	0.0547129	TRUE	reported	0.0027	9.523e-06	5562	TRUE	reported	bkrTe9	2	TRUE	287813	0.00342229	19.0933
M12017	adenocarcinoma	rs9323203	A	C	A	C	-0.0118	0.0191162	0.7331	0.706153	FALSE	FALSE	FALSE	1nd7Dw	50971259	0.631425	0.0398485	TRUE	reported	0.0027	9.5e-06	5656	TRUE	reported	VSXef0	2	TRUE	288690	0.0033656	19.0934
M12017	squamous	rs9323203	A	C	A	C	-0.0118	0.0685356	0.7331	0.706186	FALSE	FALSE	FALSE	4Knljm	50971259	0.102377	0.0419579	TRUE	reported	0.0027	9.5e-06	5656	TRUE	reported	jRTDSz	2	TRUE	288550	0.0033656	19.0934
M12017	SCLC	rs9323203	A	C	A	C	-0.0118	0.00318688	0.7331	0.706126	FALSE	FALSE	FALSE	rXKITM	50971259	0.957646	0.060008	TRUE	reported	0.0027	9.5e-06	5656	TRUE	reported	5SZdZJ	2	TRUE	287813	0.0033656	19.0934
M16821	adenocarcinoma	rs2642169	A	G	A	G	0.0118	0.00184695	0.5682	0.585385	FALSE	FALSE	FALSE	mQHDCV	58642340	0.960016	0.0368408	TRUE	reported	0.0027	8.632e-06	6733	TRUE	reported	Z2Al86	2	TRUE	288690	0.00282877	19.0945
M16821	squamous	rs2642169	A	G	A	G	0.0118	-0.0077286	0.5682	0.585357	FALSE	FALSE	FALSE	F0qcHm	58642340	0.841907	0.0387487	TRUE	reported	0.0027	8.632e-06	6733	TRUE	reported	imuzRJ	2	TRUE	288550	0.00282877	19.0945
M16821	SCLC	rs2642169	A	G	A	G	0.0118	-0.0144984	0.5682	0.58537	FALSE	FALSE	FALSE	8DDHYa	58642340	0.794687	0.055714	TRUE	reported	0.0027	8.632e-06	6733	TRUE	reported	IkErQ5	2	TRUE	287813	0.00282877	19.0945
M12129	adenocarcinoma	rs943251	T	G	T	G	0.0118	0.057569	0.3712	0.3786	FALSE	FALSE	FALSE	79RLZI	53631784	0.126279	0.0376528	TRUE	reported	0.0027	9.899e-06	6864	TRUE	reported	cntizL	2	TRUE	288690	0.00277493	19.0946
M12129	squamous	rs943251	T	G	T	G	0.0118	-0.0754204	0.3712	0.37844	FALSE	FALSE	FALSE	5KwQ7I	53631784	0.0570716	0.0396372	TRUE	reported	0.0027	9.899e-06	6864	TRUE	reported	PNWX8W	2	TRUE	288550	0.00277493	19.0946
M12129	SCLC	rs943251	T	G	T	G	0.0118	-0.060719	0.3712	0.378498	FALSE	FALSE	FALSE	yrUDzh	53631784	0.286571	0.0569771	TRUE	reported	0.0027	9.899e-06	6864	TRUE	reported	bVcO2i	2	TRUE	287813	0.00277493	19.0946
M33380	adenocarcinoma	rs8024828	A	G	A	G	0.0118	0.0754086	0.9056	0.858181	FALSE	FALSE	FALSE	AA5BIc	25718656	0.154529	0.0529662	TRUE	reported	0.0027	8.895e-06	7118	TRUE	reported	eujF5J	2	TRUE	288690	0.00267618	19.0948
M33380	squamous	rs8024828	A	G	A	G	0.0118	0.00311295	0.9056	0.858119	FALSE	FALSE	FALSE	DZYDn3	25718656	0.955145	0.0553437	TRUE	reported	0.0027	8.895e-06	7118	TRUE	reported	N2dxrp	2	TRUE	288550	0.00267618	19.0948
M33380	SCLC	rs8024828	A	G	A	G	0.0118	-0.0295468	0.9056	0.858101	FALSE	FALSE	FALSE	uD6dnw	25718656	0.709269	0.0792483	TRUE	reported	0.0027	8.895e-06	7118	TRUE	reported	vGCzUy	2	TRUE	287813	0.00267618	19.0948
M35270	adenocarcinoma	rs10852002	T	C	T	C	-0.0118	0.0536016	0.1049	0.0910177	FALSE	FALSE	FALSE	EdG2ws	29746460	0.397512	0.0633533	TRUE	reported	0.0027	9.821e-06	7217	TRUE	reported	KEwF5t	2	TRUE	288690	0.00263956	19.0948
M35270	squamous	rs10852002	T	C	T	C	-0.0118	0.212672	0.1049	0.091075	FALSE	FALSE	FALSE	BAq2hj	29746460	0.00076322	0.0631862	TRUE	reported	0.0027	9.821e-06	7217	TRUE	reported	PxkOH6	2	TRUE	288550	0.00263956	19.0948
M35270	SCLC	rs10852002	T	C	T	C	-0.0118	-0.165207	0.1049	0.0909599	FALSE	FALSE	FALSE	1yb730	29746460	0.0865267	0.0963863	TRUE	reported	0.0027	9.821e-06	7217	TRUE	reported	s5x0Tz	2	TRUE	287813	0.00263956	19.0948
M35439	adenocarcinoma	rs1486945	T	G	T	G	-0.0118	0.0820387	0.7403	0.737675	FALSE	FALSE	FALSE	KJPYZP	1943770	0.0465725	0.0412221	TRUE	reported	0.0027	8.565e-06	7256	TRUE	reported	t6gZBP	2	TRUE	288690	0.00262541	19.0949
M35439	squamous	rs1486945	T	G	T	G	-0.0118	0.0445441	0.7403	0.737636	FALSE	FALSE	FALSE	c69uOo	1943770	0.306175	0.0435306	TRUE	reported	0.0027	8.565e-06	7256	TRUE	reported	UYUgzk	2	TRUE	288550	0.00262541	19.0949
M35439	SCLC	rs1486945	T	G	T	G	-0.0118	-0.0154846	0.7403	0.737579	FALSE	FALSE	FALSE	1bjfzQ	1943770	0.803239	0.0621479	TRUE	reported	0.0027	8.565e-06	7256	TRUE	reported	Qlp4lR	2	TRUE	287813	0.00262541	19.0949
M20675	adenocarcinoma	rs1545472	A	G	A	G	0.0118	-0.0161176	0.5158	0.568152	FALSE	FALSE	FALSE	hSwI8l	84894530	0.66207	0.0368776	TRUE	reported	0.0027	9.22e-06	7301	TRUE	reported	HS81lC	2	TRUE	288690	0.00260927	19.0949
M20675	squamous	rs1545472	A	G	A	G	0.0118	-0.0814254	0.5158	0.568092	FALSE	FALSE	FALSE	zugNta	84894530	0.036156	0.0388634	TRUE	reported	0.0027	9.22e-06	7301	TRUE	reported	sQuald	2	TRUE	288550	0.00260927	19.0949
M20675	SCLC	rs1545472	A	G	A	G	0.0118	0.0438818	0.5158	0.568198	FALSE	FALSE	FALSE	vrviPZ	84894530	0.43035	0.0556457	TRUE	reported	0.0027	9.22e-06	7301	TRUE	reported	oPYrsN	2	TRUE	287813	0.00260927	19.0949
M35631	adenocarcinoma	rs6897246	A	G	A	G	0.0118	-0.0245164	0.3294	0.300543	FALSE	FALSE	FALSE	pfacXm	69054090	0.535993	0.0396139	TRUE	reported	0.0027	9.293e-06	7317	TRUE	reported	scCfwF	2	TRUE	288690	0.00260358	19.0949
M35631	squamous	rs6897246	A	G	A	G	0.0118	-0.0367682	0.3294	0.300529	FALSE	FALSE	FALSE	ff6iCA	69054090	0.379776	0.0418625	TRUE	reported	0.0027	9.293e-06	7317	TRUE	reported	Hw1Utn	2	TRUE	288550	0.00260358	19.0949
M35631	SCLC	rs6897246	A	G	A	G	0.0118	-0.023743	0.3294	0.300555	FALSE	FALSE	FALSE	JEZTXr	69054090	0.692582	0.0600549	TRUE	reported	0.0027	9.293e-06	7317	TRUE	reported	3mFlCf	2	TRUE	287813	0.00260358	19.0949
M15122	adenocarcinoma	rs4436910	A	T	A	T	0.0118	0.0305527	0.8036	0.804916	FALSE	TRUE	FALSE	f276CH	237281890	0.504207	0.0457454	TRUE	reported	0.0027	9.126e-06	7352	TRUE	reported	EWaTUc	2	TRUE	288690	0.00259122	19.0949
M15122	squamous	rs4436910	A	T	A	T	0.0118	-0.0152893	0.8036	0.804869	FALSE	TRUE	FALSE	Ybd9h4	237281890	0.749601	0.0479039	TRUE	reported	0.0027	9.126e-06	7352	TRUE	reported	ep7Gai	2	TRUE	288550	0.00259122	19.0949
M15122	SCLC	rs4436910	A	T	A	T	0.0118	-0.00902307	0.8036	0.80488	FALSE	TRUE	FALSE	hGcJ1j	237281890	0.895535	0.0687193	TRUE	reported	0.0027	9.126e-06	7352	TRUE	reported	4WCbTg	2	TRUE	287813	0.00259122	19.0949
M32198	adenocarcinoma	rs2228070	T	C	T	C	0.0118	0.0496476	0.2316	0.325131	FALSE	FALSE	FALSE	cbIS2H	38466199	0.202897	0.03899	TRUE	reported	0.0027	8.195e-06	7356	TRUE	reported	Ewgv3M	2	TRUE	288690	0.00258981	19.0949
M32198	squamous	rs2228070	T	C	T	C	0.0118	-0.00904514	0.2316	0.325084	FALSE	FALSE	FALSE	rrR3v1	38466199	0.825701	0.0410736	TRUE	reported	0.0027	8.195e-06	7356	TRUE	reported	dzyyxW	2	TRUE	288550	0.00258981	19.0949
M32198	SCLC	rs2228070	T	C	T	C	0.0118	-0.0301922	0.2316	0.325074	FALSE	FALSE	FALSE	VrNojp	38466199	0.607775	0.0588253	TRUE	reported	0.0027	8.195e-06	7356	TRUE	reported	gDWpad	2	TRUE	287813	0.00258981	19.0949
M15990	adenocarcinoma	rs7738342	A	G	A	G	-0.0153	-0.0656735	0.2185	0.250661	FALSE	FALSE	FALSE	DZWAKc	74701290	0.118113	0.0420245	TRUE	reported	0.0035	9.168e-06	6782	TRUE	reported	WkOiQm	2	TRUE	288690	0.00280975	19.1038
M15990	squamous	rs7738342	A	G	A	G	-0.0153	-0.0154412	0.2185	0.25073	FALSE	FALSE	FALSE	sYDJ5k	74701290	0.726718	0.0441818	TRUE	reported	0.0035	9.168e-06	6782	TRUE	reported	dy5gsC	2	TRUE	288550	0.00280975	19.1038
M15990	SCLC	rs7738342	A	G	A	G	-0.0153	0.0504706	0.2185	0.250764	FALSE	FALSE	FALSE	twSUYG	74701290	0.425338	0.0633102	TRUE	reported	0.0035	9.168e-06	6782	TRUE	reported	LOdNFW	2	TRUE	287813	0.00280975	19.1038
M33178	adenocarcinoma	rs4674097	A	G	A	G	0.3395	-0.162416	0.9789	0.976044	FALSE	FALSE	FALSE	acPIlp	216584703	0.16734	0.117625	TRUE	reported	0.0745	5.156e-06	25	TRUE	reported	FlCK9I	2	TRUE	288690	0.453751	19.1053
M33178	squamous	rs4674097	A	G	A	G	0.3395	0.0844325	0.9789	0.976075	FALSE	FALSE	FALSE	TFaMva	216584703	0.499034	0.124898	TRUE	reported	0.0745	5.156e-06	25	TRUE	reported	pEtHa3	2	TRUE	288550	0.453751	19.1053
M33178	SCLC	rs4674097	A	G	A	G	0.3395	-0.374222	0.9789	0.976045	FALSE	FALSE	FALSE	1dZ5Lf	216584703	0.0341893	0.1767	TRUE	reported	0.0745	5.156e-06	25	TRUE	reported	tEqCNT	2	TRUE	287813	0.453751	19.1053
M33178	adenocarcinoma	rs11943366	A	G	A	G	-0.3377	-0.0890653	0.0208	0.0376887	FALSE	FALSE	FALSE	acPIlp	79503874	0.345199	0.0943545	TRUE	reported	0.0741	5.103e-06	25	TRUE	reported	FlCK9I	2	TRUE	288690	0.453785	19.1079
M33178	squamous	rs11943366	A	G	A	G	-0.3377	-0.194573	0.0208	0.0376725	FALSE	FALSE	FALSE	TFaMva	79503874	0.0505848	0.099527	TRUE	reported	0.0741	5.103e-06	25	TRUE	reported	pEtHa3	2	TRUE	288550	0.453785	19.1079
M33178	SCLC	rs11943366	A	G	A	G	-0.3377	0.307666	0.0208	0.0377279	FALSE	FALSE	FALSE	1dZ5Lf	79503874	0.0330659	0.144357	TRUE	reported	0.0741	5.103e-06	25	TRUE	reported	tEqCNT	2	TRUE	287813	0.453785	19.1079
M33178	adenocarcinoma	rs2173225	C	G	C	G	0.3373	0.0828967	0.9786	0.9525	FALSE	TRUE	FALSE	acPIlp	2726110	0.329395	0.0849932	TRUE	reported	0.074	5.111e-06	25	TRUE	reported	FlCK9I	2	TRUE	288690	0.453866	19.1142
M33178	squamous	rs2173225	C	G	C	G	0.3373	-0.0431273	0.9786	0.95247	FALSE	TRUE	FALSE	TFaMva	2726110	0.628947	0.0892517	TRUE	reported	0.074	5.111e-06	25	TRUE	reported	pEtHa3	2	TRUE	288550	0.453866	19.1142
M33178	SCLC	rs2173225	C	G	C	G	0.3373	-0.131405	0.9786	0.952466	FALSE	TRUE	FALSE	1dZ5Lf	2726110	0.302097	0.127337	TRUE	reported	0.074	5.111e-06	25	TRUE	reported	tEqCNT	2	TRUE	287813	0.453866	19.1142
M33178	adenocarcinoma	rs2188978	A	T	A	T	-0.3291	-0.41103	0.0243	0.00980192	FALSE	TRUE	FALSE	acPIlp	36136015	0.035701	0.195699	TRUE	reported	0.0722	5.122e-06	25	TRUE	reported	FlCK9I	2	TRUE	288690	0.453873	19.1148
M33178	squamous	rs2188978	A	T	A	T	-0.3291	0.0571118	0.0243	0.00982043	FALSE	TRUE	FALSE	TFaMva	36136015	0.784749	0.209097	TRUE	reported	0.0722	5.122e-06	25	TRUE	reported	pEtHa3	2	TRUE	288550	0.453873	19.1148
M33178	SCLC	rs2188978	A	T	A	T	-0.3291	0.0352601	0.0243	0.00981984	FALSE	TRUE	FALSE	1dZ5Lf	36136015	0.908462	0.306666	TRUE	reported	0.0722	5.122e-06	25	TRUE	reported	tEqCNT	2	TRUE	287813	0.453873	19.1148
M33178	adenocarcinoma	rs3821143	T	C	T	C	0.3469	-0.137636	0.9793	0.979813	FALSE	FALSE	FALSE	acPIlp	37302590	0.278917	0.127116	TRUE	reported	0.0761	5.164e-06	25	TRUE	reported	FlCK9I	2	TRUE	288690	0.453906	19.1173
M33178	squamous	rs3821143	T	C	T	C	0.3469	0.266607	0.9793	0.979854	FALSE	FALSE	FALSE	TFaMva	37302590	0.0463159	0.133805	TRUE	reported	0.0761	5.164e-06	25	TRUE	reported	pEtHa3	2	TRUE	288550	0.453906	19.1173
M33178	SCLC	rs3821143	T	C	T	C	0.3469	0.0441084	0.9793	0.979832	FALSE	FALSE	FALSE	1dZ5Lf	37302590	0.818064	0.191746	TRUE	reported	0.0761	5.164e-06	25	TRUE	reported	tEqCNT	2	TRUE	287813	0.453906	19.1173
M33178	adenocarcinoma	rs16863208	A	G	A	G	0.3379	0.0255406	0.4783	0.00820158	FALSE	FALSE	FALSE	acPIlp	151174490	0.893402	0.190601	TRUE	reported	0.0741	5.156e-06	25	TRUE	reported	FlCK9I	2	TRUE	288690	0.454078	19.1306
M33178	adenocarcinoma	rs4982501	T	G	T	G	-0.3379	0.0646841	0.0217	0.215142	FALSE	FALSE	FALSE	acPIlp	21760737	0.145207	0.0444054	TRUE	reported	0.0741	5.156e-06	25	TRUE	reported	FlCK9I	2	TRUE	288690	0.454078	19.1306
M33178	squamous	rs16863208	A	G	A	G	0.3379	-0.00786033	0.4783	0.00819719	FALSE	FALSE	FALSE	TFaMva	151174490	0.969602	0.206264	TRUE	reported	0.0741	5.156e-06	25	TRUE	reported	pEtHa3	2	TRUE	288550	0.454078	19.1306
M33178	squamous	rs4982501	T	G	T	G	-0.3379	0.00728508	0.0217	0.215118	FALSE	FALSE	FALSE	TFaMva	21760737	0.875263	0.0464086	TRUE	reported	0.0741	5.156e-06	25	TRUE	reported	pEtHa3	2	TRUE	288550	0.454078	19.1306
M33178	SCLC	rs16863208	A	G	A	G	0.3379	0.145228	0.4783	0.00820055	FALSE	FALSE	FALSE	1dZ5Lf	151174490	0.614633	0.288453	TRUE	reported	0.0741	5.156e-06	25	TRUE	reported	tEqCNT	2	TRUE	287813	0.454078	19.1306
M33178	SCLC	rs4982501	T	G	T	G	-0.3379	0.109295	0.0217	0.215144	FALSE	FALSE	FALSE	1dZ5Lf	21760737	0.101828	0.0668042	TRUE	reported	0.0741	5.156e-06	25	TRUE	reported	tEqCNT	2	TRUE	287813	0.454078	19.1306
M33666	adenocarcinoma	rs7082340	A	G	A	G	0.0105	0.0238726	0.5881	0.521447	FALSE	FALSE	FALSE	MUR7Pv	53389094	0.510771	0.0363005	TRUE	reported	0.0024	9.95e-06	6279	TRUE	reported	47r22q	2	TRUE	288690	0.00303909	19.1345
M33666	squamous	rs7082340	A	G	A	G	0.0105	0.0548655	0.5881	0.521467	FALSE	FALSE	FALSE	TUc5YK	53389094	0.151591	0.0382622	TRUE	reported	0.0024	9.95e-06	6279	TRUE	reported	JOswlH	2	TRUE	288550	0.00303909	19.1345
M33666	SCLC	rs7082340	A	G	A	G	0.0105	0.00119679	0.5881	0.521393	FALSE	FALSE	FALSE	wExnaA	53389094	0.982587	0.054835	TRUE	reported	0.0024	9.95e-06	6279	TRUE	reported	MASwH3	2	TRUE	287813	0.00303909	19.1345
M15506	adenocarcinoma	rs2297615	A	T	A	T	0.007	0.0187161	0.7752	0.751088	FALSE	TRUE	FALSE	6VKrj1	20378362	0.6567	0.0421084	TRUE	reported	0.0016	8.168e-06	7310	TRUE	reported	EMes78	2	TRUE	288690	0.00261158	19.1354
M15506	squamous	rs2297615	A	T	A	T	0.007	-0.0484068	0.7752	0.751033	FALSE	TRUE	FALSE	GJJVN3	20378362	0.276154	0.0444507	TRUE	reported	0.0016	8.168e-06	7310	TRUE	reported	sZF3YK	2	TRUE	288550	0.00261158	19.1354
M15506	SCLC	rs2297615	A	T	A	T	0.007	0.123299	0.7752	0.751127	FALSE	TRUE	FALSE	Zm2Q8T	20378362	0.052723	0.0636489	TRUE	reported	0.0016	8.168e-06	7310	TRUE	reported	wsPvyi	2	TRUE	287813	0.00261158	19.1354
M34283	adenocarcinoma	rs12327010	A	G	A	G	-0.0105	-0.0143371	0.6533	0.732933	FALSE	FALSE	FALSE	lJNumU	2173323	0.725125	0.0407747	TRUE	reported	0.0024	8.448e-06	7316	TRUE	reported	WfHf1j	2	TRUE	288690	0.00260944	19.1354
M34283	squamous	rs12327010	A	G	A	G	-0.0105	-0.0256983	0.6533	0.73294	FALSE	FALSE	FALSE	CZgN7E	2173323	0.55019	0.0430115	TRUE	reported	0.0024	8.448e-06	7316	TRUE	reported	oZFr5E	2	TRUE	288550	0.00260944	19.1354
M34283	SCLC	rs12327010	A	G	A	G	-0.0105	-0.0127462	0.6533	0.732955	FALSE	FALSE	FALSE	vizjBz	2173323	0.836384	0.061719	TRUE	reported	0.0024	8.448e-06	7316	TRUE	reported	oaEJgg	2	TRUE	287813	0.00260944	19.1354
M15488	adenocarcinoma	rs11539202	A	G	A	G	-0.007	0.00698546	0.6685	0.751386	FALSE	FALSE	FALSE	yT2U9j	34947565	0.867982	0.0420248	TRUE	reported	0.0016	9.773e-06	7345	TRUE	reported	UWtwgl	2	TRUE	288690	0.00259917	19.1354
M15488	squamous	rs11539202	A	G	A	G	-0.007	-0.0508909	0.6685	0.75135	FALSE	FALSE	FALSE	fVcC70	34947565	0.252564	0.0444794	TRUE	reported	0.0016	9.773e-06	7345	TRUE	reported	fGjoYI	2	TRUE	288550	0.00259917	19.1354
M15488	SCLC	rs11539202	A	G	A	G	-0.007	0.00939738	0.6685	0.751392	FALSE	FALSE	FALSE	dCS2MR	34947565	0.882739	0.0637119	TRUE	reported	0.0016	9.773e-06	7345	TRUE	reported	m3kUuN	2	TRUE	287813	0.00259917	19.1354
M32418	adenocarcinoma	rs12539054	T	C	T	C	-0.0175	-0.0368974	0.2501	0.167768	FALSE	FALSE	FALSE	FPjPo5	52459009	0.444116	0.0482154	TRUE	reported	0.004	9.436e-06	7355	TRUE	reported	S2XH6t	2	TRUE	288690	0.00259564	19.1354
M32418	squamous	rs12539054	T	C	T	C	-0.0175	-0.0532394	0.2501	0.167738	FALSE	FALSE	FALSE	B8SVuz	52459009	0.300249	0.0513943	TRUE	reported	0.004	9.436e-06	7355	TRUE	reported	oIAgvn	2	TRUE	288550	0.00259564	19.1354
M32418	SCLC	rs12539054	T	C	T	C	-0.0175	-0.022816	0.2501	0.167776	FALSE	FALSE	FALSE	98fNRo	52459009	0.754854	0.0730709	TRUE	reported	0.004	9.436e-06	7355	TRUE	reported	bPzGrL	2	TRUE	287813	0.00259564	19.1354
M33178	adenocarcinoma	rs6122991	A	G	A	G	-0.3398	-0.0957519	0.0212	0.0126877	FALSE	FALSE	FALSE	acPIlp	50994864	0.549352	0.159925	TRUE	reported	0.0745	5.057e-06	25	TRUE	reported	FlCK9I	2	TRUE	288690	0.454189	19.1391
M33178	squamous	rs6122991	A	G	A	G	-0.3398	0.268296	0.0212	0.0127083	FALSE	FALSE	FALSE	TFaMva	50994864	0.115564	0.17049	TRUE	reported	0.0745	5.057e-06	25	TRUE	reported	pEtHa3	2	TRUE	288550	0.454189	19.1391
M33178	SCLC	rs6122991	A	G	A	G	-0.3398	0.320049	0.0212	0.0127014	FALSE	FALSE	FALSE	1dZ5Lf	50994864	0.188942	0.243621	TRUE	reported	0.0745	5.057e-06	25	TRUE	reported	tEqCNT	2	TRUE	287813	0.454189	19.1391
M33178	adenocarcinoma	rs7529480	T	C	T	C	-0.3485	-0.0345654	0.0207	0.0124477	FALSE	FALSE	FALSE	acPIlp	102023955	0.827721	0.15883	TRUE	reported	0.0764	5.041e-06	25	TRUE	reported	FlCK9I	2	TRUE	288690	0.454237	19.1429
M33178	squamous	rs7529480	T	C	T	C	-0.3485	0.164778	0.0207	0.0124557	FALSE	FALSE	FALSE	TFaMva	102023955	0.338042	0.171994	TRUE	reported	0.0764	5.041e-06	25	TRUE	reported	pEtHa3	2	TRUE	288550	0.454237	19.1429
M33178	SCLC	rs7529480	T	C	T	C	-0.3485	0.111539	0.0207	0.0124508	FALSE	FALSE	FALSE	1dZ5Lf	102023955	0.641396	0.239483	TRUE	reported	0.0764	5.041e-06	25	TRUE	reported	tEqCNT	2	TRUE	287813	0.454237	19.1429
M33178	adenocarcinoma	rs6436032	T	C	T	C	-0.1697	0.00346299	0.05	0.581681	FALSE	FALSE	FALSE	acPIlp	218118139	0.924866	0.0367208	TRUE	reported	0.0372	4.935e-06	25	TRUE	reported	FlCK9I	2	TRUE	288690	0.454271	19.1455
M33178	squamous	rs6436032	T	C	T	C	-0.1697	0.0196218	0.05	0.581708	FALSE	FALSE	FALSE	TFaMva	218118139	0.61271	0.0387624	TRUE	reported	0.0372	4.935e-06	25	TRUE	reported	pEtHa3	2	TRUE	288550	0.454271	19.1455
M33178	SCLC	rs6436032	T	C	T	C	-0.1697	0.0217733	0.05	0.581705	FALSE	FALSE	FALSE	1dZ5Lf	218118139	0.695553	0.0556391	TRUE	reported	0.0372	4.935e-06	25	TRUE	reported	tEqCNT	2	TRUE	287813	0.454271	19.1455
M35305	adenocarcinoma	rs3993153	T	G	T	G	0.0197	-0.0265339	0.8085	0.738697	FALSE	FALSE	FALSE	BnYvaa	11369038	0.521308	0.0413731	TRUE	reported	0.0045	9.918e-06	5979	TRUE	reported	LHqJqo	2	TRUE	288690	0.00319513	19.1585
M35305	squamous	rs3993153	T	G	T	G	0.0197	0.0267979	0.8085	0.738734	FALSE	FALSE	FALSE	RccFso	11369038	0.53743	0.0434534	TRUE	reported	0.0045	9.918e-06	5979	TRUE	reported	gq0nzd	2	TRUE	288550	0.00319513	19.1585
M35305	SCLC	rs3993153	T	G	T	G	0.0197	0.0396289	0.8085	0.73873	FALSE	FALSE	FALSE	6zLxT1	11369038	0.525477	0.0624151	TRUE	reported	0.0045	9.918e-06	5979	TRUE	reported	qB9dOv	2	TRUE	287813	0.00319513	19.1585
M34912	adenocarcinoma	rs9380120	T	C	T	C	-0.0162	-0.0136193	0.9005	0.86564	FALSE	FALSE	FALSE	BqubM3	29367760	0.798423	0.0533277	TRUE	reported	0.0037	8.877e-06	5885	TRUE	reported	8yYlKB	2	TRUE	288690	0.00324689	19.1637
M34912	squamous	rs9380120	T	C	T	C	-0.0162	-0.0236601	0.9005	0.865639	FALSE	FALSE	FALSE	aHyY3m	29367760	0.675024	0.0564324	TRUE	reported	0.0037	8.877e-06	5885	TRUE	reported	cLWrB7	2	TRUE	288550	0.00324689	19.1637
M34912	SCLC	rs9380120	T	C	T	C	-0.0162	-0.0774957	0.9005	0.865623	FALSE	FALSE	FALSE	kdlFPP	29367760	0.335936	0.080538	TRUE	reported	0.0037	8.877e-06	5885	TRUE	reported	DnZnNU	2	TRUE	287813	0.00324689	19.1637
M35431	adenocarcinoma	rs10896604	A	G	A	G	0.0162	0.0167626	0.1112	0.0865272	FALSE	FALSE	FALSE	4QIO4N	57317739	0.793754	0.0641166	TRUE	reported	0.0037	8.903e-06	7007	TRUE	reported	GUvtze	2	TRUE	288690	0.0027284	19.1647
M35431	squamous	rs10896604	A	G	A	G	0.0162	0.0725079	0.1112	0.0865518	FALSE	FALSE	FALSE	hY5m9y	57317739	0.2815	0.0673268	TRUE	reported	0.0037	8.903e-06	7007	TRUE	reported	ufCDvZ	2	TRUE	288550	0.0027284	19.1647
M35431	SCLC	rs10896604	A	G	A	G	0.0162	0.108093	0.1112	0.0865349	FALSE	FALSE	FALSE	k3jHmY	57317739	0.264939	0.096962	TRUE	reported	0.0037	8.903e-06	7007	TRUE	reported	6is9E2	2	TRUE	287813	0.0027284	19.1647
M38178	adenocarcinoma	rs11749983	T	C	T	C	0.0162	-0.0431161	0.3334	0.312195	FALSE	FALSE	FALSE	XL522V	66698192	0.271278	0.0391921	TRUE	reported	0.0037	8.961e-06	7219	TRUE	reported	XQ4NXs	2	TRUE	288690	0.00264849	19.1649
M38178	squamous	rs11749983	T	C	T	C	0.0162	-0.0267759	0.3334	0.312216	FALSE	FALSE	FALSE	YPIo34	66698192	0.516873	0.0413098	TRUE	reported	0.0037	8.961e-06	7219	TRUE	reported	A85VyN	2	TRUE	288550	0.00264849	19.1649
M38178	SCLC	rs11749983	T	C	T	C	0.0162	0.0985992	0.3334	0.312295	FALSE	FALSE	FALSE	pHYCxN	66698192	0.0969282	0.0593996	TRUE	reported	0.0037	8.961e-06	7219	TRUE	reported	bSqAVE	2	TRUE	287813	0.00264849	19.1649
M33178	adenocarcinoma	rs1472170	T	G	T	G	-0.3405	0.0180236	0.0212	0.02736	FALSE	FALSE	FALSE	acPIlp	37208963	0.868266	0.108667	TRUE	reported	0.0746	5.015e-06	25	TRUE	reported	FlCK9I	2	TRUE	288690	0.454544	19.1666
M33178	squamous	rs1472170	T	G	T	G	-0.3405	0.0815465	0.0212	0.027366	FALSE	FALSE	FALSE	TFaMva	37208963	0.478717	0.115119	TRUE	reported	0.0746	5.015e-06	25	TRUE	reported	pEtHa3	2	TRUE	288550	0.454544	19.1666
M33178	SCLC	rs1472170	T	G	T	G	-0.3405	-0.0683154	0.0212	0.027348	FALSE	FALSE	FALSE	1dZ5Lf	37208963	0.679175	0.165177	TRUE	reported	0.0746	5.015e-06	25	TRUE	reported	tEqCNT	2	TRUE	287813	0.454544	19.1666
M33178	adenocarcinoma	rs12377744	T	C	T	C	-0.3323	-0.0336077	0.0222	0.082707	FALSE	FALSE	FALSE	acPIlp	4940693	0.614267	0.0666831	TRUE	reported	0.0728	4.948e-06	25	TRUE	reported	FlCK9I	2	TRUE	288690	0.454568	19.1684
M33178	squamous	rs12377744	T	C	T	C	-0.3323	-0.00667275	0.0222	0.0827202	FALSE	FALSE	FALSE	TFaMva	4940693	0.924352	0.0702744	TRUE	reported	0.0728	4.948e-06	25	TRUE	reported	pEtHa3	2	TRUE	288550	0.454568	19.1684
M33178	SCLC	rs12377744	T	C	T	C	-0.3323	-0.0607865	0.0222	0.0827169	FALSE	FALSE	FALSE	1dZ5Lf	4940693	0.546451	0.100792	TRUE	reported	0.0728	4.948e-06	25	TRUE	reported	tEqCNT	2	TRUE	287813	0.454568	19.1684
M33178	adenocarcinoma	rs17397601	A	G	A	G	-0.346	-0.0428346	0.0212	0.0179207	FALSE	FALSE	FALSE	acPIlp	63515210	0.749081	0.133921	TRUE	reported	0.0758	4.955e-06	25	TRUE	reported	FlCK9I	2	TRUE	288690	0.454577	19.1691
M33178	squamous	rs17397601	A	G	A	G	-0.346	0.110692	0.0212	0.0179329	FALSE	FALSE	FALSE	TFaMva	63515210	0.435839	0.142052	TRUE	reported	0.0758	4.955e-06	25	TRUE	reported	pEtHa3	2	TRUE	288550	0.454577	19.1691
M33178	SCLC	rs17397601	A	G	A	G	-0.346	-0.0836588	0.0212	0.0179171	FALSE	FALSE	FALSE	1dZ5Lf	63515210	0.684961	0.206207	TRUE	reported	0.0758	4.955e-06	25	TRUE	reported	tEqCNT	2	TRUE	287813	0.454577	19.1691
M32729	adenocarcinoma	rs1325274	T	C	T	C	-0.0127	-0.069058	0.123	0.0914423	FALSE	FALSE	FALSE	gU05GZ	84866847	0.273711	0.0630923	TRUE	reported	0.0029	8.234e-06	6497	TRUE	reported	lBaikq	2	TRUE	288690	0.00294319	19.1725
M32729	squamous	rs1325274	T	C	T	C	-0.0127	-0.069489	0.123	0.0914416	FALSE	FALSE	FALSE	6tyvLp	84866847	0.29635	0.0665417	TRUE	reported	0.0029	8.234e-06	6497	TRUE	reported	4PouO9	2	TRUE	288550	0.00294319	19.1725
M32729	SCLC	rs1325274	T	C	T	C	-0.0127	0.0991278	0.123	0.0914846	FALSE	FALSE	FALSE	1qpmNJ	84866847	0.299297	0.0955042	TRUE	reported	0.0029	8.234e-06	6497	TRUE	reported	Igdtz5	2	TRUE	287813	0.00294319	19.1725
M35754	adenocarcinoma	rs2273068	T	C	T	C	-0.0127	-0.0130827	0.1355	0.198069	FALSE	FALSE	FALSE	ft0jTV	41690828	0.774993	0.0457681	TRUE	reported	0.0029	8.866e-06	6604	TRUE	reported	cEwt0a	2	TRUE	288690	0.00289564	19.1726
M35754	squamous	rs2273068	T	C	T	C	-0.0127	-0.0612793	0.1355	0.198039	FALSE	FALSE	FALSE	Xth11a	41690828	0.203108	0.0481474	TRUE	reported	0.0029	8.866e-06	6604	TRUE	reported	FNReca	2	TRUE	288550	0.00289564	19.1726
M35754	SCLC	rs2273068	T	C	T	C	-0.0127	-0.120818	0.1355	0.198047	FALSE	FALSE	FALSE	eLozb4	41690828	0.0798693	0.0689821	TRUE	reported	0.0029	8.866e-06	6604	TRUE	reported	K5x8lO	2	TRUE	287813	0.00289564	19.1726
M03141	adenocarcinoma	rs4327704	A	C	A	C	-0.0219	-0.111084	0.9547	0.956974	FALSE	FALSE	FALSE	TiQEUS	60952885	0.211632	0.0889323	TRUE	reported	0.005	9.94e-06	7357	TRUE	reported	fdwC7v	2	TRUE	288690	0.00260086	19.1792
M03141	squamous	rs4327704	A	C	A	C	-0.0219	0.128881	0.9547	0.957028	FALSE	FALSE	FALSE	UcHf6r	60952885	0.172852	0.0945504	TRUE	reported	0.005	9.94e-06	7357	TRUE	reported	Ae2b3n	2	TRUE	288550	0.00260086	19.1792
M03141	SCLC	rs4327704	A	C	A	C	-0.0219	0.0671608	0.9547	0.957006	FALSE	FALSE	FALSE	4jJu2J	60952885	0.618778	0.134974	TRUE	reported	0.005	9.94e-06	7357	TRUE	reported	4NIDPg	2	TRUE	287813	0.00260086	19.1792
M35114	adenocarcinoma	rs6915542	T	C	T	C	-0.0184	-0.0891137	0.8413	0.818344	FALSE	FALSE	FALSE	fvcgFM	19547603	0.0599239	0.0473669	TRUE	reported	0.0042	9.249e-06	5804	TRUE	reported	g4ljkf	2	TRUE	288690	0.00329591	19.1861
M35114	squamous	rs6915542	T	C	T	C	-0.0184	-0.055776	0.8413	0.818367	FALSE	FALSE	FALSE	uhYDfb	19547603	0.262641	0.0497924	TRUE	reported	0.0042	9.249e-06	5804	TRUE	reported	92u2Cs	2	TRUE	288550	0.00329591	19.1861
M35114	SCLC	rs6915542	T	C	T	C	-0.0184	-0.00721373	0.8413	0.8184	FALSE	FALSE	FALSE	x0z4ci	19547603	0.9193	0.0712009	TRUE	reported	0.0042	9.249e-06	5804	TRUE	reported	SCMSC2	2	TRUE	287813	0.00329591	19.1861
M35257	adenocarcinoma	rs9788021	A	T	A	T	0.0184	-0.0840454	0.158	0.146021	FALSE	TRUE	FALSE	OP5SXU	77632112	0.104256	0.0517342	TRUE	reported	0.0042	9.921e-06	6538	TRUE	reported	rFbEm6	2	TRUE	288690	0.00292698	19.1869
M35257	squamous	rs9788021	A	T	A	T	0.0184	-0.0422399	0.158	0.146051	FALSE	TRUE	FALSE	X9YHYW	77632112	0.437519	0.0544056	TRUE	reported	0.0042	9.921e-06	6538	TRUE	reported	GrwDGa	2	TRUE	288550	0.00292698	19.1869
M35257	SCLC	rs9788021	A	T	A	T	0.0184	0.0627735	0.158	0.146098	FALSE	TRUE	FALSE	szGIf7	77632112	0.423381	0.078411	TRUE	reported	0.0042	9.921e-06	6538	TRUE	reported	Q4nazi	2	TRUE	287813	0.00292698	19.1869
M01444	adenocarcinoma	rs7561932	T	C	T	C	0.0184	0.0759292	0.7721	0.822572	FALSE	FALSE	FALSE	tUoZE0	65317934	0.109239	0.0474077	TRUE	reported	0.0042	9.551e-06	7345	TRUE	reported	a8SnNM	2	TRUE	288690	0.00260623	19.1875
M01444	squamous	rs7561932	T	C	T	C	0.0184	-0.0394827	0.7721	0.8225	FALSE	FALSE	FALSE	kck5rO	65317934	0.433143	0.0503718	TRUE	reported	0.0042	9.551e-06	7345	TRUE	reported	LhC68u	2	TRUE	288550	0.00260623	19.1875
M01444	SCLC	rs7561932	T	C	T	C	0.0184	0.0456683	0.7721	0.822533	FALSE	FALSE	FALSE	T7KKiX	65317934	0.524444	0.0717479	TRUE	reported	0.0042	9.551e-06	7345	TRUE	reported	sDfVoS	2	TRUE	287813	0.00260623	19.1875
M33178	adenocarcinoma	rs628495	C	G	C	G	0.338	-0.116089	0.9792	0.986107	FALSE	TRUE	FALSE	acPIlp	36862130	0.463034	0.15819	TRUE	reported	0.074	4.896e-06	25	TRUE	reported	FlCK9I	2	TRUE	288690	0.454894	19.1937
M33178	squamous	rs628495	C	G	C	G	0.338	0.135689	0.9792	0.986123	FALSE	TRUE	FALSE	TFaMva	36862130	0.414118	0.16615	TRUE	reported	0.074	4.896e-06	25	TRUE	reported	pEtHa3	2	TRUE	288550	0.454894	19.1937
M33178	SCLC	rs628495	C	G	C	G	0.338	-0.502701	0.9792	0.986095	FALSE	TRUE	FALSE	1dZ5Lf	36862130	0.0124523	0.201156	TRUE	reported	0.074	4.896e-06	25	TRUE	reported	tEqCNT	2	TRUE	287813	0.454894	19.1937
M35114	adenocarcinoma	rs1415540	C	G	C	G	-0.0149	0.0113792	0.2891	0.217863	FALSE	TRUE	FALSE	fvcgFM	47516970	0.794506	0.0436883	TRUE	reported	0.0034	9.571e-06	5804	TRUE	reported	g4ljkf	2	TRUE	288690	0.00329801	19.1984
M35114	squamous	rs1415540	C	G	C	G	-0.0149	-0.0581464	0.2891	0.217794	FALSE	TRUE	FALSE	uhYDfb	47516970	0.207191	0.0460994	TRUE	reported	0.0034	9.571e-06	5804	TRUE	reported	92u2Cs	2	TRUE	288550	0.00329801	19.1984
M35114	SCLC	rs1415540	C	G	C	G	-0.0149	-0.10188	0.2891	0.2178	FALSE	TRUE	FALSE	x0z4ci	47516970	0.124065	0.0662445	TRUE	reported	0.0034	9.571e-06	5804	TRUE	reported	SCMSC2	2	TRUE	287813	0.00329801	19.1984
M22189	adenocarcinoma	rs486786	T	G	T	G	0.0149	-0.043205	0.535	0.537802	FALSE	FALSE	FALSE	IVRvDl	62830428	0.235961	0.0364555	TRUE	reported	0.0034	9.094e-06	7259	TRUE	reported	V5HPmp	2	TRUE	288690	0.0026387	19.1997
M22189	squamous	rs486786	T	G	T	G	0.0149	0.0733375	0.535	0.537945	FALSE	FALSE	FALSE	X2020n	62830428	0.0566879	0.0384831	TRUE	reported	0.0034	9.094e-06	7259	TRUE	reported	d2c0Tl	2	TRUE	288550	0.0026387	19.1997
M22189	SCLC	rs486786	T	G	T	G	0.0149	0.0179357	0.535	0.537863	FALSE	FALSE	FALSE	68OEgJ	62830428	0.745054	0.0551582	TRUE	reported	0.0034	9.094e-06	7259	TRUE	reported	y2052s	2	TRUE	287813	0.0026387	19.1997
M15365	adenocarcinoma	rs1159317	C	G	C	G	-0.0149	0.0579737	0.2439	0.27069	FALSE	TRUE	FALSE	xN8rcO	57320363	0.156759	0.0409402	TRUE	reported	0.0034	9.272e-06	7337	TRUE	reported	BzSaon	2	TRUE	288690	0.00261072	19.1998
M15365	squamous	rs1159317	C	G	C	G	-0.0149	-0.0872457	0.2439	0.270544	FALSE	TRUE	FALSE	10o8pM	57320363	0.0433521	0.0431845	TRUE	reported	0.0034	9.272e-06	7337	TRUE	reported	ZQNrIt	2	TRUE	288550	0.00261072	19.1998
M15365	SCLC	rs1159317	C	G	C	G	-0.0149	-0.155953	0.2439	0.270554	FALSE	TRUE	FALSE	tNzRCv	57320363	0.0116512	0.0618239	TRUE	reported	0.0034	9.272e-06	7337	TRUE	reported	5X8tKl	2	TRUE	287813	0.00261072	19.1998
M33178	adenocarcinoma	rs9532905	C	G	C	G	0.3496	-0.149526	0.9793	0.977569	FALSE	TRUE	FALSE	acPIlp	41644216	0.238308	0.1268	TRUE	reported	0.0765	4.889e-06	25	TRUE	reported	FlCK9I	2	TRUE	288690	0.455151	19.2136
M33178	squamous	rs9532905	C	G	C	G	0.3496	-0.016621	0.9793	0.977586	FALSE	TRUE	FALSE	TFaMva	41644216	0.902314	0.135417	TRUE	reported	0.0765	4.889e-06	25	TRUE	reported	pEtHa3	2	TRUE	288550	0.455151	19.2136
M33178	SCLC	rs9532905	C	G	C	G	0.3496	0.36792	0.9793	0.977599	FALSE	TRUE	FALSE	1dZ5Lf	41644216	0.0564664	0.192889	TRUE	reported	0.0765	4.889e-06	25	TRUE	reported	tEqCNT	2	TRUE	287813	0.455151	19.2136
M30805	adenocarcinoma	rs845251	A	C	A	C	-0.0171	0.0569397	0.9036	0.904282	FALSE	FALSE	FALSE	htytvB	7422986	0.354443	0.0614895	TRUE	reported	0.0039	8.701e-06	6795	TRUE	reported	eNWzoS	2	TRUE	288690	0.00282128	19.2192
M30805	squamous	rs845251	A	C	A	C	-0.0171	0.088314	0.9036	0.904296	FALSE	FALSE	FALSE	BnK1ES	7422986	0.174142	0.0649838	TRUE	reported	0.0039	8.701e-06	6795	TRUE	reported	LUpPXo	2	TRUE	288550	0.00282128	19.2192
M30805	SCLC	rs845251	A	C	A	C	-0.0171	-0.188875	0.9036	0.904227	FALSE	FALSE	FALSE	aUDF54	7422986	0.0437855	0.093682	TRUE	reported	0.0039	8.701e-06	6795	TRUE	reported	vDx5bh	2	TRUE	287813	0.00282128	19.2192
M32814	adenocarcinoma	rs7446005	T	G	T	G	-0.0114	-0.00938657	0.6132	0.6382	FALSE	FALSE	FALSE	S2xJ6D	58201455	0.803607	0.0377454	TRUE	reported	0.0026	8.701e-06	7063	TRUE	reported	DlRWLt	2	TRUE	288690	0.00271452	19.2194
M32814	squamous	rs7446005	T	G	T	G	-0.0114	-0.0125067	0.6132	0.638194	FALSE	FALSE	FALSE	KBeXDP	58201455	0.753173	0.0397723	TRUE	reported	0.0026	8.701e-06	7063	TRUE	reported	lPnUU7	2	TRUE	288550	0.00271452	19.2194
M32814	SCLC	rs7446005	T	G	T	G	-0.0114	-0.0529147	0.6132	0.638184	FALSE	FALSE	FALSE	lJ7MbE	58201455	0.353217	0.0569976	TRUE	reported	0.0026	8.701e-06	7063	TRUE	reported	QMqt5P	2	TRUE	287813	0.00271452	19.2194
M33380	adenocarcinoma	rs11780588	T	G	T	G	0.0114	-0.000255184	0.9029	0.925476	FALSE	FALSE	FALSE	AA5BIc	78089756	0.996997	0.0678089	TRUE	reported	0.0026	9.162e-06	7118	TRUE	reported	eujF5J	2	TRUE	288690	0.0026936	19.2195
M33380	squamous	rs11780588	T	G	T	G	0.0114	0.0703304	0.9029	0.925506	FALSE	FALSE	FALSE	DZYDn3	78089756	0.328523	0.0719792	TRUE	reported	0.0026	9.162e-06	7118	TRUE	reported	N2dxrp	2	TRUE	288550	0.0026936	19.2195
M33380	SCLC	rs11780588	T	G	T	G	0.0114	-0.0231148	0.9029	0.925486	FALSE	FALSE	FALSE	uD6dnw	78089756	0.822619	0.103109	TRUE	reported	0.0026	9.162e-06	7118	TRUE	reported	vGCzUy	2	TRUE	287813	0.0026936	19.2195
M22548	adenocarcinoma	rs2820865	T	C	T	C	0.0114	0.0357301	0.749	0.772137	FALSE	FALSE	FALSE	mOVO1J	163484121	0.40781	0.0431652	TRUE	reported	0.0026	8.98e-06	7184	TRUE	reported	X9aycX	2	TRUE	288690	0.00266892	19.2195
M22548	squamous	rs2820865	T	C	T	C	0.0114	-0.0243967	0.749	0.772088	FALSE	FALSE	FALSE	K0lczo	163484121	0.592801	0.0456199	TRUE	reported	0.0026	8.98e-06	7184	TRUE	reported	LTgXY2	2	TRUE	288550	0.00266892	19.2195
M22548	SCLC	rs2820865	T	C	T	C	0.0114	-0.0709782	0.749	0.772078	FALSE	FALSE	FALSE	Pc2LMp	163484121	0.276994	0.0652916	TRUE	reported	0.0026	8.98e-06	7184	TRUE	reported	LW7lCf	2	TRUE	287813	0.00266892	19.2195
M22189	adenocarcinoma	rs10425252	T	C	T	C	-0.0171	-0.060187	0.6216	0.572675	FALSE	FALSE	FALSE	IVRvDl	53312388	0.100849	0.0366826	TRUE	reported	0.0039	9.226e-06	7259	TRUE	reported	V5HPmp	2	TRUE	288690	0.00264142	19.2196
M22189	squamous	rs10425252	T	C	T	C	-0.0171	-0.0510882	0.6216	0.572719	FALSE	FALSE	FALSE	X2020n	53312388	0.185757	0.0386086	TRUE	reported	0.0039	9.226e-06	7259	TRUE	reported	d2c0Tl	2	TRUE	288550	0.00264142	19.2196
M22189	SCLC	rs10425252	T	C	T	C	-0.0171	0.0322242	0.6216	0.572796	FALSE	FALSE	FALSE	68OEgJ	53312388	0.560746	0.0553934	TRUE	reported	0.0039	9.226e-06	7259	TRUE	reported	y2052s	2	TRUE	287813	0.00264142	19.2196
M18929	adenocarcinoma	rs225998	A	C	A	C	-0.0114	0.0533327	0.7547	0.703438	FALSE	FALSE	FALSE	sKjpsu	30021156	0.180243	0.0398003	TRUE	reported	0.0026	9.006e-06	7286	TRUE	reported	KV7loe	2	TRUE	288690	0.00263166	19.2196
M18929	squamous	rs225998	A	C	A	C	-0.0114	0.00592244	0.7547	0.703372	FALSE	FALSE	FALSE	Ba3E4i	30021156	0.887223	0.0417607	TRUE	reported	0.0026	9.006e-06	7286	TRUE	reported	F8qGg3	2	TRUE	288550	0.00263166	19.2196
M18929	SCLC	rs225998	A	C	A	C	-0.0114	0.0545381	0.7547	0.703392	FALSE	FALSE	FALSE	5pPSfy	30021156	0.362807	0.05993	TRUE	reported	0.0026	9.006e-06	7286	TRUE	reported	5QllLp	2	TRUE	287813	0.00263166	19.2196
M34283	adenocarcinoma	rs13269603	T	C	T	C	-0.0114	-0.111844	0.1598	0.14841	FALSE	FALSE	FALSE	lJNumU	22631237	0.0302315	0.0516111	TRUE	reported	0.0026	9.611e-06	7316	TRUE	reported	WfHf1j	2	TRUE	288690	0.00262089	19.2196
M34283	squamous	rs13269603	T	C	T	C	-0.0114	0.086905	0.1598	0.148537	FALSE	FALSE	FALSE	CZgN7E	22631237	0.109423	0.0542888	TRUE	reported	0.0026	9.611e-06	7316	TRUE	reported	oZFr5E	2	TRUE	288550	0.00262089	19.2196
M34283	SCLC	rs13269603	T	C	T	C	-0.0114	0.106412	0.1598	0.148522	FALSE	FALSE	FALSE	vizjBz	22631237	0.170385	0.0776186	TRUE	reported	0.0026	9.611e-06	7316	TRUE	reported	oaEJgg	2	TRUE	287813	0.00262089	19.2196
M02132	adenocarcinoma	rs13105113	A	C	A	C	0.0114	-0.0303607	0.8769	0.823411	FALSE	FALSE	FALSE	Qwjz11	135606691	0.525283	0.0477952	TRUE	reported	0.0026	9.176e-06	7325	TRUE	reported	E2pF3c	2	TRUE	288690	0.00261768	19.2196
M02132	squamous	rs13105113	A	C	A	C	0.0114	-0.0406893	0.8769	0.823388	FALSE	FALSE	FALSE	mhmHnM	135606691	0.416082	0.0500338	TRUE	reported	0.0026	9.176e-06	7325	TRUE	reported	pGRMIi	2	TRUE	288550	0.00261768	19.2196
M02132	SCLC	rs13105113	A	C	A	C	0.0114	-0.0232642	0.8769	0.823418	FALSE	FALSE	FALSE	De64jI	135606691	0.746614	0.0720016	TRUE	reported	0.0026	9.176e-06	7325	TRUE	reported	2clNBN	2	TRUE	287813	0.00261768	19.2196
M20699	adenocarcinoma	rs1869957	T	C	T	C	-0.0114	0.0285416	0.2369	0.275864	FALSE	FALSE	FALSE	P3kS7G	97231076	0.483201	0.040706	TRUE	reported	0.0026	7.553e-06	7327	TRUE	reported	SdYKRb	2	TRUE	288690	0.00261697	19.2196
M20699	squamous	rs1869957	T	C	T	C	-0.0114	-0.0551704	0.2369	0.275792	FALSE	FALSE	FALSE	UNTVzX	97231076	0.195911	0.042659	TRUE	reported	0.0026	7.553e-06	7327	TRUE	reported	rRIYdt	2	TRUE	288550	0.00261697	19.2196
M20699	SCLC	rs1869957	T	C	T	C	-0.0114	0.0566221	0.2369	0.275866	FALSE	FALSE	FALSE	aXwNZa	97231076	0.357066	0.061481	TRUE	reported	0.0026	7.553e-06	7327	TRUE	reported	4z0zB2	2	TRUE	287813	0.00261697	19.2196
M12035	adenocarcinoma	rs10435813	A	G	A	G	0.0114	0.0142407	0.8033	0.8046	FALSE	FALSE	FALSE	pIXzpj	5533450	0.755122	0.0456589	TRUE	reported	0.0026	8.312e-06	7356	TRUE	reported	a8mKt4	2	TRUE	288690	0.00260668	19.2196
M32338	adenocarcinoma	rs1123227	A	C	A	C	0.0171	0.021783	0.7555	0.77085	FALSE	FALSE	FALSE	Eq6Ah0	42456896	0.619338	0.0438477	TRUE	reported	0.0039	9.799e-06	7356	TRUE	reported	kWxnp6	2	TRUE	288690	0.00260668	19.2196
M12035	squamous	rs10435813	A	G	A	G	0.0114	0.0293617	0.8033	0.804625	FALSE	FALSE	FALSE	HNCwup	5533450	0.543825	0.0483687	TRUE	reported	0.0026	8.312e-06	7356	TRUE	reported	MZWrI7	2	TRUE	288550	0.00260668	19.2196
M32338	squamous	rs1123227	A	C	A	C	0.0171	0.0128312	0.7555	0.77084	FALSE	FALSE	FALSE	lO2yRX	42456896	0.780667	0.0460809	TRUE	reported	0.0039	9.799e-06	7356	TRUE	reported	s35qzI	2	TRUE	288550	0.00260668	19.2196
M12035	SCLC	rs10435813	A	G	A	G	0.0114	-0.0147587	0.8033	0.804592	FALSE	FALSE	FALSE	KWqplk	5533450	0.83088	0.069104	TRUE	reported	0.0026	8.312e-06	7356	TRUE	reported	XyHmt4	2	TRUE	287813	0.00260668	19.2196
M32338	SCLC	rs1123227	A	C	A	C	0.0171	0.0380746	0.7555	0.770856	FALSE	FALSE	FALSE	junc1w	42456896	0.564002	0.0659979	TRUE	reported	0.0039	9.799e-06	7356	TRUE	reported	WiVnIC	2	TRUE	287813	0.00260668	19.2196
M35718	adenocarcinoma	rs1326611	A	T	A	T	0.0114	0.103763	0.6424	0.599405	FALSE	TRUE	FALSE	KhZtuu	51724291	0.00515751	0.0370975	TRUE	reported	0.0026	9.67e-06	7358	TRUE	reported	r8UlFK	2	TRUE	288690	0.00260597	19.2196
M35718	squamous	rs1326611	A	T	A	T	0.0114	-0.0751343	0.6424	0.599186	FALSE	TRUE	FALSE	CwPKmi	51724291	0.054655	0.0390997	TRUE	reported	0.0026	9.67e-06	7358	TRUE	reported	Akg2OZ	2	TRUE	288550	0.00260597	19.2196
M35718	SCLC	rs1326611	A	T	A	T	0.0114	-0.000558108	0.6424	0.599271	FALSE	TRUE	FALSE	z3NdRh	51724291	0.992055	0.0560493	TRUE	reported	0.0026	9.67e-06	7358	TRUE	reported	SbQGS1	2	TRUE	287813	0.00260597	19.2196
M15650	adenocarcinoma	rs414540	A	G	A	G	-0.0057	-0.0427227	0.782	0.876644	FALSE	FALSE	FALSE	mx5pyp	128317864	0.435879	0.054831	TRUE	reported	0.0013	6.97e-06	7365	TRUE	reported	wdN6pT	2	TRUE	288690	0.0026035	19.2196
M15650	squamous	rs414540	A	G	A	G	-0.0057	-0.0119108	0.782	0.876684	FALSE	FALSE	FALSE	U0SZx7	128317864	0.839475	0.0587998	TRUE	reported	0.0013	6.97e-06	7365	TRUE	reported	tB2Isj	2	TRUE	288550	0.0026035	19.2196
M15650	SCLC	rs414540	A	G	A	G	-0.0057	0.000863661	0.782	0.876683	FALSE	FALSE	FALSE	33j2RX	128317864	0.991819	0.084234	TRUE	reported	0.0013	6.97e-06	7365	TRUE	reported	ROz1ND	2	TRUE	287813	0.0026035	19.2196
M33178	adenocarcinoma	rs897187	A	C	A	C	0.3378	0.151037	0.9783	0.993926	FALSE	FALSE	FALSE	acPIlp	181171821	0.498804	0.223304	TRUE	reported	0.0739	4.908e-06	25	TRUE	reported	FlCK9I	2	TRUE	288690	0.455272	19.2229
M33178	squamous	rs897187	A	C	A	C	0.3378	-0.0265156	0.9783	0.993921	FALSE	FALSE	FALSE	TFaMva	181171821	0.911692	0.239084	TRUE	reported	0.0739	4.908e-06	25	TRUE	reported	pEtHa3	2	TRUE	288550	0.455272	19.2229
M33178	SCLC	rs897187	A	C	A	C	0.3378	0.275858	0.9783	0.993928	FALSE	FALSE	FALSE	1dZ5Lf	181171821	0.435481	0.353734	TRUE	reported	0.0739	4.908e-06	25	TRUE	reported	tEqCNT	2	TRUE	287813	0.455272	19.2229
M33751	adenocarcinoma	rs10510506	A	C	A	C	-0.747	0.0243814	0.9801	0.959512	FALSE	FALSE	FALSE	WGC29V	20789951	0.793232	0.0930178	TRUE	reported	0.1682	8.978e-06	79	TRUE	reported	WcABss	2	TRUE	288690	0.199787	19.2244
M33751	squamous	rs10510506	A	C	A	C	-0.747	0.00161149	0.9801	0.959507	FALSE	FALSE	FALSE	INImI9	20789951	0.986897	0.0981251	TRUE	reported	0.1682	8.978e-06	79	TRUE	reported	fZfNql	2	TRUE	288550	0.199787	19.2244
M33751	SCLC	rs10510506	A	C	A	C	-0.747	-0.156465	0.9801	0.95949	FALSE	FALSE	FALSE	lE0GVL	20789951	0.265097	0.1404	TRUE	reported	0.1682	8.978e-06	79	TRUE	reported	sgfcJ8	2	TRUE	287813	0.199787	19.2244
M33531	adenocarcinoma	rs10247235	T	G	T	G	-0.0272	-0.0118188	0.319	0.301908	FALSE	FALSE	FALSE	7K7RXg	125659261	0.764184	0.0393974	TRUE	reported	0.0062	9.408e-06	2859	TRUE	reported	9xbAVg	2	TRUE	288690	0.00668692	19.2332
M33531	squamous	rs10247235	T	G	T	G	-0.0272	-0.0213604	0.319	0.301895	FALSE	FALSE	FALSE	B840kF	125659261	0.60822	0.0416694	TRUE	reported	0.0062	9.408e-06	2859	TRUE	reported	EneRkY	2	TRUE	288550	0.00668692	19.2332
M33531	SCLC	rs10247235	T	G	T	G	-0.0272	0.0100771	0.319	0.301903	FALSE	FALSE	FALSE	DTJUKl	125659261	0.865928	0.0596867	TRUE	reported	0.0062	9.408e-06	2859	TRUE	reported	QkLAaJ	2	TRUE	287813	0.00668692	19.2332
M33751	adenocarcinoma	rs7211635	A	G	A	G	0.2648	0.0562773	0.8038	0.900099	FALSE	FALSE	FALSE	WGC29V	32973387	0.349803	0.0601914	TRUE	reported	0.0596	8.97e-06	79	TRUE	reported	WcABss	2	TRUE	288690	0.199918	19.2401
M33751	squamous	rs7211635	A	G	A	G	0.2648	0.045552	0.8038	0.900095	FALSE	FALSE	FALSE	INImI9	32973387	0.472574	0.0634167	TRUE	reported	0.0596	8.97e-06	79	TRUE	reported	fZfNql	2	TRUE	288550	0.199918	19.2401
M33751	SCLC	rs7211635	A	G	A	G	0.2648	0.0525584	0.8038	0.900087	FALSE	FALSE	FALSE	lE0GVL	32973387	0.562025	0.0906435	TRUE	reported	0.0596	8.97e-06	79	TRUE	reported	sgfcJ8	2	TRUE	287813	0.199918	19.2401
M36515	adenocarcinoma	rs6860185	T	C	T	C	-0.0079	-0.0306132	0.8821	0.893388	FALSE	FALSE	FALSE	KvOqJn	83901651	0.599828	0.05835	TRUE	reported	0.0018	6.509e-06	1763	TRUE	reported	ybp5y4	2	TRUE	288690	0.0108078	19.2405
M36515	squamous	rs6860185	T	C	T	C	-0.0079	-0.0593984	0.8821	0.893382	FALSE	FALSE	FALSE	mqwcnc	83901651	0.335677	0.0616971	TRUE	reported	0.0018	6.509e-06	1763	TRUE	reported	nHtPX0	2	TRUE	288550	0.0108078	19.2405
M36515	SCLC	rs6860185	T	C	T	C	-0.0079	-0.0204234	0.8821	0.893402	FALSE	FALSE	FALSE	VeAleb	83901651	0.816435	0.0879815	TRUE	reported	0.0018	6.509e-06	1763	TRUE	reported	x93wnb	2	TRUE	287813	0.0108078	19.2405
M33423	adenocarcinoma	rs7672448	A	G	A	G	-1.6006	0.143825	0.0196	0.0240362	FALSE	FALSE	FALSE	brhzy7	8698020	0.234012	0.120853	TRUE	reported	0.3587	8.119e-06	60	TRUE	reported	pkC6dD	2	TRUE	288690	0.249169	19.2477
M33423	squamous	rs7672448	A	G	A	G	-1.6006	0.210358	0.0196	0.0240444	FALSE	FALSE	FALSE	8dH2YC	8698020	0.0955851	0.126216	TRUE	reported	0.3587	8.119e-06	60	TRUE	reported	PftM6V	2	TRUE	288550	0.249169	19.2477
M33423	SCLC	rs7672448	A	G	A	G	-1.6006	0.167068	0.0196	0.024029	FALSE	FALSE	FALSE	l7rmyI	8698020	0.360782	0.182812	TRUE	reported	0.3587	8.119e-06	60	TRUE	reported	Hzrih9	2	TRUE	287813	0.249169	19.2477
M33178	adenocarcinoma	rs11004724	T	G	T	G	0.3463	0.0492137	0.9788	0.982281	FALSE	FALSE	FALSE	acPIlp	55067809	0.723786	0.139257	TRUE	reported	0.0757	4.81e-06	25	TRUE	reported	FlCK9I	2	TRUE	288690	0.455661	19.2531
M33178	squamous	rs11004724	T	G	T	G	0.3463	-0.292114	0.9788	0.982249	FALSE	FALSE	FALSE	TFaMva	55067809	0.0424102	0.143936	TRUE	reported	0.0757	4.81e-06	25	TRUE	reported	pEtHa3	2	TRUE	288550	0.455661	19.2531
M33178	SCLC	rs11004724	T	G	T	G	0.3463	-0.155419	0.9788	0.982269	FALSE	FALSE	FALSE	1dZ5Lf	55067809	0.453759	0.207457	TRUE	reported	0.0757	4.81e-06	25	TRUE	reported	tEqCNT	2	TRUE	287813	0.455661	19.2531
M36097	adenocarcinoma	rs11697457	A	G	A	G	1.0751	-0.0181424	0.9745	0.979027	FALSE	FALSE	FALSE	WHeGb6	5347431	0.883536	0.123849	TRUE	reported	0.243	9.635e-06	122	TRUE	reported	SnK0vw	2	TRUE	288690	0.138261	19.2534
M36097	squamous	rs11697457	A	G	A	G	1.0751	0.159974	0.9745	0.979046	FALSE	FALSE	FALSE	hh60OP	5347431	0.223072	0.131298	TRUE	reported	0.243	9.635e-06	122	TRUE	reported	oCtO88	2	TRUE	288550	0.138261	19.2534
M36097	SCLC	rs11697457	A	G	A	G	1.0751	-0.115813	0.9745	0.979025	FALSE	FALSE	FALSE	Di91VJ	5347431	0.533778	0.186121	TRUE	reported	0.243	9.635e-06	122	TRUE	reported	a02zS8	2	TRUE	287813	0.138261	19.2534
M35326	adenocarcinoma	rs6712429	T	C	T	C	-0.0079	-0.0714326	0.358	0.291802	FALSE	FALSE	FALSE	gTDyEv	141317588	0.0728199	0.0398184	TRUE	reported	0.0018	6.154e-06	5768	TRUE	reported	fQiJ1W	2	TRUE	288690	0.0033284	19.2557
M35326	adenocarcinoma	rs7897584	A	C	A	C	0.0079	-0.050695	0.7453	0.766111	FALSE	FALSE	FALSE	gTDyEv	113220646	0.235846	0.0427649	TRUE	reported	0.0018	8.92e-06	5768	TRUE	reported	fQiJ1W	2	TRUE	288690	0.0033284	19.2557
M35326	squamous	rs6712429	T	C	T	C	-0.0079	0.00970829	0.358	0.291876	FALSE	FALSE	FALSE	KxlbXJ	141317588	0.817583	0.0420903	TRUE	reported	0.0018	6.154e-06	5768	TRUE	reported	Bke0TX	2	TRUE	288550	0.0033284	19.2557
M35326	squamous	rs7897584	A	C	A	C	0.0079	-0.0790927	0.7453	0.766096	FALSE	FALSE	FALSE	KxlbXJ	113220646	0.0797187	0.0451359	TRUE	reported	0.0018	8.92e-06	5768	TRUE	reported	Bke0TX	2	TRUE	288550	0.0033284	19.2557
M35326	SCLC	rs6712429	T	C	T	C	-0.0079	0.125013	0.358	0.291932	FALSE	FALSE	FALSE	tRDhZM	141317588	0.0381733	0.0603056	TRUE	reported	0.0018	6.154e-06	5768	TRUE	reported	41oebY	2	TRUE	287813	0.0033284	19.2557
M35326	SCLC	rs7897584	A	C	A	C	0.0079	-0.0726358	0.7453	0.766133	FALSE	FALSE	FALSE	tRDhZM	113220646	0.260302	0.0645263	TRUE	reported	0.0018	8.92e-06	5768	TRUE	reported	41oebY	2	TRUE	287813	0.0033284	19.2557
M01558	adenocarcinoma	rs1604290	A	C	A	C	-0.0079	0.0481964	0.3851	0.450364	FALSE	FALSE	FALSE	fFL5vJ	4946423	0.186622	0.0364948	TRUE	reported	0.0018	8.13e-06	6523	TRUE	reported	0LjuJK	2	TRUE	288690	0.00294429	19.2564
M01558	adenocarcinoma	rs164742	A	G	A	G	-0.0079	0.0242565	0.4697	0.414704	FALSE	FALSE	FALSE	fFL5vJ	89691317	0.511637	0.03696	TRUE	reported	0.0018	7.375e-06	6523	TRUE	reported	0LjuJK	2	TRUE	288690	0.00294429	19.2564
M01558	adenocarcinoma	rs4687937	T	C	T	C	-0.0079	0.0450869	0.3741	0.432073	FALSE	FALSE	FALSE	fFL5vJ	118703398	0.218558	0.0366449	TRUE	reported	0.0018	9.469e-06	6523	TRUE	reported	0LjuJK	2	TRUE	288690	0.00294429	19.2564
M01558	squamous	rs1604290	A	C	A	C	-0.0079	-0.0523124	0.3851	0.450258	FALSE	FALSE	FALSE	Dr0xXz	4946423	0.17344	0.0384302	TRUE	reported	0.0018	8.13e-06	6523	TRUE	reported	8hksKI	2	TRUE	288550	0.00294429	19.2564
M01558	squamous	rs164742	A	G	A	G	-0.0079	-0.0694474	0.4697	0.414595	FALSE	FALSE	FALSE	Dr0xXz	89691317	0.074848	0.0389847	TRUE	reported	0.0018	7.375e-06	6523	TRUE	reported	8hksKI	2	TRUE	288550	0.00294429	19.2564
M01558	squamous	rs4687937	T	C	T	C	-0.0079	0.0346263	0.3741	0.432061	FALSE	FALSE	FALSE	Dr0xXz	118703398	0.36948	0.0385831	TRUE	reported	0.0018	9.469e-06	6523	TRUE	reported	8hksKI	2	TRUE	288550	0.00294429	19.2564
M01558	SCLC	rs1604290	A	C	A	C	-0.0079	0.103217	0.3851	0.450368	FALSE	FALSE	FALSE	ZYeQva	4946423	0.0611702	0.0551298	TRUE	reported	0.0018	8.13e-06	6523	TRUE	reported	08I24q	2	TRUE	287813	0.00294429	19.2564
M01558	SCLC	rs164742	A	G	A	G	-0.0079	0.0596264	0.4697	0.414711	FALSE	FALSE	FALSE	ZYeQva	89691317	0.286688	0.0559654	TRUE	reported	0.0018	7.375e-06	6523	TRUE	reported	08I24q	2	TRUE	287813	0.00294429	19.2564
M01558	SCLC	rs4687937	T	C	T	C	-0.0079	-0.0880033	0.3741	0.431978	FALSE	FALSE	FALSE	ZYeQva	118703398	0.112846	0.0555041	TRUE	reported	0.0018	9.469e-06	6523	TRUE	reported	08I24q	2	TRUE	287813	0.00294429	19.2564
M34359	adenocarcinoma	rs10898067	T	C	T	C	0.0079	-0.00855427	0.6618	0.63169	FALSE	FALSE	FALSE	2DobHC	82973655	0.820246	0.037646	TRUE	reported	0.0018	9.826e-06	6755	TRUE	reported	FKRHlb	2	TRUE	288690	0.00284346	19.2566
M34359	adenocarcinoma	rs293064	T	C	T	C	-0.0079	-0.00771106	0.4572	0.427043	FALSE	FALSE	FALSE	2DobHC	4586719	0.839527	0.0380797	TRUE	reported	0.0018	8.583e-06	6755	TRUE	reported	FKRHlb	2	TRUE	288690	0.00284346	19.2566
M34359	adenocarcinoma	rs6123329	T	C	T	C	-0.0079	0.0147588	0.5275	0.570306	FALSE	FALSE	FALSE	2DobHC	53945384	0.688235	0.0367818	TRUE	reported	0.0018	7.646e-06	6755	TRUE	reported	FKRHlb	2	TRUE	288690	0.00284346	19.2566
M34359	squamous	rs10898067	T	C	T	C	0.0079	0.000546876	0.6618	0.631708	FALSE	FALSE	FALSE	KE1ZR4	82973655	0.988997	0.0396548	TRUE	reported	0.0018	9.826e-06	6755	TRUE	reported	Pnmgbz	2	TRUE	288550	0.00284346	19.2566
M34359	squamous	rs293064	T	C	T	C	-0.0079	-0.0051595	0.4572	0.427043	FALSE	FALSE	FALSE	KE1ZR4	4586719	0.897605	0.0400932	TRUE	reported	0.0018	8.583e-06	6755	TRUE	reported	Pnmgbz	2	TRUE	288550	0.00284346	19.2566
M34359	squamous	rs6123329	T	C	T	C	-0.0079	-0.00786219	0.5275	0.570287	FALSE	FALSE	FALSE	KE1ZR4	53945384	0.838928	0.0386795	TRUE	reported	0.0018	7.646e-06	6755	TRUE	reported	Pnmgbz	2	TRUE	288550	0.00284346	19.2566
M34359	SCLC	rs10898067	T	C	T	C	0.0079	-0.0443441	0.6618	0.631673	FALSE	FALSE	FALSE	pfaev9	82973655	0.436107	0.0569402	TRUE	reported	0.0018	9.826e-06	6755	TRUE	reported	aSkvLp	2	TRUE	287813	0.00284346	19.2566
M34359	SCLC	rs293064	T	C	T	C	-0.0079	0.0143867	0.4572	0.427054	FALSE	FALSE	FALSE	pfaev9	4586719	0.802562	0.0575393	TRUE	reported	0.0018	8.583e-06	6755	TRUE	reported	aSkvLp	2	TRUE	287813	0.00284346	19.2566
M34359	SCLC	rs6123329	T	C	T	C	-0.0079	-0.0527978	0.5275	0.570256	FALSE	FALSE	FALSE	pfaev9	53945384	0.342306	0.0555989	TRUE	reported	0.0018	7.646e-06	6755	TRUE	reported	aSkvLp	2	TRUE	287813	0.00284346	19.2566
M36808	adenocarcinoma	rs11745804	T	G	T	G	-0.0079	0.146546	0.2292	0.263664	FALSE	FALSE	FALSE	fJeLjz	154543008	0.000229351	0.0397761	TRUE	reported	0.0018	8.79e-06	6940	TRUE	reported	11Gxzh	2	TRUE	288690	0.00276787	19.2568
M36808	adenocarcinoma	rs12563233	T	G	T	G	-0.0079	-0.0766016	0.1915	0.31094	FALSE	FALSE	FALSE	fJeLjz	63001637	0.0505184	0.0391714	TRUE	reported	0.0018	9.203e-06	6940	TRUE	reported	11Gxzh	2	TRUE	288690	0.00276787	19.2568
M36808	squamous	rs11745804	T	G	T	G	-0.0079	0.0519935	0.2292	0.263546	FALSE	FALSE	FALSE	SQJyt6	154543008	0.230185	0.0433322	TRUE	reported	0.0018	8.79e-06	6940	TRUE	reported	C7CyBl	2	TRUE	288550	0.00276787	19.2568
M36808	squamous	rs12563233	T	G	T	G	-0.0079	-0.062342	0.1915	0.31096	FALSE	FALSE	FALSE	SQJyt6	63001637	0.131144	0.0412969	TRUE	reported	0.0018	9.203e-06	6940	TRUE	reported	C7CyBl	2	TRUE	288550	0.00276787	19.2568
M36808	SCLC	rs11745804	T	G	T	G	-0.0079	0.0155255	0.2292	0.263507	FALSE	FALSE	FALSE	eeFLcb	154543008	0.802178	0.0619708	TRUE	reported	0.0018	8.79e-06	6940	TRUE	reported	moOyes	2	TRUE	287813	0.00276787	19.2568
M36808	SCLC	rs12563233	T	G	T	G	-0.0079	0.00187113	0.1915	0.311029	FALSE	FALSE	FALSE	eeFLcb	63001637	0.974755	0.0591291	TRUE	reported	0.0018	9.203e-06	6940	TRUE	reported	moOyes	2	TRUE	287813	0.00276787	19.2568
M02734	adenocarcinoma	rs3936152	T	C	T	C	0.0079	0.00126839	0.6051	0.576378	FALSE	FALSE	FALSE	zECt34	134482499	0.972516	0.0368153	TRUE	reported	0.0018	5.924e-06	7037	TRUE	reported	V2wOj5	2	TRUE	288690	0.00272982	19.2569
M02734	adenocarcinoma	rs9895157	T	C	T	C	-0.0079	-0.00761694	0.6536	0.667126	FALSE	FALSE	FALSE	zECt34	1368941	0.842751	0.0383966	TRUE	reported	0.0018	6.332e-06	7037	TRUE	reported	V2wOj5	2	TRUE	288690	0.00272982	19.2569
M02734	squamous	rs3936152	T	C	T	C	0.0079	-0.00451454	0.6051	0.576354	FALSE	FALSE	FALSE	iZ4ZOQ	134482499	0.907154	0.0387086	TRUE	reported	0.0018	5.924e-06	7037	TRUE	reported	EYlchA	2	TRUE	288550	0.00272982	19.2569
M02734	squamous	rs9895157	T	C	T	C	-0.0079	-0.00116727	0.6536	0.667138	FALSE	FALSE	FALSE	iZ4ZOQ	1368941	0.977016	0.0405164	TRUE	reported	0.0018	6.332e-06	7037	TRUE	reported	EYlchA	2	TRUE	288550	0.00272982	19.2569
M02734	SCLC	rs3936152	T	C	T	C	0.0079	0.0155344	0.6051	0.576365	FALSE	FALSE	FALSE	twsbP6	134482499	0.779744	0.0555487	TRUE	reported	0.0018	5.924e-06	7037	TRUE	reported	tuoYCw	2	TRUE	287813	0.00272982	19.2569
M02734	SCLC	rs9895157	T	C	T	C	-0.0079	0.0827369	0.6536	0.667189	FALSE	FALSE	FALSE	twsbP6	1368941	0.153316	0.0579424	TRUE	reported	0.0018	6.332e-06	7037	TRUE	reported	tuoYCw	2	TRUE	287813	0.00272982	19.2569
M12067	adenocarcinoma	rs2944772	C	G	C	G	-0.0079	0.0183657	0.8193	0.787083	FALSE	TRUE	FALSE	VNrfpt	140538320	0.679988	0.0445251	TRUE	reported	0.0018	7.038e-06	7081	TRUE	reported	Ofx6cM	2	TRUE	288690	0.00271291	19.2569
M12067	squamous	rs2944772	C	G	C	G	-0.0079	0.0259341	0.8193	0.787075	FALSE	TRUE	FALSE	NttsEP	140538320	0.579083	0.0467514	TRUE	reported	0.0018	7.038e-06	7081	TRUE	reported	8fZsx3	2	TRUE	288550	0.00271291	19.2569
M12067	SCLC	rs2944772	C	G	C	G	-0.0079	0.0635809	0.8193	0.787077	FALSE	TRUE	FALSE	QTQ1wM	140538320	0.341412	0.0668302	TRUE	reported	0.0018	7.038e-06	7081	TRUE	reported	g8l6sr	2	TRUE	287813	0.00271291	19.2569
M01585	adenocarcinoma	rs662760	A	C	A	C	0.0079	-0.0473502	0.8723	0.896506	FALSE	FALSE	FALSE	Ryh2ra	85155277	0.424933	0.059344	TRUE	reported	0.0018	8.042e-06	7271	TRUE	reported	WFqLOd	2	TRUE	288690	0.0026422	19.257
M01585	squamous	rs662760	A	C	A	C	0.0079	0.0200085	0.8723	0.896543	FALSE	FALSE	FALSE	VElzqg	85155277	0.750212	0.0628484	TRUE	reported	0.0018	8.042e-06	7271	TRUE	reported	Vk18k1	2	TRUE	288550	0.0026422	19.257
M01585	SCLC	rs662760	A	C	A	C	0.0079	0.0817148	0.8723	0.896554	FALSE	FALSE	FALSE	dm7mpN	85155277	0.366373	0.0904636	TRUE	reported	0.0018	8.042e-06	7271	TRUE	reported	GIVZb2	2	TRUE	287813	0.0026422	19.257
M27256	adenocarcinoma	rs7200721	A	G	A	G	-0.0079	0.0174372	0.8128	0.885742	FALSE	FALSE	FALSE	uVy5oi	59756719	0.759154	0.0568743	TRUE	reported	0.0018	9.183e-06	7303	TRUE	reported	bMAgrY	2	TRUE	288690	0.00263065	19.2571
M27256	squamous	rs7200721	A	G	A	G	-0.0079	-0.0999657	0.8128	0.885685	FALSE	FALSE	FALSE	K3y81Q	59756719	0.0957326	0.0600067	TRUE	reported	0.0018	9.183e-06	7303	TRUE	reported	rFst8Y	2	TRUE	288550	0.00263065	19.2571
M27256	SCLC	rs7200721	A	G	A	G	-0.0079	0.0259372	0.8128	0.885747	FALSE	FALSE	FALSE	bU5RPd	59756719	0.764318	0.0865103	TRUE	reported	0.0018	9.183e-06	7303	TRUE	reported	asUpvO	2	TRUE	287813	0.00263065	19.2571
M34283	adenocarcinoma	rs1957025	A	G	A	G	-0.0079	-0.0174351	0.4666	0.483879	FALSE	FALSE	FALSE	lJNumU	32467672	0.630494	0.0362452	TRUE	reported	0.0018	8.612e-06	7316	TRUE	reported	WfHf1j	2	TRUE	288690	0.00262599	19.2571
M34283	adenocarcinoma	rs4701742	T	C	T	C	-0.0079	0.0670271	0.3174	0.439236	FALSE	FALSE	FALSE	lJNumU	6613714	0.0671924	0.0366191	TRUE	reported	0.0018	8.652e-06	7316	TRUE	reported	WfHf1j	2	TRUE	288690	0.00262599	19.2571
M34283	squamous	rs1957025	A	G	A	G	-0.0079	0.0243016	0.4666	0.483923	FALSE	FALSE	FALSE	CZgN7E	32467672	0.525228	0.0382517	TRUE	reported	0.0018	8.612e-06	7316	TRUE	reported	oZFr5E	2	TRUE	288550	0.00262599	19.2571
M34283	squamous	rs4701742	T	C	T	C	-0.0079	0.00119731	0.3174	0.43917	FALSE	FALSE	FALSE	CZgN7E	6613714	0.975224	0.0385521	TRUE	reported	0.0018	8.652e-06	7316	TRUE	reported	oZFr5E	2	TRUE	288550	0.00262599	19.2571
M34283	SCLC	rs1957025	A	G	A	G	-0.0079	0.0580351	0.4666	0.483921	FALSE	FALSE	FALSE	vizjBz	32467672	0.289871	0.0548326	TRUE	reported	0.0018	8.612e-06	7316	TRUE	reported	oaEJgg	2	TRUE	287813	0.00262599	19.2571
M34283	SCLC	rs4701742	T	C	T	C	-0.0079	-0.0363715	0.3174	0.439139	FALSE	FALSE	FALSE	vizjBz	6613714	0.510728	0.0553007	TRUE	reported	0.0018	8.652e-06	7316	TRUE	reported	oaEJgg	2	TRUE	287813	0.00262599	19.2571
M32740	adenocarcinoma	rs12873548	T	C	T	C	-0.0079	0.00869983	0.3269	0.333946	FALSE	FALSE	FALSE	yN6PNI	27236134	0.821405	0.0385395	TRUE	reported	0.0018	6.646e-06	7318	TRUE	reported	Fvb2yk	2	TRUE	288690	0.00262528	19.2571
M32740	adenocarcinoma	rs2869297	A	G	A	G	-0.0079	-0.00232365	0.7019	0.731642	FALSE	FALSE	FALSE	yN6PNI	85184431	0.954675	0.0408826	TRUE	reported	0.0018	7.365e-06	7318	TRUE	reported	Fvb2yk	2	TRUE	288690	0.00262528	19.2571
M32740	adenocarcinoma	rs429460	A	T	A	T	0.0079	-0.00521014	0.2808	0.254376	FALSE	TRUE	FALSE	yN6PNI	9026292	0.900642	0.0417313	TRUE	reported	0.0018	6.814e-06	7318	TRUE	reported	Fvb2yk	2	TRUE	288690	0.00262528	19.2571
M32740	adenocarcinoma	rs4755524	C	G	C	G	0.0079	-0.0287092	0.3119	0.290585	FALSE	TRUE	FALSE	yN6PNI	39796569	0.470368	0.03977	TRUE	reported	0.0018	7.902e-06	7318	TRUE	reported	Fvb2yk	2	TRUE	288690	0.00262528	19.2571
M32740	squamous	rs12873548	T	C	T	C	-0.0079	-0.0121515	0.3269	0.333923	FALSE	FALSE	FALSE	iILRH0	27236134	0.765149	0.0406778	TRUE	reported	0.0018	6.646e-06	7318	TRUE	reported	bdFzmh	2	TRUE	288550	0.00262528	19.2571
M32740	squamous	rs2869297	A	G	A	G	-0.0079	-0.0415513	0.7019	0.731607	FALSE	FALSE	FALSE	iILRH0	85184431	0.335101	0.0431079	TRUE	reported	0.0018	7.365e-06	7318	TRUE	reported	bdFzmh	2	TRUE	288550	0.00262528	19.2571
M32740	squamous	rs429460	A	T	A	T	0.0079	-0.00653784	0.2808	0.254368	FALSE	TRUE	FALSE	iILRH0	9026292	0.882324	0.0441675	TRUE	reported	0.0018	6.814e-06	7318	TRUE	reported	bdFzmh	2	TRUE	288550	0.00262528	19.2571
M32740	squamous	rs4755524	C	G	C	G	0.0079	-0.0835659	0.3119	0.290523	FALSE	TRUE	FALSE	iILRH0	39796569	0.0469375	0.0420593	TRUE	reported	0.0018	7.902e-06	7318	TRUE	reported	bdFzmh	2	TRUE	288550	0.00262528	19.2571
M32740	SCLC	rs12873548	T	C	T	C	-0.0079	0.00748282	0.3269	0.333948	FALSE	FALSE	FALSE	2RDO7B	27236134	0.897875	0.0583017	TRUE	reported	0.0018	6.646e-06	7318	TRUE	reported	DoFBAp	2	TRUE	287813	0.00262528	19.2571
M32740	SCLC	rs2869297	A	G	A	G	-0.0079	0.0730041	0.7019	0.731681	FALSE	FALSE	FALSE	2RDO7B	85184431	0.239415	0.0620546	TRUE	reported	0.0018	7.365e-06	7318	TRUE	reported	DoFBAp	2	TRUE	287813	0.00262528	19.2571
M32740	SCLC	rs429460	A	T	A	T	0.0079	0.0414648	0.2808	0.254399	FALSE	TRUE	FALSE	2RDO7B	9026292	0.511572	0.063171	TRUE	reported	0.0018	6.814e-06	7318	TRUE	reported	DoFBAp	2	TRUE	287813	0.00262528	19.2571
M32740	SCLC	rs4755524	C	G	C	G	0.0079	-0.00795409	0.3119	0.290594	FALSE	TRUE	FALSE	2RDO7B	39796569	0.89483	0.0601691	TRUE	reported	0.0018	7.902e-06	7318	TRUE	reported	DoFBAp	2	TRUE	287813	0.00262528	19.2571
M02132	adenocarcinoma	rs2350885	A	T	A	T	-0.0079	0.00826712	0.3481	0.343704	FALSE	TRUE	FALSE	Qwjz11	110220908	0.828797	0.0382304	TRUE	reported	0.0018	8.717e-06	7325	TRUE	reported	E2pF3c	2	TRUE	288690	0.00262277	19.2571
M20489	adenocarcinoma	rs300110	A	G	A	G	0.0079	0.02635	0.8109	0.685907	FALSE	FALSE	FALSE	iNBxIX	165942349	0.503469	0.0393848	TRUE	reported	0.0018	6.372e-06	7325	TRUE	reported	4N7TsL	2	TRUE	288690	0.00262277	19.2571
M02132	squamous	rs2350885	A	T	A	T	-0.0079	-0.00229267	0.3481	0.343704	FALSE	TRUE	FALSE	mhmHnM	110220908	0.954474	0.0401598	TRUE	reported	0.0018	8.717e-06	7325	TRUE	reported	pGRMIi	2	TRUE	288550	0.00262277	19.2571
M20489	squamous	rs300110	A	G	A	G	0.0079	0.048794	0.8109	0.685907	FALSE	FALSE	FALSE	UZZQsH	165942349	0.239644	0.0414958	TRUE	reported	0.0018	6.372e-06	7325	TRUE	reported	GqJxWl	2	TRUE	288550	0.00262277	19.2571
M02132	SCLC	rs2350885	A	T	A	T	-0.0079	-0.0580138	0.3481	0.34367	FALSE	TRUE	FALSE	De64jI	110220908	0.315288	0.0577719	TRUE	reported	0.0018	8.717e-06	7325	TRUE	reported	2clNBN	2	TRUE	287813	0.00262277	19.2571
M20489	SCLC	rs300110	A	G	A	G	0.0079	0.0206865	0.8109	0.685861	FALSE	FALSE	FALSE	PXWIjk	165942349	0.727609	0.0593913	TRUE	reported	0.0018	6.372e-06	7325	TRUE	reported	K5DO09	2	TRUE	287813	0.00262277	19.2571
M15676	adenocarcinoma	rs938391	A	G	A	G	0.0079	0.084768	0.3682	0.397416	FALSE	FALSE	FALSE	hba0m3	121616299	0.0230691	0.0373051	TRUE	reported	0.0018	7.229e-06	7331	TRUE	reported	eZ2Wdc	2	TRUE	288690	0.00262063	19.2571
M15676	squamous	rs938391	A	G	A	G	0.0079	-0.0202723	0.3682	0.397283	FALSE	FALSE	FALSE	x4x9Rq	121616299	0.606403	0.0393472	TRUE	reported	0.0018	7.229e-06	7331	TRUE	reported	vPdWrD	2	TRUE	288550	0.00262063	19.2571
M15676	SCLC	rs938391	A	G	A	G	0.0079	0.0636124	0.3682	0.39734	FALSE	FALSE	FALSE	V1x4EA	121616299	0.258423	0.0562879	TRUE	reported	0.0018	7.229e-06	7331	TRUE	reported	LFHLWe	2	TRUE	287813	0.00262063	19.2571
M33442	adenocarcinoma	rs12197031	T	G	T	G	0.0079	-0.0414129	0.1805	0.153718	FALSE	FALSE	FALSE	HpwDIw	139405959	0.40827	0.0500796	TRUE	reported	0.0018	7.226e-06	7336	TRUE	reported	HcmPEp	2	TRUE	288690	0.00261885	19.2571
M33442	squamous	rs12197031	T	G	T	G	0.0079	-0.0217482	0.1805	0.153717	FALSE	FALSE	FALSE	xVWvdQ	139405959	0.683402	0.0533271	TRUE	reported	0.0018	7.226e-06	7336	TRUE	reported	4D5cqG	2	TRUE	288550	0.00261885	19.2571
M33442	SCLC	rs12197031	T	G	T	G	0.0079	-0.0390437	0.1805	0.153726	FALSE	FALSE	FALSE	qaLKjp	139405959	0.608229	0.0761675	TRUE	reported	0.0018	7.226e-06	7336	TRUE	reported	sQsqP9	2	TRUE	287813	0.00261885	19.2571
M32339	adenocarcinoma	rs1850267	T	C	T	C	0.0079	0.0566919	0.5685	0.532201	FALSE	FALSE	FALSE	9MCCFB	8110628	0.117529	0.0362195	TRUE	reported	0.0018	9.562e-06	7344	TRUE	reported	CW6kES	2	TRUE	288690	0.00261601	19.2571
M32339	adenocarcinoma	rs4317609	A	G	A	G	-0.0079	-0.0441634	0.3375	0.329594	FALSE	FALSE	FALSE	9MCCFB	116454770	0.254389	0.0387482	TRUE	reported	0.0018	7.984e-06	7344	TRUE	reported	CW6kES	2	TRUE	288690	0.00261601	19.2571
M32339	adenocarcinoma	rs6461542	A	T	A	T	-0.0079	-0.00188805	0.3911	0.393207	FALSE	TRUE	FALSE	9MCCFB	21261809	0.959479	0.037161	TRUE	reported	0.0018	6.951e-06	7344	TRUE	reported	CW6kES	2	TRUE	288690	0.00261601	19.2571
M32339	adenocarcinoma	rs6497167	T	G	T	G	0.0079	-0.00790752	0.5296	0.637142	FALSE	FALSE	FALSE	9MCCFB	94082153	0.836432	0.0383006	TRUE	reported	0.0018	7.639e-06	7344	TRUE	reported	CW6kES	2	TRUE	288690	0.00261601	19.2571
M32339	adenocarcinoma	rs6706043	T	G	T	G	-0.0079	0.0410473	0.6182	0.521012	FALSE	FALSE	FALSE	9MCCFB	176787865	0.259774	0.0364241	TRUE	reported	0.0018	7.331e-06	7344	TRUE	reported	CW6kES	2	TRUE	288690	0.00261601	19.2571
M32910	adenocarcinoma	rs2915754	T	G	T	G	-0.0079	0.0436404	0.6997	0.640113	FALSE	FALSE	FALSE	y3NZuV	116605306	0.249385	0.0378874	TRUE	reported	0.0018	5.942e-06	7344	TRUE	reported	9aqs6z	2	TRUE	288690	0.00261601	19.2571
M32910	adenocarcinoma	rs4846728	T	C	T	C	-0.0079	0.0391371	0.2874	0.305883	FALSE	FALSE	FALSE	y3NZuV	221830566	0.319192	0.0392896	TRUE	reported	0.0018	8.138e-06	7344	TRUE	reported	9aqs6z	2	TRUE	288690	0.00261601	19.2571
M32339	squamous	rs1850267	T	C	T	C	0.0079	-0.0312507	0.5685	0.532073	FALSE	FALSE	FALSE	TWvjeT	8110628	0.412555	0.0381382	TRUE	reported	0.0018	9.562e-06	7344	TRUE	reported	FA3Ull	2	TRUE	288550	0.00261601	19.2571
M32339	squamous	rs4317609	A	G	A	G	-0.0079	0.00985167	0.3375	0.329656	FALSE	FALSE	FALSE	TWvjeT	116454770	0.8093	0.0408226	TRUE	reported	0.0018	7.984e-06	7344	TRUE	reported	FA3Ull	2	TRUE	288550	0.00261601	19.2571
M32339	squamous	rs6461542	A	T	A	T	-0.0079	-0.0228763	0.3911	0.393168	FALSE	TRUE	FALSE	TWvjeT	21261809	0.559991	0.0392487	TRUE	reported	0.0018	6.951e-06	7344	TRUE	reported	FA3Ull	2	TRUE	288550	0.00261601	19.2571
M32339	squamous	rs6497167	T	G	T	G	0.0079	-0.000459023	0.5296	0.637172	FALSE	FALSE	FALSE	TWvjeT	94082153	0.990942	0.0404347	TRUE	reported	0.0018	7.639e-06	7344	TRUE	reported	FA3Ull	2	TRUE	288550	0.00261601	19.2571
M32339	squamous	rs6706043	T	G	T	G	-0.0079	0.0634325	0.6182	0.521014	FALSE	FALSE	FALSE	TWvjeT	176787865	0.0972501	0.0382507	TRUE	reported	0.0018	7.331e-06	7344	TRUE	reported	FA3Ull	2	TRUE	288550	0.00261601	19.2571
M32910	squamous	rs2915754	T	G	T	G	-0.0079	0.0321315	0.6997	0.640074	FALSE	FALSE	FALSE	jJp4QM	116605306	0.420501	0.0398875	TRUE	reported	0.0018	5.942e-06	7344	TRUE	reported	lIRYMI	2	TRUE	288550	0.00261601	19.2571
M32910	squamous	rs4846728	T	C	T	C	-0.0079	-0.000977238	0.2874	0.305836	FALSE	FALSE	FALSE	jJp4QM	221830566	0.981198	0.0414655	TRUE	reported	0.0018	8.138e-06	7344	TRUE	reported	lIRYMI	2	TRUE	288550	0.00261601	19.2571
M32339	SCLC	rs1850267	T	C	T	C	0.0079	0.0123752	0.5685	0.532126	FALSE	FALSE	FALSE	7QRbuI	8110628	0.821292	0.0547856	TRUE	reported	0.0018	9.562e-06	7344	TRUE	reported	9WrXaK	2	TRUE	287813	0.00261601	19.2571
M32339	SCLC	rs4317609	A	G	A	G	-0.0079	-0.0336991	0.3375	0.329636	FALSE	FALSE	FALSE	7QRbuI	116454770	0.565494	0.0586377	TRUE	reported	0.0018	7.984e-06	7344	TRUE	reported	9WrXaK	2	TRUE	287813	0.00261601	19.2571
M32339	SCLC	rs6461542	A	T	A	T	-0.0079	0.0599216	0.3911	0.393229	FALSE	TRUE	FALSE	7QRbuI	21261809	0.287975	0.0563929	TRUE	reported	0.0018	6.951e-06	7344	TRUE	reported	9WrXaK	2	TRUE	287813	0.00261601	19.2571
M32339	SCLC	rs6497167	T	G	T	G	0.0079	-0.0621532	0.5296	0.637138	FALSE	FALSE	FALSE	7QRbuI	94082153	0.2833	0.0579281	TRUE	reported	0.0018	7.639e-06	7344	TRUE	reported	9WrXaK	2	TRUE	287813	0.00261601	19.2571
M32339	SCLC	rs6706043	T	G	T	G	-0.0079	0.0519337	0.6182	0.520983	FALSE	FALSE	FALSE	7QRbuI	176787865	0.342986	0.0547661	TRUE	reported	0.0018	7.331e-06	7344	TRUE	reported	9WrXaK	2	TRUE	287813	0.00261601	19.2571
M32910	SCLC	rs2915754	T	G	T	G	-0.0079	-0.0489064	0.6997	0.640029	FALSE	FALSE	FALSE	mQcdbe	116605306	0.394168	0.0573963	TRUE	reported	0.0018	5.942e-06	7344	TRUE	reported	HEuIhU	2	TRUE	287813	0.00261601	19.2571
M32910	SCLC	rs4846728	T	C	T	C	-0.0079	0.0940617	0.2874	0.305864	FALSE	FALSE	FALSE	mQcdbe	221830566	0.113785	0.0594798	TRUE	reported	0.0018	8.138e-06	7344	TRUE	reported	HEuIhU	2	TRUE	287813	0.00261601	19.2571
M01645	adenocarcinoma	rs11036901	A	G	A	G	-0.0079	-0.00281232	0.433	0.295663	FALSE	FALSE	FALSE	2XFsFC	42465879	0.943343	0.0395718	TRUE	reported	0.0018	7.855e-06	7346	TRUE	reported	0ET72g	2	TRUE	288690	0.0026153	19.2571
M01645	adenocarcinoma	rs4680878	T	G	T	G	0.0079	0.0114651	0.6552	0.613481	FALSE	FALSE	FALSE	2XFsFC	30152052	0.759201	0.0374026	TRUE	reported	0.0018	9.163e-06	7346	TRUE	reported	0ET72g	2	TRUE	288690	0.0026153	19.2571
M01645	adenocarcinoma	rs4789698	T	C	T	C	-0.0079	-0.026786	0.4508	0.468578	FALSE	FALSE	FALSE	2XFsFC	82221910	0.461502	0.0363754	TRUE	reported	0.0018	6.828e-06	7346	TRUE	reported	0ET72g	2	TRUE	288690	0.0026153	19.2571
M01645	adenocarcinoma	rs853907	T	C	T	C	0.0079	0.0416787	0.4778	0.340142	FALSE	FALSE	FALSE	2XFsFC	118312034	0.282462	0.0387779	TRUE	reported	0.0018	7.637e-06	7346	TRUE	reported	0ET72g	2	TRUE	288690	0.0026153	19.2571
M01645	squamous	rs11036901	A	G	A	G	-0.0079	0.0684002	0.433	0.295724	FALSE	FALSE	FALSE	b2rODz	42465879	0.101601	0.0417803	TRUE	reported	0.0018	7.855e-06	7346	TRUE	reported	z1n9mB	2	TRUE	288550	0.0026153	19.2571
M01645	squamous	rs4680878	T	G	T	G	0.0079	0.02585	0.6552	0.613482	FALSE	FALSE	FALSE	b2rODz	30152052	0.510778	0.0393081	TRUE	reported	0.0018	9.163e-06	7346	TRUE	reported	z1n9mB	2	TRUE	288550	0.0026153	19.2571
M01645	squamous	rs4789698	T	C	T	C	-0.0079	0.00970705	0.4508	0.468637	FALSE	FALSE	FALSE	b2rODz	82221910	0.80028	0.0383701	TRUE	reported	0.0018	6.828e-06	7346	TRUE	reported	z1n9mB	2	TRUE	288550	0.0026153	19.2571
M01645	squamous	rs853907	T	C	T	C	0.0079	0.0378183	0.4778	0.340127	FALSE	FALSE	FALSE	b2rODz	118312034	0.354652	0.0408579	TRUE	reported	0.0018	7.637e-06	7346	TRUE	reported	z1n9mB	2	TRUE	288550	0.0026153	19.2571
M01645	SCLC	rs11036901	A	G	A	G	-0.0079	0.0872373	0.433	0.295702	FALSE	FALSE	FALSE	OFTmk2	42465879	0.145817	0.0599789	TRUE	reported	0.0018	7.855e-06	7346	TRUE	reported	wktpGi	2	TRUE	287813	0.0026153	19.2571
M01645	SCLC	rs4680878	T	G	T	G	0.0079	-0.0506111	0.6552	0.613437	FALSE	FALSE	FALSE	OFTmk2	30152052	0.369275	0.0563703	TRUE	reported	0.0018	9.163e-06	7346	TRUE	reported	wktpGi	2	TRUE	287813	0.0026153	19.2571
M01645	SCLC	rs4789698	T	C	T	C	-0.0079	-0.0462083	0.4508	0.468591	FALSE	FALSE	FALSE	OFTmk2	82221910	0.400403	0.0549509	TRUE	reported	0.0018	6.828e-06	7346	TRUE	reported	wktpGi	2	TRUE	287813	0.0026153	19.2571
M01645	SCLC	rs853907	T	C	T	C	0.0079	0.0365412	0.4778	0.340104	FALSE	FALSE	FALSE	OFTmk2	118312034	0.532781	0.0585815	TRUE	reported	0.0018	7.637e-06	7346	TRUE	reported	wktpGi	2	TRUE	287813	0.0026153	19.2571
M15500	adenocarcinoma	rs13284789	T	C	T	C	0.0079	0.00484042	0.1397	0.259919	FALSE	FALSE	FALSE	lz4Su0	135689825	0.908019	0.0418948	TRUE	reported	0.0018	9.193e-06	7349	TRUE	reported	cG2zsA	2	TRUE	288690	0.00261423	19.2571
M32315	adenocarcinoma	rs2277251	T	G	T	G	0.0079	-0.0202104	0.4578	0.558398	FALSE	FALSE	FALSE	IF7kQG	31707314	0.580306	0.036551	TRUE	reported	0.0018	9.704e-06	7349	TRUE	reported	Cd0No2	2	TRUE	288690	0.00261423	19.2571
M32315	adenocarcinoma	rs921516	A	G	A	G	0.0079	-0.0244895	0.5075	0.542493	FALSE	FALSE	FALSE	IF7kQG	195885507	0.502464	0.0365179	TRUE	reported	0.0018	8.441e-06	7349	TRUE	reported	Cd0No2	2	TRUE	288690	0.00261423	19.2571
M15500	squamous	rs13284789	T	C	T	C	0.0079	-0.0533177	0.1397	0.259879	FALSE	FALSE	FALSE	p4sU21	135689825	0.225454	0.0439859	TRUE	reported	0.0018	9.193e-06	7349	TRUE	reported	5K4zPD	2	TRUE	288550	0.00261423	19.2571
M32315	squamous	rs2277251	T	G	T	G	0.0079	-0.0146897	0.4578	0.558422	FALSE	FALSE	FALSE	VTGmOi	31707314	0.702919	0.0385167	TRUE	reported	0.0018	9.704e-06	7349	TRUE	reported	6PNzBO	2	TRUE	288550	0.00261423	19.2571
M32315	squamous	rs921516	A	G	A	G	0.0079	0.0180028	0.5075	0.542544	FALSE	FALSE	FALSE	VTGmOi	195885507	0.639409	0.0384243	TRUE	reported	0.0018	8.441e-06	7349	TRUE	reported	6PNzBO	2	TRUE	288550	0.00261423	19.2571
M15500	SCLC	rs13284789	T	C	T	C	0.0079	-0.0157423	0.1397	0.259926	FALSE	FALSE	FALSE	Z4TD73	135689825	0.802459	0.0629275	TRUE	reported	0.0018	9.193e-06	7349	TRUE	reported	k6oXit	2	TRUE	287813	0.00261423	19.2571
M32315	SCLC	rs2277251	T	G	T	G	0.0079	0.00744718	0.4578	0.55844	FALSE	FALSE	FALSE	fupFqq	31707314	0.892422	0.0550663	TRUE	reported	0.0018	9.704e-06	7349	TRUE	reported	gGVY0M	2	TRUE	287813	0.00261423	19.2571
M32315	SCLC	rs921516	A	G	A	G	0.0079	-0.024435	0.5075	0.542517	FALSE	FALSE	FALSE	fupFqq	195885507	0.657366	0.0550893	TRUE	reported	0.0018	8.441e-06	7349	TRUE	reported	gGVY0M	2	TRUE	287813	0.00261423	19.2571
M01125	adenocarcinoma	rs3760605	T	C	T	C	0.0079	0.0123251	0.8912	0.828219	FALSE	FALSE	FALSE	1X4wgW	3870771	0.79946	0.0485151	TRUE	reported	0.0018	9.799e-06	7352	TRUE	reported	DtcL2M	2	TRUE	288690	0.00261317	19.2571
M01125	squamous	rs3760605	T	C	T	C	0.0079	0.00200317	0.8912	0.828213	FALSE	FALSE	FALSE	hH6HSY	3870771	0.968862	0.0513171	TRUE	reported	0.0018	9.799e-06	7352	TRUE	reported	3kNTMr	2	TRUE	288550	0.00261317	19.2571
M01125	SCLC	rs3760605	T	C	T	C	0.0079	0.00539465	0.8912	0.8282	FALSE	FALSE	FALSE	8ZOSeg	3870771	0.941398	0.0733834	TRUE	reported	0.0018	9.799e-06	7352	TRUE	reported	aEbT0m	2	TRUE	287813	0.00261317	19.2571
M19934	adenocarcinoma	rs2642588	T	G	T	G	-0.0079	0.0542097	0.3129	0.24206	FALSE	FALSE	FALSE	EJaMUw	69706822	0.198978	0.042204	TRUE	reported	0.0018	5.769e-06	7354	TRUE	reported	0kCJyF	2	TRUE	288690	0.00261246	19.2571
M19934	adenocarcinoma	rs6500418	T	C	T	C	-0.0079	0.0267559	0.3694	0.467608	FALSE	FALSE	FALSE	EJaMUw	48842193	0.462707	0.0364324	TRUE	reported	0.0018	5.877e-06	7354	TRUE	reported	0kCJyF	2	TRUE	288690	0.00261246	19.2571
M19934	squamous	rs2642588	T	G	T	G	-0.0079	0.0366894	0.3129	0.242023	FALSE	FALSE	FALSE	aBUikF	69706822	0.410556	0.0445846	TRUE	reported	0.0018	5.769e-06	7354	TRUE	reported	CXa1z2	2	TRUE	288550	0.00261246	19.2571
M19934	squamous	rs6500418	T	C	T	C	-0.0079	-0.00438985	0.3694	0.467584	FALSE	FALSE	FALSE	aBUikF	48842193	0.908993	0.0384034	TRUE	reported	0.0018	5.877e-06	7354	TRUE	reported	CXa1z2	2	TRUE	288550	0.00261246	19.2571
M19934	SCLC	rs2642588	T	G	T	G	-0.0079	-0.0213557	0.3129	0.241976	FALSE	FALSE	FALSE	f6OXhT	69706822	0.738452	0.0639576	TRUE	reported	0.0018	5.769e-06	7354	TRUE	reported	mQ4unh	2	TRUE	287813	0.00261246	19.2571
M19934	SCLC	rs6500418	T	C	T	C	-0.0079	0.0296369	0.3694	0.467605	FALSE	FALSE	FALSE	f6OXhT	48842193	0.590689	0.0551037	TRUE	reported	0.0018	5.877e-06	7354	TRUE	reported	mQ4unh	2	TRUE	287813	0.00261246	19.2571
M32492	adenocarcinoma	rs13242418	A	G	A	G	-0.0079	-0.0299907	0.337	0.426811	FALSE	FALSE	FALSE	zGy0Mo	145032463	0.413005	0.0366358	TRUE	reported	0.0018	8.313e-06	7355	TRUE	reported	Myh8sG	2	TRUE	288690	0.0026121	19.2571
M32492	squamous	rs13242418	A	G	A	G	-0.0079	0.00404627	0.337	0.426861	FALSE	FALSE	FALSE	N387uO	145032463	0.916603	0.0386412	TRUE	reported	0.0018	8.313e-06	7355	TRUE	reported	nEtlfy	2	TRUE	288550	0.0026121	19.2571
M32492	SCLC	rs13242418	A	G	A	G	-0.0079	0.0356384	0.337	0.426877	FALSE	FALSE	FALSE	1PATsu	145032463	0.518737	0.0552281	TRUE	reported	0.0018	8.313e-06	7355	TRUE	reported	Nfj2R1	2	TRUE	287813	0.0026121	19.2571
M12035	adenocarcinoma	rs4834846	A	G	A	G	0.0079	0.0412226	0.5501	0.546779	FALSE	FALSE	FALSE	pIXzpj	12613650	0.258432	0.0364768	TRUE	reported	0.0018	6.516e-06	7356	TRUE	reported	a8mKt4	2	TRUE	288690	0.00261175	19.2571
M12035	adenocarcinoma	rs4848532	T	C	T	C	-0.0079	0.089181	0.4842	0.44295	FALSE	FALSE	FALSE	pIXzpj	119010960	0.014223	0.0363769	TRUE	reported	0.0018	9.764e-06	7356	TRUE	reported	a8mKt4	2	TRUE	288690	0.00261175	19.2571
M12774	adenocarcinoma	rs716140	T	C	T	C	0.0079	-0.0480556	0.4892	0.517244	FALSE	FALSE	FALSE	VBALwW	66750738	0.185328	0.0362814	TRUE	reported	0.0018	8.304e-06	7356	TRUE	reported	3MWURc	2	TRUE	288690	0.00261175	19.2571
M12035	squamous	rs4834846	A	G	A	G	0.0079	0.00112313	0.5501	0.546736	FALSE	FALSE	FALSE	HNCwup	12613650	0.976756	0.0385475	TRUE	reported	0.0018	6.516e-06	7356	TRUE	reported	MZWrI7	2	TRUE	288550	0.00261175	19.2571
M12035	squamous	rs4848532	T	C	T	C	-0.0079	-0.00265028	0.4842	0.44281	FALSE	FALSE	FALSE	HNCwup	119010960	0.944956	0.0383862	TRUE	reported	0.0018	9.764e-06	7356	TRUE	reported	MZWrI7	2	TRUE	288550	0.00261175	19.2571
M12774	squamous	rs716140	T	C	T	C	0.0079	0.00465985	0.4892	0.51731	FALSE	FALSE	FALSE	7fzRlc	66750738	0.90312	0.0382829	TRUE	reported	0.0018	8.304e-06	7356	TRUE	reported	LaEis7	2	TRUE	288550	0.00261175	19.2571
M12035	SCLC	rs4834846	A	G	A	G	0.0079	0.0829149	0.5501	0.546778	FALSE	FALSE	FALSE	KWqplk	12613650	0.133761	0.0552974	TRUE	reported	0.0018	6.516e-06	7356	TRUE	reported	XyHmt4	2	TRUE	287813	0.00261175	19.2571
M12035	SCLC	rs4848532	T	C	T	C	-0.0079	0.0678438	0.4842	0.44286	FALSE	FALSE	FALSE	KWqplk	119010960	0.217356	0.054997	TRUE	reported	0.0018	9.764e-06	7356	TRUE	reported	XyHmt4	2	TRUE	287813	0.00261175	19.2571
M12774	SCLC	rs716140	T	C	T	C	0.0079	-0.0498497	0.4892	0.517275	FALSE	FALSE	FALSE	NZSNHE	66750738	0.362561	0.05475	TRUE	reported	0.0018	8.304e-06	7356	TRUE	reported	TQipQq	2	TRUE	287813	0.00261175	19.2571
M03141	adenocarcinoma	rs9886534	T	C	T	C	-0.0079	0.0212298	0.5101	0.435646	FALSE	FALSE	FALSE	TiQEUS	40819136	0.561074	0.0365245	TRUE	reported	0.0018	8.744e-06	7357	TRUE	reported	fdwC7v	2	TRUE	288690	0.0026114	19.2571
M03141	squamous	rs9886534	T	C	T	C	-0.0079	0.0604145	0.5101	0.435682	FALSE	FALSE	FALSE	UcHf6r	40819136	0.116359	0.0384746	TRUE	reported	0.0018	8.744e-06	7357	TRUE	reported	Ae2b3n	2	TRUE	288550	0.0026114	19.2571
M03141	SCLC	rs9886534	T	C	T	C	-0.0079	0.0883334	0.5101	0.435648	FALSE	FALSE	FALSE	4jJu2J	40819136	0.109318	0.0551647	TRUE	reported	0.0018	8.744e-06	7357	TRUE	reported	4NIDPg	2	TRUE	287813	0.0026114	19.2571
M32634	adenocarcinoma	rs1991577	T	C	T	C	-0.0079	-0.00988972	0.5967	0.560505	FALSE	FALSE	FALSE	a2TZxf	5492798	0.789816	0.0371028	TRUE	reported	0.0018	8.911e-06	7362	TRUE	reported	kZ2YzQ	2	TRUE	288690	0.00260963	19.2571
M32634	squamous	rs1991577	T	C	T	C	-0.0079	0.00482208	0.5967	0.560512	FALSE	FALSE	FALSE	8XpYFs	5492798	0.902104	0.0392025	TRUE	reported	0.0018	8.911e-06	7362	TRUE	reported	qbXNRB	2	TRUE	288550	0.00260963	19.2571
M32634	SCLC	rs1991577	T	C	T	C	-0.0079	-0.0885888	0.5967	0.560459	FALSE	FALSE	FALSE	XXsgQ0	5492798	0.114498	0.0561294	TRUE	reported	0.0018	8.911e-06	7362	TRUE	reported	BMVO0Y	2	TRUE	287813	0.00260963	19.2571
M32489	adenocarcinoma	rs6813957	A	G	A	G	-0.0079	-0.0312174	0.6235	0.53731	FALSE	FALSE	FALSE	VL69vJ	58686280	0.391711	0.0364468	TRUE	reported	0.0018	9.14e-06	7363	TRUE	reported	jMiCk1	2	TRUE	288690	0.00260927	19.2571
M32489	squamous	rs6813957	A	G	A	G	-0.0079	-0.0442741	0.6235	0.537295	FALSE	FALSE	FALSE	le5VHg	58686280	0.2509	0.0385607	TRUE	reported	0.0018	9.14e-06	7363	TRUE	reported	FZTYjv	2	TRUE	288550	0.00260927	19.2571
M32489	SCLC	rs6813957	A	G	A	G	-0.0079	0.0501992	0.6235	0.537352	FALSE	FALSE	FALSE	pv0Ubw	58686280	0.362654	0.0551446	TRUE	reported	0.0018	9.14e-06	7363	TRUE	reported	MCbX6x	2	TRUE	287813	0.00260927	19.2571
M01564	adenocarcinoma	rs7152965	A	G	A	G	0.0079	0.0208481	0.4052	0.430412	FALSE	FALSE	FALSE	2ELLXy	63174699	0.570265	0.0367264	TRUE	reported	0.0018	9.004e-06	7364	TRUE	reported	yIljfC	2	TRUE	288690	0.00260892	19.2571
M01564	squamous	rs7152965	A	G	A	G	0.0079	0.0802529	0.4052	0.430485	FALSE	FALSE	FALSE	I7DVIe	63174699	0.0379656	0.0386719	TRUE	reported	0.0018	9.004e-06	7364	TRUE	reported	B46jlC	2	TRUE	288550	0.00260892	19.2571
M01564	SCLC	rs7152965	A	G	A	G	0.0079	0.00210504	0.4052	0.430398	FALSE	FALSE	FALSE	2Xb9Cb	63174699	0.969729	0.0554723	TRUE	reported	0.0018	9.004e-06	7364	TRUE	reported	Mn5i2Y	2	TRUE	287813	0.00260892	19.2571
M32348	adenocarcinoma	rs6425496	T	C	T	C	-0.0079	-0.0211034	0.544	0.539957	FALSE	FALSE	FALSE	zRAcvM	178692494	0.561558	0.036352	TRUE	reported	0.0018	7.819e-06	7365	TRUE	reported	DsRzD6	2	TRUE	288690	0.00260857	19.2571
M32348	adenocarcinoma	rs7582468	A	C	A	C	0.0079	-0.00371234	0.468	0.448853	FALSE	FALSE	FALSE	zRAcvM	33723260	0.91876	0.0363971	TRUE	reported	0.0018	6.524e-06	7365	TRUE	reported	DsRzD6	2	TRUE	288690	0.00260857	19.2571
M32348	squamous	rs6425496	T	C	T	C	-0.0079	0.0228543	0.544	0.539999	FALSE	FALSE	FALSE	eYC3sV	178692494	0.550841	0.038314	TRUE	reported	0.0018	7.819e-06	7365	TRUE	reported	yVvIPk	2	TRUE	288550	0.00260857	19.2571
M32348	squamous	rs7582468	A	C	A	C	0.0079	-0.00790334	0.468	0.448842	FALSE	FALSE	FALSE	eYC3sV	33723260	0.83675	0.0383559	TRUE	reported	0.0018	6.524e-06	7365	TRUE	reported	yVvIPk	2	TRUE	288550	0.00260857	19.2571
M32348	SCLC	rs6425496	T	C	T	C	-0.0079	-0.0307789	0.544	0.539963	FALSE	FALSE	FALSE	GFGX34	178692494	0.574992	0.0548922	TRUE	reported	0.0018	7.819e-06	7365	TRUE	reported	IS3HfO	2	TRUE	287813	0.00260857	19.2571
M32348	SCLC	rs7582468	A	C	A	C	0.0079	0.0116444	0.468	0.44887	FALSE	FALSE	FALSE	GFGX34	33723260	0.83227	0.0549806	TRUE	reported	0.0018	6.524e-06	7365	TRUE	reported	IS3HfO	2	TRUE	287813	0.00260857	19.2571
M37506	adenocarcinoma	rs174541	T	C	T	C	0.0079	0.0436161	0.6443	0.554716	FALSE	FALSE	FALSE	QrdX5M	61798436	0.231337	0.0364402	TRUE	reported	0.0018	8.257e-06	7366	TRUE	reported	Fky8Mf	2	TRUE	288690	0.00260821	19.2571
M37506	adenocarcinoma	rs7213136	A	G	A	G	0.0079	-0.0167038	0.6033	0.550407	FALSE	FALSE	FALSE	QrdX5M	36753669	0.648603	0.0366551	TRUE	reported	0.0018	8.931e-06	7366	TRUE	reported	Fky8Mf	2	TRUE	288690	0.00260821	19.2571
M37506	adenocarcinoma	rs9853219	A	C	A	C	0.0079	0.0412164	0.6488	0.713488	FALSE	FALSE	FALSE	QrdX5M	494528	0.303486	0.0400554	TRUE	reported	0.0018	6.945e-06	7366	TRUE	reported	Fky8Mf	2	TRUE	288690	0.00260821	19.2571
M37506	squamous	rs174541	T	C	T	C	0.0079	0.0941102	0.6443	0.554755	FALSE	FALSE	FALSE	JSAW4K	61798436	0.0140563	0.0383213	TRUE	reported	0.0018	8.257e-06	7366	TRUE	reported	b9hxUA	2	TRUE	288550	0.00260821	19.2571
M37506	squamous	rs7213136	A	G	A	G	0.0079	-0.0318182	0.6033	0.550372	FALSE	FALSE	FALSE	JSAW4K	36753669	0.409885	0.0386098	TRUE	reported	0.0018	8.931e-06	7366	TRUE	reported	b9hxUA	2	TRUE	288550	0.00260821	19.2571
M37506	squamous	rs9853219	A	C	A	C	0.0079	-0.0147362	0.6488	0.713431	FALSE	FALSE	FALSE	JSAW4K	494528	0.726606	0.0421462	TRUE	reported	0.0018	6.945e-06	7366	TRUE	reported	b9hxUA	2	TRUE	288550	0.00260821	19.2571
M37506	SCLC	rs174541	T	C	T	C	0.0079	0.0500453	0.6443	0.55469	FALSE	FALSE	FALSE	65uGom	61798436	0.363043	0.05502	TRUE	reported	0.0018	8.257e-06	7366	TRUE	reported	ApiJX9	2	TRUE	287813	0.00260821	19.2571
M37506	SCLC	rs7213136	A	G	A	G	0.0079	0.0628315	0.6033	0.550441	FALSE	FALSE	FALSE	65uGom	36753669	0.256084	0.0553243	TRUE	reported	0.0018	8.931e-06	7366	TRUE	reported	ApiJX9	2	TRUE	287813	0.00260821	19.2571
M37506	SCLC	rs9853219	A	C	A	C	0.0079	-0.0244479	0.6488	0.713438	FALSE	FALSE	FALSE	65uGom	494528	0.685542	0.0603783	TRUE	reported	0.0018	6.945e-06	7366	TRUE	reported	ApiJX9	2	TRUE	287813	0.00260821	19.2571
M01898	adenocarcinoma	rs1888182	T	C	T	C	0.0079	-0.0260812	0.4159	0.434397	FALSE	FALSE	FALSE	6N6Wwp	54502217	0.4783	0.0367838	TRUE	reported	0.0018	7.927e-06	7367	TRUE	reported	bC3agu	2	TRUE	288690	0.00260786	19.2571
M01898	adenocarcinoma	rs2935623	A	G	A	G	-0.0079	-0.0366351	0.6235	0.527687	FALSE	FALSE	FALSE	6N6Wwp	2767442	0.311613	0.0362062	TRUE	reported	0.0018	8.71e-06	7367	TRUE	reported	bC3agu	2	TRUE	288690	0.00260786	19.2571
M01898	adenocarcinoma	rs6769362	C	G	C	G	-0.0079	0.0336287	0.6423	0.642406	FALSE	TRUE	FALSE	6N6Wwp	99577593	0.374099	0.0378352	TRUE	reported	0.0018	7.756e-06	7367	TRUE	reported	bC3agu	2	TRUE	288690	0.00260786	19.2571
M01898	adenocarcinoma	rs7560860	A	G	A	G	0.0079	-0.04329	0.4253	0.386556	FALSE	FALSE	FALSE	6N6Wwp	42270539	0.245159	0.0372487	TRUE	reported	0.0018	6.427e-06	7367	TRUE	reported	bC3agu	2	TRUE	288690	0.00260786	19.2571
M01898	squamous	rs1888182	T	C	T	C	0.0079	0.0277232	0.4159	0.434462	FALSE	FALSE	FALSE	KdTwu0	54502217	0.474314	0.0387479	TRUE	reported	0.0018	7.927e-06	7367	TRUE	reported	hnWk32	2	TRUE	288550	0.00260786	19.2571
M01898	squamous	rs2935623	A	G	A	G	-0.0079	-0.0429063	0.6235	0.52769	FALSE	FALSE	FALSE	KdTwu0	2767442	0.261516	0.0382132	TRUE	reported	0.0018	8.71e-06	7367	TRUE	reported	hnWk32	2	TRUE	288550	0.00260786	19.2571
M01898	squamous	rs6769362	C	G	C	G	-0.0079	-0.00368737	0.6423	0.642362	FALSE	TRUE	FALSE	KdTwu0	99577593	0.926195	0.039806	TRUE	reported	0.0018	7.756e-06	7367	TRUE	reported	hnWk32	2	TRUE	288550	0.00260786	19.2571
M01898	squamous	rs7560860	A	G	A	G	0.0079	-0.050409	0.4253	0.386556	FALSE	FALSE	FALSE	KdTwu0	42270539	0.199444	0.0392857	TRUE	reported	0.0018	6.427e-06	7367	TRUE	reported	hnWk32	2	TRUE	288550	0.00260786	19.2571
M01898	SCLC	rs1888182	T	C	T	C	0.0079	0.121692	0.4159	0.434511	FALSE	FALSE	FALSE	CAKJmE	54502217	0.0285726	0.0555838	TRUE	reported	0.0018	7.927e-06	7367	TRUE	reported	CbNm1X	2	TRUE	287813	0.00260786	19.2571
M01898	SCLC	rs2935623	A	G	A	G	-0.0079	0.0253326	0.6235	0.527747	FALSE	FALSE	FALSE	CAKJmE	2767442	0.644071	0.0548308	TRUE	reported	0.0018	8.71e-06	7367	TRUE	reported	CbNm1X	2	TRUE	287813	0.00260786	19.2571
M01898	SCLC	rs6769362	C	G	C	G	-0.0079	0.0525173	0.6423	0.642392	FALSE	TRUE	FALSE	CAKJmE	99577593	0.358197	0.0571582	TRUE	reported	0.0018	7.756e-06	7367	TRUE	reported	CbNm1X	2	TRUE	287813	0.00260786	19.2571
M01898	SCLC	rs7560860	A	G	A	G	0.0079	-0.0827301	0.4253	0.386566	FALSE	FALSE	FALSE	CAKJmE	42270539	0.140795	0.0561705	TRUE	reported	0.0018	6.427e-06	7367	TRUE	reported	CbNm1X	2	TRUE	287813	0.00260786	19.2571
M21044	adenocarcinoma	rs1509960	A	C	A	C	0.0259	0.0112098	0.0825	0.0605265	FALSE	FALSE	FALSE	qFbUCB	62860929	0.88342	0.0764467	TRUE	reported	0.0059	9.639e-06	7366	TRUE	reported	ACjv7M	2	TRUE	288690	0.00260933	19.2654
M21044	squamous	rs1509960	A	C	A	C	0.0259	0.125138	0.0825	0.0605641	FALSE	FALSE	FALSE	8c7zUs	62860929	0.116322	0.0796855	TRUE	reported	0.0059	9.639e-06	7366	TRUE	reported	9XMgPx	2	TRUE	288550	0.00260933	19.2654
M21044	SCLC	rs1509960	A	C	A	C	0.0259	0.132199	0.0825	0.0605474	FALSE	FALSE	FALSE	nCXHHZ	62860929	0.245981	0.113948	TRUE	reported	0.0059	9.639e-06	7366	TRUE	reported	12aqQ4	2	TRUE	287813	0.00260933	19.2654
M12626	adenocarcinoma	rs684748	C	G	C	G	0.018	0.0700248	0.9142	0.895112	FALSE	TRUE	FALSE	0HXRSQ	35483102	0.248808	0.0607196	TRUE	reported	0.0041	8.62e-06	7258	TRUE	reported	VWuVW5	2	TRUE	288690	0.00264855	19.2689
M12626	squamous	rs684748	C	G	C	G	0.018	-0.0511028	0.9142	0.895048	FALSE	TRUE	FALSE	UU3DvO	35483102	0.421433	0.0635656	TRUE	reported	0.0041	8.62e-06	7258	TRUE	reported	ncC1gX	2	TRUE	288550	0.00264855	19.2689
M12626	SCLC	rs684748	C	G	C	G	0.018	0.0267688	0.9142	0.89507	FALSE	TRUE	FALSE	qEkUZr	35483102	0.77074	0.0918608	TRUE	reported	0.0041	8.62e-06	7258	TRUE	reported	jpSqaS	2	TRUE	287813	0.00264855	19.2689
M33423	adenocarcinoma	rs2503005	T	C	T	C	0.4363	-0.0411892	0.7917	0.754011	FALSE	FALSE	FALSE	brhzy7	29151907	0.325292	0.0418742	TRUE	reported	0.0977	7.922e-06	60	TRUE	reported	pkC6dD	2	TRUE	288690	0.249461	19.2778
M33423	squamous	rs2503005	T	C	T	C	0.4363	-0.0129251	0.7917	0.754051	FALSE	FALSE	FALSE	8dH2YC	29151907	0.770699	0.044346	TRUE	reported	0.0977	7.922e-06	60	TRUE	reported	PftM6V	2	TRUE	288550	0.249461	19.2778
M33423	SCLC	rs2503005	T	C	T	C	0.4363	-0.00618963	0.7917	0.754055	FALSE	FALSE	FALSE	l7rmyI	29151907	0.922456	0.0635876	TRUE	reported	0.0977	7.922e-06	60	TRUE	reported	Hzrih9	2	TRUE	287813	0.249461	19.2778
M33228	adenocarcinoma	rs11202064	A	G	A	G	-0.0202	-0.111933	0.906	0.901904	FALSE	FALSE	FALSE	oJnPRq	86539974	0.0700422	0.0617856	TRUE	reported	0.0046	9.496e-06	7063	TRUE	reported	Slz4Ea	2	TRUE	288690	0.00272279	19.2781
M33228	squamous	rs11202064	A	G	A	G	-0.0202	-0.110633	0.906	0.901907	FALSE	FALSE	FALSE	svwyvt	86539974	0.0880197	0.0648518	TRUE	reported	0.0046	9.496e-06	7063	TRUE	reported	AwRvW2	2	TRUE	288550	0.00272279	19.2781
M33228	SCLC	rs11202064	A	G	A	G	-0.0202	-0.0468371	0.906	0.901936	FALSE	FALSE	FALSE	4fMdrk	86539974	0.614069	0.0928802	TRUE	reported	0.0046	9.496e-06	7063	TRUE	reported	Pku0xV	2	TRUE	287813	0.00272279	19.2781
M01638	adenocarcinoma	rs2916148	A	G	A	G	-0.0101	0.000686271	0.4534	0.36507	FALSE	FALSE	FALSE	F71ZbV	67485993	0.985478	0.0377033	TRUE	reported	0.0023	9.235e-06	7104	TRUE	reported	C9yW7F	2	TRUE	288690	0.00270712	19.2781
M01638	adenocarcinoma	rs6479442	A	C	A	C	0.0101	-0.0337698	0.4837	0.507379	FALSE	FALSE	FALSE	F71ZbV	92953435	0.351534	0.0362485	TRUE	reported	0.0023	9.586e-06	7104	TRUE	reported	C9yW7F	2	TRUE	288690	0.00270712	19.2781
M01638	squamous	rs2916148	A	G	A	G	-0.0101	-0.000281431	0.4534	0.365047	FALSE	FALSE	FALSE	VneBy0	67485993	0.994373	0.0399044	TRUE	reported	0.0023	9.235e-06	7104	TRUE	reported	fzEKx3	2	TRUE	288550	0.00270712	19.2781
M01638	squamous	rs6479442	A	C	A	C	0.0101	-0.0793753	0.4837	0.507326	FALSE	FALSE	FALSE	VneBy0	92953435	0.0384698	0.038349	TRUE	reported	0.0023	9.586e-06	7104	TRUE	reported	fzEKx3	2	TRUE	288550	0.00270712	19.2781
M01638	SCLC	rs2916148	A	G	A	G	-0.0101	-0.0591038	0.4534	0.365027	FALSE	FALSE	FALSE	MOT6fv	67485993	0.301317	0.0571818	TRUE	reported	0.0023	9.235e-06	7104	TRUE	reported	Pj6jk6	2	TRUE	287813	0.00270712	19.2781
M01638	SCLC	rs6479442	A	C	A	C	0.0101	0.0419713	0.4837	0.507441	FALSE	FALSE	FALSE	MOT6fv	92953435	0.444732	0.0549198	TRUE	reported	0.0023	9.586e-06	7104	TRUE	reported	Pj6jk6	2	TRUE	287813	0.00270712	19.2781
M21047	adenocarcinoma	rs819566	T	C	T	C	0.0101	-0.0474101	0.25	0.280768	FALSE	FALSE	FALSE	vUCOhB	73466282	0.24052	0.0403941	TRUE	reported	0.0023	9.407e-06	7203	TRUE	reported	tYIE8N	2	TRUE	288690	0.00267001	19.2782
M21047	squamous	rs819566	T	C	T	C	0.0101	-0.0157685	0.25	0.280809	FALSE	FALSE	FALSE	cDDQQw	73466282	0.710698	0.0425119	TRUE	reported	0.0023	9.407e-06	7203	TRUE	reported	z9RIUM	2	TRUE	288550	0.00267001	19.2782
M21047	SCLC	rs819566	T	C	T	C	0.0101	-0.0231309	0.25	0.280822	FALSE	FALSE	FALSE	klHOZv	73466282	0.704395	0.0609679	TRUE	reported	0.0023	9.407e-06	7203	TRUE	reported	X36YuZ	2	TRUE	287813	0.00267001	19.2782
M00063	adenocarcinoma	rs11022174	A	G	A	G	0.0101	-0.0257468	0.295	0.357109	FALSE	FALSE	FALSE	EEMqsI	12101659	0.496979	0.0379047	TRUE	reported	0.0023	7.361e-06	7365	TRUE	reported	nI1Bwp	2	TRUE	288690	0.00261143	19.2783
M00063	squamous	rs11022174	A	G	A	G	0.0101	0.0256516	0.295	0.357163	FALSE	FALSE	FALSE	HvNJ7C	12101659	0.52126	0.0399929	TRUE	reported	0.0023	7.361e-06	7365	TRUE	reported	7XLGq1	2	TRUE	288550	0.00261143	19.2783
M00063	SCLC	rs11022174	A	G	A	G	0.0101	-0.0797587	0.295	0.357087	FALSE	FALSE	FALSE	Q0HTvq	12101659	0.16414	0.0573275	TRUE	reported	0.0023	7.361e-06	7365	TRUE	reported	rhmVVR	2	TRUE	287813	0.00261143	19.2783
M33178	adenocarcinoma	rs16856275	T	C	T	C	0.3383	0.0481954	0.9792	0.964926	FALSE	FALSE	FALSE	acPIlp	232027488	0.6262	0.0989473	TRUE	reported	0.0739	4.746e-06	25	TRUE	reported	FlCK9I	2	TRUE	288690	0.456005	19.2798
M33178	squamous	rs16856275	T	C	T	C	0.3383	-0.0768299	0.9792	0.964903	FALSE	FALSE	FALSE	TFaMva	232027488	0.458951	0.103744	TRUE	reported	0.0739	4.746e-06	25	TRUE	reported	pEtHa3	2	TRUE	288550	0.456005	19.2798
M33178	SCLC	rs16856275	T	C	T	C	0.3383	-0.114781	0.9792	0.964907	FALSE	FALSE	FALSE	1dZ5Lf	232027488	0.440374	0.148765	TRUE	reported	0.0739	4.746e-06	25	TRUE	reported	tEqCNT	2	TRUE	287813	0.456005	19.2798
M32632	adenocarcinoma	rs653349	A	G	A	G	-0.0312	0.0723843	0.2307	0.252608	FALSE	FALSE	FALSE	x0VeKC	109902772	0.0831649	0.0417775	TRUE	reported	0.0071	9.507e-06	1762	TRUE	reported	KJSuk9	2	TRUE	288690	0.0108406	19.2885
M32632	squamous	rs653349	A	G	A	G	-0.0312	-0.0100398	0.2307	0.252518	FALSE	FALSE	FALSE	TIa1fu	109902772	0.820083	0.0441431	TRUE	reported	0.0071	9.507e-06	1762	TRUE	reported	gCEOVi	2	TRUE	288550	0.0108406	19.2885
M32632	SCLC	rs653349	A	G	A	G	-0.0312	0.0196528	0.2307	0.252538	FALSE	FALSE	FALSE	nUNiJP	109902772	0.755137	0.0630154	TRUE	reported	0.0071	9.507e-06	1762	TRUE	reported	79Kikk	2	TRUE	287813	0.0108406	19.2885
M34456	adenocarcinoma	rs12593036	A	G	A	G	0.0123	-0.0242661	0.6948	0.718303	FALSE	FALSE	FALSE	yXMIpk	80766311	0.547161	0.0403078	TRUE	reported	0.0028	9.018e-06	5207	TRUE	reported	BC8MRF	2	TRUE	288690	0.00369233	19.2898
M34456	adenocarcinoma	rs2867882	A	G	A	G	0.0123	-0.0318147	0.4688	0.505016	FALSE	FALSE	FALSE	yXMIpk	28156682	0.379878	0.0362304	TRUE	reported	0.0028	7.307e-06	5207	TRUE	reported	BC8MRF	2	TRUE	288690	0.00369233	19.2898
M34456	adenocarcinoma	rs4918082	A	G	A	G	-0.0123	0.00461191	0.7174	0.744845	FALSE	FALSE	FALSE	yXMIpk	94100172	0.911781	0.0416264	TRUE	reported	0.0028	8.829e-06	5207	TRUE	reported	BC8MRF	2	TRUE	288690	0.00369233	19.2898
M34456	adenocarcinoma	rs6964878	A	T	A	T	0.0123	-0.0448687	0.6693	0.736594	FALSE	TRUE	FALSE	yXMIpk	51733363	0.272328	0.0408746	TRUE	reported	0.0028	8.865e-06	5207	TRUE	reported	BC8MRF	2	TRUE	288690	0.00369233	19.2898
M34456	squamous	rs12593036	A	G	A	G	0.0123	-0.0259605	0.6948	0.718305	FALSE	FALSE	FALSE	E99bq5	80766311	0.539519	0.0423126	TRUE	reported	0.0028	9.018e-06	5207	TRUE	reported	k4GrzM	2	TRUE	288550	0.00369233	19.2898
M34456	squamous	rs2867882	A	G	A	G	0.0123	-0.0305622	0.4688	0.50504	FALSE	FALSE	FALSE	E99bq5	28156682	0.42444	0.0382629	TRUE	reported	0.0028	7.307e-06	5207	TRUE	reported	k4GrzM	2	TRUE	288550	0.00369233	19.2898
M34456	squamous	rs4918082	A	G	A	G	-0.0123	0.0146607	0.7174	0.744865	FALSE	FALSE	FALSE	E99bq5	94100172	0.738584	0.04393	TRUE	reported	0.0028	8.829e-06	5207	TRUE	reported	k4GrzM	2	TRUE	288550	0.00369233	19.2898
M34456	squamous	rs6964878	A	T	A	T	0.0123	0.027085	0.6693	0.736681	FALSE	TRUE	FALSE	E99bq5	51733363	0.529976	0.043126	TRUE	reported	0.0028	8.865e-06	5207	TRUE	reported	k4GrzM	2	TRUE	288550	0.00369233	19.2898
M34456	SCLC	rs12593036	A	G	A	G	0.0123	0.0760199	0.6948	0.718379	FALSE	FALSE	FALSE	dgLsJn	80766311	0.213083	0.0610536	TRUE	reported	0.0028	9.018e-06	5207	TRUE	reported	e38qSV	2	TRUE	287813	0.00369233	19.2898
M34456	SCLC	rs2867882	A	G	A	G	0.0123	-0.0125565	0.4688	0.50505	FALSE	FALSE	FALSE	dgLsJn	28156682	0.818689	0.0547766	TRUE	reported	0.0028	7.307e-06	5207	TRUE	reported	e38qSV	2	TRUE	287813	0.00369233	19.2898
M34456	SCLC	rs4918082	A	G	A	G	-0.0123	0.0212851	0.7174	0.744862	FALSE	FALSE	FALSE	dgLsJn	94100172	0.734766	0.0628262	TRUE	reported	0.0028	8.829e-06	5207	TRUE	reported	e38qSV	2	TRUE	287813	0.00369233	19.2898
M34456	SCLC	rs6964878	A	T	A	T	0.0123	0.0465287	0.6693	0.736672	FALSE	TRUE	FALSE	dgLsJn	51733363	0.450025	0.0615969	TRUE	reported	0.0028	8.865e-06	5207	TRUE	reported	e38qSV	2	TRUE	287813	0.00369233	19.2898
M34322	adenocarcinoma	rs9577914	T	C	T	C	-0.0739	0.0234852	0.6467	0.65707	FALSE	FALSE	FALSE	Ox0RjN	113879897	0.541862	0.0385004	TRUE	reported	0.0166	8.478e-06	75	TRUE	reported	3GaUIK	2	TRUE	288690	0.209016	19.2901
M34322	squamous	rs9577914	T	C	T	C	-0.0739	0.0333726	0.6467	0.657066	FALSE	FALSE	FALSE	Fy8DJP	113879897	0.409972	0.0405035	TRUE	reported	0.0166	8.478e-06	75	TRUE	reported	IhaA3J	2	TRUE	288550	0.209016	19.2901
M34322	SCLC	rs9577914	T	C	T	C	-0.0739	0.0178859	0.6467	0.657035	FALSE	FALSE	FALSE	Ly9qMd	113879897	0.758024	0.0580567	TRUE	reported	0.0166	8.478e-06	75	TRUE	reported	pyHAAU	2	TRUE	287813	0.209016	19.2901
M25599	adenocarcinoma	rs13025976	A	T	A	T	0.0123	-0.0245088	0.6885	0.808232	FALSE	TRUE	FALSE	hDkS9c	47365948	0.595784	0.0462017	TRUE	reported	0.0028	9.607e-06	6388	TRUE	reported	LpxO6D	2	TRUE	288690	0.00301175	19.2912
M25599	adenocarcinoma	rs2123489	A	G	A	G	0.0123	-0.00690989	0.7611	0.791678	FALSE	FALSE	FALSE	hDkS9c	112428609	0.876324	0.0443993	TRUE	reported	0.0028	8.274e-06	6388	TRUE	reported	LpxO6D	2	TRUE	288690	0.00301175	19.2912
M25599	adenocarcinoma	rs7181047	T	C	T	C	0.0123	0.0345147	0.2848	0.318002	FALSE	FALSE	FALSE	hDkS9c	66858383	0.376891	0.0390597	TRUE	reported	0.0028	8.016e-06	6388	TRUE	reported	LpxO6D	2	TRUE	288690	0.00301175	19.2912
M25599	adenocarcinoma	rs8057091	T	C	T	C	-0.0123	-0.0308818	0.2657	0.332769	FALSE	FALSE	FALSE	hDkS9c	6852147	0.423313	0.0385692	TRUE	reported	0.0028	7.657e-06	6388	TRUE	reported	LpxO6D	2	TRUE	288690	0.00301175	19.2912
M25599	squamous	rs13025976	A	T	A	T	0.0123	0.0318082	0.6885	0.808294	FALSE	TRUE	FALSE	8amSRm	47365948	0.51618	0.0489925	TRUE	reported	0.0028	9.607e-06	6388	TRUE	reported	KdFnJ7	2	TRUE	288550	0.00301175	19.2912
M25599	squamous	rs2123489	A	G	A	G	0.0123	-0.0680772	0.7611	0.791619	FALSE	FALSE	FALSE	8amSRm	112428609	0.144468	0.0466489	TRUE	reported	0.0028	8.274e-06	6388	TRUE	reported	KdFnJ7	2	TRUE	288550	0.00301175	19.2912
M25599	squamous	rs7181047	T	C	T	C	0.0123	-0.134832	0.2848	0.317825	FALSE	FALSE	FALSE	8amSRm	66858383	0.00116883	0.0415329	TRUE	reported	0.0028	8.016e-06	6388	TRUE	reported	KdFnJ7	2	TRUE	288550	0.00301175	19.2912
M25599	squamous	rs8057091	T	C	T	C	-0.0123	-0.0150485	0.2657	0.332809	FALSE	FALSE	FALSE	8amSRm	6852147	0.710343	0.0405188	TRUE	reported	0.0028	7.657e-06	6388	TRUE	reported	KdFnJ7	2	TRUE	288550	0.00301175	19.2912
M25599	SCLC	rs13025976	A	T	A	T	0.0123	-0.135739	0.6885	0.808215	FALSE	TRUE	FALSE	MugqyE	47365948	0.0531594	0.070199	TRUE	reported	0.0028	9.607e-06	6388	TRUE	reported	xzVxM6	2	TRUE	287813	0.00301175	19.2912
M25599	SCLC	rs2123489	A	G	A	G	0.0123	0.109678	0.7611	0.791729	FALSE	FALSE	FALSE	MugqyE	112428609	0.10282	0.0672319	TRUE	reported	0.0028	8.274e-06	6388	TRUE	reported	xzVxM6	2	TRUE	287813	0.00301175	19.2912
M25599	SCLC	rs7181047	T	C	T	C	0.0123	0.0685514	0.2848	0.318002	FALSE	FALSE	FALSE	MugqyE	66858383	0.246461	0.0591477	TRUE	reported	0.0028	8.016e-06	6388	TRUE	reported	xzVxM6	2	TRUE	287813	0.00301175	19.2912
M25599	SCLC	rs8057091	T	C	T	C	-0.0123	0.0394262	0.2657	0.332836	FALSE	FALSE	FALSE	MugqyE	6852147	0.498239	0.0582141	TRUE	reported	0.0028	7.657e-06	6388	TRUE	reported	xzVxM6	2	TRUE	287813	0.00301175	19.2912
M34123	adenocarcinoma	rs12470772	T	C	T	C	-0.0123	-0.0346931	0.4174	0.456287	FALSE	FALSE	FALSE	CvXKLs	160918978	0.339818	0.036346	TRUE	reported	0.0028	8.426e-06	7049	TRUE	reported	8x9eVr	2	TRUE	288690	0.00273011	19.2917
M34123	squamous	rs12470772	T	C	T	C	-0.0123	0.00942233	0.4174	0.45634	FALSE	FALSE	FALSE	YSIcId	160918978	0.804995	0.0381644	TRUE	reported	0.0028	8.426e-06	7049	TRUE	reported	CKEGBs	2	TRUE	288550	0.00273011	19.2917
M34123	SCLC	rs12470772	T	C	T	C	-0.0123	-0.0323178	0.4174	0.456315	FALSE	FALSE	FALSE	5XId49	160918978	0.554736	0.054713	TRUE	reported	0.0028	8.426e-06	7049	TRUE	reported	TqLf0u	2	TRUE	287813	0.00273011	19.2917
M27513	adenocarcinoma	rs2166764	T	C	T	C	0.0123	0.0231834	0.4647	0.452722	FALSE	FALSE	FALSE	fGKskK	126258679	0.527263	0.0366716	TRUE	reported	0.0028	9.652e-06	7180	TRUE	reported	nFOaiA	2	TRUE	288690	0.00268043	19.2918
M27513	squamous	rs2166764	T	C	T	C	0.0123	0.00982189	0.4647	0.452704	FALSE	FALSE	FALSE	5gobH9	126258679	0.799519	0.0386735	TRUE	reported	0.0028	9.652e-06	7180	TRUE	reported	DuNY9u	2	TRUE	288550	0.00268043	19.2918
M27513	SCLC	rs2166764	T	C	T	C	0.0123	0.00183063	0.4647	0.452691	FALSE	FALSE	FALSE	NYyC8c	126258679	0.973632	0.0553847	TRUE	reported	0.0028	9.652e-06	7180	TRUE	reported	QlfMxW	2	TRUE	287813	0.00268043	19.2918
M01898	adenocarcinoma	rs6798346	A	G	A	G	-0.0167	-0.0182754	0.627	0.597848	FALSE	FALSE	FALSE	6N6Wwp	73028893	0.619754	0.0368309	TRUE	reported	0.0038	8.776e-06	1766	TRUE	reported	bC3agu	2	TRUE	288690	0.0108181	19.2918
M01898	squamous	rs6798346	A	G	A	G	-0.0167	0.046182	0.627	0.597927	FALSE	FALSE	FALSE	KdTwu0	73028893	0.234161	0.0388179	TRUE	reported	0.0038	8.776e-06	1766	TRUE	reported	hnWk32	2	TRUE	288550	0.0108181	19.2918
M01898	SCLC	rs6798346	A	G	A	G	-0.0167	0.0289989	0.627	0.597886	FALSE	FALSE	FALSE	CAKJmE	73028893	0.602625	0.0556998	TRUE	reported	0.0038	8.776e-06	1766	TRUE	reported	CbNm1X	2	TRUE	287813	0.0108181	19.2918
M32672	adenocarcinoma	rs11007183	A	G	A	G	-0.0246	0.10853	0.1131	0.140638	FALSE	FALSE	FALSE	3Ejl0L	28650923	0.03879	0.0525209	TRUE	reported	0.0056	9.791e-06	7354	TRUE	reported	1Uul2R	2	TRUE	288690	0.00261717	19.2919
M32672	squamous	rs11007183	A	G	A	G	-0.0246	0.0468408	0.1131	0.140609	FALSE	FALSE	FALSE	5TNNVO	28650923	0.393788	0.0549279	TRUE	reported	0.0056	9.791e-06	7354	TRUE	reported	zaqm28	2	TRUE	288550	0.00261717	19.2919
M32672	SCLC	rs11007183	A	G	A	G	-0.0246	-0.105992	0.1131	0.14055	FALSE	FALSE	FALSE	PDoYig	28650923	0.180217	0.0790933	TRUE	reported	0.0056	9.791e-06	7354	TRUE	reported	kW7fgY	2	TRUE	287813	0.00261717	19.2919
M02342	adenocarcinoma	rs988694	A	G	A	G	-0.0145	0.00595329	0.477	0.537711	FALSE	FALSE	FALSE	yiZqYn	132869636	0.869947	0.0363615	TRUE	reported	0.0033	8.39e-06	5791	TRUE	reported	MZ00eG	2	TRUE	288690	0.00332284	19.3
M02342	squamous	rs988694	A	G	A	G	-0.0145	-0.00220483	0.477	0.537738	FALSE	FALSE	FALSE	42aXIo	132869636	0.954053	0.0382665	TRUE	reported	0.0033	8.39e-06	5791	TRUE	reported	6cSrBR	2	TRUE	288550	0.00332284	19.3
M02342	SCLC	rs988694	A	G	A	G	-0.0145	0.00937904	0.477	0.537727	FALSE	FALSE	FALSE	5UvzWj	132869636	0.864396	0.0549187	TRUE	reported	0.0033	8.39e-06	5791	TRUE	reported	4mTGxJ	2	TRUE	287813	0.00332284	19.3
M16821	adenocarcinoma	rs7938161	A	G	A	G	0.0145	-0.0740603	0.514	0.464592	FALSE	FALSE	FALSE	mQHDCV	5192046	0.0423087	0.0364745	TRUE	reported	0.0033	9.943e-06	6733	TRUE	reported	Z2Al86	2	TRUE	288690	0.00285928	19.301
M16821	squamous	rs7938161	A	G	A	G	0.0145	0.0474356	0.514	0.464745	FALSE	FALSE	FALSE	F0qcHm	5192046	0.217827	0.0384927	TRUE	reported	0.0033	9.943e-06	6733	TRUE	reported	imuzRJ	2	TRUE	288550	0.00285928	19.301
M16821	SCLC	rs7938161	A	G	A	G	0.0145	-0.0133936	0.514	0.464683	FALSE	FALSE	FALSE	8DDHYa	5192046	0.808099	0.0551451	TRUE	reported	0.0033	9.943e-06	6733	TRUE	reported	IkErQ5	2	TRUE	287813	0.00285928	19.301
M33423	adenocarcinoma	rs12056370	A	G	A	G	-1.492	-0.0349662	0.0169	0.0437995	FALSE	FALSE	FALSE	brhzy7	68960332	0.69437	0.0889881	TRUE	reported	0.3339	7.864e-06	60	TRUE	reported	pkC6dD	2	TRUE	288690	0.249687	19.3011
M33423	squamous	rs12056370	A	G	A	G	-1.492	0.115004	0.0169	0.0438349	FALSE	FALSE	FALSE	8dH2YC	68960332	0.21604	0.0929602	TRUE	reported	0.3339	7.864e-06	60	TRUE	reported	PftM6V	2	TRUE	288550	0.249687	19.3011
M33423	SCLC	rs12056370	A	G	A	G	-1.492	-0.117856	0.0169	0.0437979	FALSE	FALSE	FALSE	l7rmyI	68960332	0.380116	0.134281	TRUE	reported	0.3339	7.864e-06	60	TRUE	reported	Hzrih9	2	TRUE	287813	0.249687	19.3011
M15500	adenocarcinoma	rs12980652	A	T	A	T	-0.0145	-0.116762	0.0318	0.0141688	FALSE	TRUE	FALSE	lz4Su0	31776864	0.441189	0.151602	TRUE	reported	0.0033	9.45e-06	7349	TRUE	reported	cG2zsA	2	TRUE	288690	0.00262024	19.3014
M15500	squamous	rs12980652	A	T	A	T	-0.0145	-0.126902	0.0318	0.0141677	FALSE	TRUE	FALSE	p4sU21	31776864	0.429495	0.160623	TRUE	reported	0.0033	9.45e-06	7349	TRUE	reported	5K4zPD	2	TRUE	288550	0.00262024	19.3014
M15500	SCLC	rs12980652	A	T	A	T	-0.0145	-0.376625	0.0318	0.0141632	FALSE	TRUE	FALSE	Z4TD73	31776864	0.09683	0.226826	TRUE	reported	0.0033	9.45e-06	7349	TRUE	reported	k6oXit	2	TRUE	287813	0.00262024	19.3014
M32709	adenocarcinoma	rs8191829	A	G	A	G	0.0145	0.0220233	0.2363	0.260719	FALSE	FALSE	FALSE	D6y7pT	160058446	0.596098	0.0415519	TRUE	reported	0.0033	9.554e-06	7363	TRUE	reported	KXpgbw	2	TRUE	288690	0.00261527	19.3015
M32709	squamous	rs8191829	A	G	A	G	0.0145	0.0239492	0.2363	0.260722	FALSE	FALSE	FALSE	db797e	160058446	0.584509	0.0437979	TRUE	reported	0.0033	9.554e-06	7363	TRUE	reported	1RkeYh	2	TRUE	288550	0.00261527	19.3015
M32709	SCLC	rs8191829	A	G	A	G	0.0145	0.0885741	0.2363	0.260755	FALSE	FALSE	FALSE	y8mmDb	160058446	0.157936	0.0627274	TRUE	reported	0.0033	9.554e-06	7363	TRUE	reported	A4KihG	2	TRUE	287813	0.00261527	19.3015
M01107	adenocarcinoma	rs10492266	T	C	T	C	-0.0167	-0.0128778	0.4255	0.359737	FALSE	FALSE	FALSE	hGwwPk	115167892	0.732933	0.0377398	TRUE	reported	0.0038	8.776e-06	5344	TRUE	reported	rd5ETB	2	TRUE	288690	0.00360108	19.3065
M01107	squamous	rs10492266	T	C	T	C	-0.0167	-0.0831149	0.4255	0.359645	FALSE	FALSE	FALSE	WXg0uv	115167892	0.0366792	0.0397809	TRUE	reported	0.0038	8.776e-06	5344	TRUE	reported	CvxICd	2	TRUE	288550	0.00360108	19.3065
M01107	SCLC	rs10492266	T	C	T	C	-0.0167	0.0589832	0.4255	0.359774	FALSE	FALSE	FALSE	UtqOo9	115167892	0.302221	0.0571718	TRUE	reported	0.0038	8.776e-06	5344	TRUE	reported	MQJdnT	2	TRUE	287813	0.00360108	19.3065
M33939	adenocarcinoma	rs9397729	A	T	A	T	0.0167	-0.0161933	0.264	0.314883	FALSE	TRUE	FALSE	wL9NzI	150194714	0.677269	0.0389081	TRUE	reported	0.0038	9.985e-06	6502	TRUE	reported	ftkCCp	2	TRUE	288690	0.00296163	19.3078
M33939	squamous	rs9397729	A	T	A	T	0.0167	0.0132916	0.264	0.314905	FALSE	TRUE	FALSE	CcmMdm	150194714	0.746167	0.0410616	TRUE	reported	0.0038	9.985e-06	6502	TRUE	reported	Ih51kk	2	TRUE	288550	0.00296163	19.3078
M33939	SCLC	rs9397729	A	T	A	T	0.0167	-0.0152306	0.264	0.314873	FALSE	TRUE	FALSE	iWMNjB	150194714	0.796366	0.0590211	TRUE	reported	0.0038	9.985e-06	6502	TRUE	reported	dntXgz	2	TRUE	287813	0.00296163	19.3078
M32405	adenocarcinoma	rs2878559	T	C	T	C	-0.0167	-0.0011646	0.6236	0.535575	FALSE	FALSE	FALSE	57appW	196422065	0.97444	0.0363482	TRUE	reported	0.0038	8.9e-06	7358	TRUE	reported	tke3SH	2	TRUE	288690	0.00261799	19.3085
M32405	squamous	rs2878559	T	C	T	C	-0.0167	0.00587651	0.6236	0.535579	FALSE	FALSE	FALSE	g8chJb	196422065	0.878012	0.038286	TRUE	reported	0.0038	8.9e-06	7358	TRUE	reported	7bAXqv	2	TRUE	288550	0.00261799	19.3085
M32405	SCLC	rs2878559	T	C	T	C	-0.0167	-0.031377	0.6236	0.535552	FALSE	FALSE	FALSE	8Q4WVU	196422065	0.568802	0.055065	TRUE	reported	0.0038	8.9e-06	7358	TRUE	reported	KROiDe	2	TRUE	287813	0.00261799	19.3085
M33178	adenocarcinoma	rs860640	T	C	T	C	-0.3427	-0.0097862	0.0483	0.0452031	FALSE	FALSE	FALSE	acPIlp	137630220	0.913439	0.0900283	TRUE	reported	0.0748	4.691e-06	25	TRUE	reported	FlCK9I	2	TRUE	288690	0.456411	19.3114
M33178	squamous	rs860640	T	C	T	C	-0.3427	-0.0349252	0.0483	0.0451955	FALSE	FALSE	FALSE	TFaMva	137630220	0.714108	0.0953342	TRUE	reported	0.0748	4.691e-06	25	TRUE	reported	pEtHa3	2	TRUE	288550	0.456411	19.3114
M33178	SCLC	rs860640	T	C	T	C	-0.3427	0.113474	0.0483	0.0452169	FALSE	FALSE	FALSE	1dZ5Lf	137630220	0.410651	0.13792	TRUE	reported	0.0748	4.691e-06	25	TRUE	reported	tEqCNT	2	TRUE	287813	0.456411	19.3114
M35257	adenocarcinoma	rs1397182	A	G	A	G	0.0189	0.0623364	0.1245	0.109678	FALSE	FALSE	FALSE	OP5SXU	217813619	0.28313	0.0580784	TRUE	reported	0.0043	9.784e-06	6538	TRUE	reported	rFbEm6	2	TRUE	288690	0.00294619	19.3132
M35257	squamous	rs1397182	A	G	A	G	0.0189	-0.0101018	0.1245	0.109642	FALSE	FALSE	FALSE	X9YHYW	217813619	0.868582	0.0610531	TRUE	reported	0.0043	9.784e-06	6538	TRUE	reported	GrwDGa	2	TRUE	288550	0.00294619	19.3132
M35257	SCLC	rs1397182	A	G	A	G	0.0189	-0.102564	0.1245	0.109622	FALSE	FALSE	FALSE	szGIf7	217813619	0.239929	0.0872761	TRUE	reported	0.0043	9.784e-06	6538	TRUE	reported	Q4nazi	2	TRUE	287813	0.00294619	19.3132
M32198	adenocarcinoma	rs2764907	C	G	C	G	0.0189	-0.0359502	0.0855	0.111605	FALSE	TRUE	FALSE	cbIS2H	58891200	0.536864	0.058213	TRUE	reported	0.0043	9.953e-06	7356	TRUE	reported	Ewgv3M	2	TRUE	288690	0.00261942	19.3138
M32198	squamous	rs2764907	C	G	C	G	0.0189	-0.0612398	0.0855	0.11159	FALSE	TRUE	FALSE	rrR3v1	58891200	0.320158	0.0616013	TRUE	reported	0.0043	9.953e-06	7356	TRUE	reported	dzyyxW	2	TRUE	288550	0.00261942	19.3138
M32198	SCLC	rs2764907	C	G	C	G	0.0189	-0.0255263	0.0855	0.111616	FALSE	TRUE	FALSE	VrNojp	58891200	0.771729	0.0879872	TRUE	reported	0.0043	9.953e-06	7356	TRUE	reported	gDWpad	2	TRUE	287813	0.00261942	19.3138
M33178	adenocarcinoma	rs11112162	T	C	T	C	-0.3386	-0.124679	0.0208	0.0136457	FALSE	FALSE	FALSE	acPIlp	104677391	0.434132	0.159407	TRUE	reported	0.0739	4.6e-06	25	TRUE	reported	FlCK9I	2	TRUE	288690	0.456445	19.314
M33178	adenocarcinoma	rs12758010	A	G	A	G	-0.3386	-0.117388	0.0208	0.00327476	FALSE	FALSE	FALSE	acPIlp	194134941	0.710454	0.316199	TRUE	reported	0.0739	4.6e-06	25	TRUE	reported	FlCK9I	2	TRUE	288690	0.456445	19.314
M33178	adenocarcinoma	rs16926097	T	G	T	G	0.3386	0.049116	0.9792	0.983849	FALSE	FALSE	FALSE	acPIlp	925271	0.746007	0.151636	TRUE	reported	0.0739	4.6e-06	25	TRUE	reported	FlCK9I	2	TRUE	288690	0.456445	19.314
M33178	adenocarcinoma	rs2029619	T	C	T	C	-0.3386	0.0303877	0.0208	0.0378683	FALSE	FALSE	FALSE	acPIlp	141973739	0.74918	0.0950444	TRUE	reported	0.0739	4.6e-06	25	TRUE	reported	FlCK9I	2	TRUE	288690	0.456445	19.314
M33178	adenocarcinoma	rs3781723	T	C	T	C	0.3386	0.0365553	0.9792	0.968884	FALSE	FALSE	FALSE	acPIlp	75184168	0.731058	0.106352	TRUE	reported	0.0739	4.6e-06	25	TRUE	reported	FlCK9I	2	TRUE	288690	0.456445	19.314
M33178	squamous	rs11112162	T	C	T	C	-0.3386	-0.0124873	0.0208	0.0136538	FALSE	FALSE	FALSE	TFaMva	104677391	0.940822	0.168208	TRUE	reported	0.0739	4.6e-06	25	TRUE	reported	pEtHa3	2	TRUE	288550	0.456445	19.314
M33178	squamous	rs12758010	A	G	A	G	-0.3386	-0.463222	0.0208	0.0032686	FALSE	FALSE	FALSE	TFaMva	194134941	0.182983	0.347862	TRUE	reported	0.0739	4.6e-06	25	TRUE	reported	pEtHa3	2	TRUE	288550	0.456445	19.314
M33178	squamous	rs16926097	T	G	T	G	0.3386	-0.0935808	0.9792	0.983839	FALSE	FALSE	FALSE	TFaMva	925271	0.562081	0.161415	TRUE	reported	0.0739	4.6e-06	25	TRUE	reported	pEtHa3	2	TRUE	288550	0.456445	19.314
M33178	squamous	rs2029619	T	C	T	C	-0.3386	0.0481645	0.0208	0.0378698	FALSE	FALSE	FALSE	TFaMva	141973739	0.630436	0.10011	TRUE	reported	0.0739	4.6e-06	25	TRUE	reported	pEtHa3	2	TRUE	288550	0.456445	19.314
M33178	squamous	rs3781723	T	C	T	C	0.3386	0.0798116	0.9792	0.968888	FALSE	FALSE	FALSE	TFaMva	75184168	0.47382	0.111425	TRUE	reported	0.0739	4.6e-06	25	TRUE	reported	pEtHa3	2	TRUE	288550	0.456445	19.314
M33178	SCLC	rs11112162	T	C	T	C	-0.3386	0.239614	0.0208	0.0136636	FALSE	FALSE	FALSE	1dZ5Lf	104677391	0.315108	0.238526	TRUE	reported	0.0739	4.6e-06	25	TRUE	reported	tEqCNT	2	TRUE	287813	0.456445	19.314
M33178	SCLC	rs12758010	A	G	A	G	-0.3386	-0.338797	0.0208	0.00327251	FALSE	FALSE	FALSE	1dZ5Lf	194134941	0.494075	0.495433	TRUE	reported	0.0739	4.6e-06	25	TRUE	reported	tEqCNT	2	TRUE	287813	0.456445	19.314
M33178	SCLC	rs16926097	T	G	T	G	0.3386	-0.0211054	0.9792	0.983842	FALSE	FALSE	FALSE	1dZ5Lf	925271	0.928741	0.236001	TRUE	reported	0.0739	4.6e-06	25	TRUE	reported	tEqCNT	2	TRUE	287813	0.456445	19.314
M33178	SCLC	rs2029619	T	C	T	C	-0.3386	-0.246527	0.0208	0.0378421	FALSE	FALSE	FALSE	1dZ5Lf	141973739	0.0857038	0.143453	TRUE	reported	0.0739	4.6e-06	25	TRUE	reported	tEqCNT	2	TRUE	287813	0.456445	19.314
M33178	SCLC	rs3781723	T	C	T	C	0.3386	0.0514531	0.9792	0.968879	FALSE	FALSE	FALSE	1dZ5Lf	75184168	0.747326	0.159709	TRUE	reported	0.0739	4.6e-06	25	TRUE	reported	tEqCNT	2	TRUE	287813	0.456445	19.314
M34322	adenocarcinoma	rs1111835	A	G	A	G	0.2508	-0.0838894	0.027	0.012077	FALSE	FALSE	FALSE	Ox0RjN	78908583	0.606278	0.162767	TRUE	reported	0.0563	8.523e-06	75	TRUE	reported	3GaUIK	2	TRUE	288690	0.209231	19.3152
M34322	squamous	rs1111835	A	G	A	G	0.2508	0.00848844	0.027	0.012077	FALSE	FALSE	FALSE	Fy8DJP	78908583	0.962158	0.178911	TRUE	reported	0.0563	8.523e-06	75	TRUE	reported	IhaA3J	2	TRUE	288550	0.209231	19.3152
M34322	SCLC	rs1111835	A	G	A	G	0.2508	-0.202753	0.027	0.012071	FALSE	FALSE	FALSE	Ly9qMd	78908583	0.431452	0.257723	TRUE	reported	0.0563	8.523e-06	75	TRUE	reported	pyHAAU	2	TRUE	287813	0.209231	19.3152
M33423	adenocarcinoma	rs9892632	A	G	A	G	-1.4923	0.0841519	0.0169	0.039306	FALSE	FALSE	FALSE	brhzy7	7069031	0.364543	0.0928069	TRUE	reported	0.3338	7.825e-06	60	TRUE	reported	pkC6dD	2	TRUE	288690	0.249875	19.3204
M33423	squamous	rs9892632	A	G	A	G	-1.4923	0.174046	0.0169	0.039319	FALSE	FALSE	FALSE	8dH2YC	7069031	0.0751017	0.0977869	TRUE	reported	0.3338	7.825e-06	60	TRUE	reported	PftM6V	2	TRUE	288550	0.249875	19.3204
M33423	SCLC	rs9892632	A	G	A	G	-1.4923	0.0579977	0.0169	0.039293	FALSE	FALSE	FALSE	l7rmyI	7069031	0.676831	0.139152	TRUE	reported	0.3338	7.825e-06	60	TRUE	reported	Hzrih9	2	TRUE	287813	0.249875	19.3204
M34123	adenocarcinoma	rs4271495	A	G	A	G	0.0233	-0.0609397	0.1	0.163167	FALSE	FALSE	FALSE	CvXKLs	73764689	0.215607	0.0492126	TRUE	reported	0.0053	9.538e-06	7049	TRUE	reported	8x9eVr	2	TRUE	288690	0.00273428	19.3213
M34123	squamous	rs4271495	A	G	A	G	0.0233	-0.0257684	0.1	0.163197	FALSE	FALSE	FALSE	YSIcId	73764689	0.618828	0.0517947	TRUE	reported	0.0053	9.538e-06	7049	TRUE	reported	CKEGBs	2	TRUE	288550	0.00273428	19.3213
M34123	SCLC	rs4271495	A	G	A	G	0.0233	-0.0161324	0.1	0.163206	FALSE	FALSE	FALSE	5XId49	73764689	0.827169	0.0738888	TRUE	reported	0.0053	9.538e-06	7049	TRUE	reported	TqLf0u	2	TRUE	287813	0.00273428	19.3213
M35439	adenocarcinoma	rs9573172	A	G	A	G	-0.0233	0.0191981	0.9488	0.932165	FALSE	FALSE	FALSE	KJPYZP	73379361	0.788283	0.0714904	TRUE	reported	0.0053	9.487e-06	7256	TRUE	reported	t6gZBP	2	TRUE	288690	0.00265649	19.3215
M35439	squamous	rs9573172	A	G	A	G	-0.0233	0.0789845	0.9488	0.93218	FALSE	FALSE	FALSE	c69uOo	73379361	0.290908	0.0747866	TRUE	reported	0.0053	9.487e-06	7256	TRUE	reported	UYUgzk	2	TRUE	288550	0.00265649	19.3215
M35439	SCLC	rs9573172	A	G	A	G	-0.0233	-0.129318	0.9488	0.932141	FALSE	FALSE	FALSE	1bjfzQ	73379361	0.227589	0.107176	TRUE	reported	0.0053	9.487e-06	7256	TRUE	reported	Qlp4lR	2	TRUE	287813	0.00265649	19.3215
M37104	adenocarcinoma	rs2582379	A	G	A	G	-0.0277	-0.0953568	0.2503	0.201041	FALSE	FALSE	FALSE	e1ZmDV	56482684	0.0347728	0.0451716	TRUE	reported	0.0063	9.486e-06	4520	TRUE	reported	HEBMvK	2	TRUE	288690	0.00425879	19.3235
M37104	squamous	rs2582379	A	G	A	G	-0.0277	-0.0266809	0.2503	0.201085	FALSE	FALSE	FALSE	zAd8Yg	56482684	0.577059	0.0478422	TRUE	reported	0.0063	9.486e-06	4520	TRUE	reported	Tc19A0	2	TRUE	288550	0.00425879	19.3235
M37104	SCLC	rs2582379	A	G	A	G	-0.0277	-0.0776289	0.2503	0.201084	FALSE	FALSE	FALSE	SuuwR6	56482684	0.257522	0.0685605	TRUE	reported	0.0063	9.486e-06	4520	TRUE	reported	ruvYBO	2	TRUE	287813	0.00425879	19.3235
M15778	adenocarcinoma	rs9382939	T	C	T	C	0.0255	-0.125988	0.9661	0.906166	FALSE	FALSE	FALSE	IKCm2g	14091279	0.0469451	0.0634129	TRUE	reported	0.0058	9.998e-06	7308	TRUE	reported	BkFtTa	2	TRUE	288690	0.00263802	19.3244
M15778	squamous	rs9382939	T	C	T	C	0.0255	0.0234316	0.9661	0.906224	FALSE	FALSE	FALSE	IcmEXi	14091279	0.723821	0.0663112	TRUE	reported	0.0058	9.998e-06	7308	TRUE	reported	GgEA9g	2	TRUE	288550	0.00263802	19.3244
M15778	SCLC	rs9382939	T	C	T	C	0.0255	0.000222887	0.9661	0.906211	FALSE	FALSE	FALSE	0z0j1s	14091279	0.99813	0.0951173	TRUE	reported	0.0058	9.998e-06	7308	TRUE	reported	j4uDxg	2	TRUE	287813	0.00263802	19.3244
M34527	adenocarcinoma	rs10790819	C	G	C	G	-0.0255	-0.000528788	0.0904	0.154668	FALSE	TRUE	FALSE	gN2V9z	126658320	0.991671	0.0506544	TRUE	reported	0.0058	9.773e-06	7322	TRUE	reported	5hFOzZ	2	TRUE	288690	0.00263299	19.3244
M34527	squamous	rs10790819	C	G	C	G	-0.0255	-0.00769065	0.0904	0.154669	FALSE	TRUE	FALSE	Yd5PLU	126658320	0.885184	0.0532593	TRUE	reported	0.0058	9.773e-06	7322	TRUE	reported	Afe2yB	2	TRUE	288550	0.00263299	19.3244
M34527	SCLC	rs10790819	C	G	C	G	-0.0255	0.0547983	0.0904	0.154688	FALSE	TRUE	FALSE	rKpYpM	126658320	0.474382	0.0766015	TRUE	reported	0.0058	9.773e-06	7322	TRUE	reported	Jg6atc	2	TRUE	287813	0.00263299	19.3244
M32847	adenocarcinoma	rs17334856	A	G	A	G	-0.0299	-0.0260436	0.1082	0.101632	FALSE	FALSE	FALSE	lZel4Y	4271236	0.667982	0.0607193	TRUE	reported	0.0068	9.323e-06	6967	TRUE	reported	N7Ruz3	2	TRUE	288690	0.00276742	19.3286
M32847	squamous	rs17334856	A	G	A	G	-0.0299	0.0447947	0.1082	0.101666	FALSE	FALSE	FALSE	rcdFjr	4271236	0.483288	0.0638989	TRUE	reported	0.0068	9.323e-06	6967	TRUE	reported	WpHXJw	2	TRUE	288550	0.00276742	19.3286
M32847	SCLC	rs17334856	A	G	A	G	-0.0299	0.101745	0.1082	0.101668	FALSE	FALSE	FALSE	R4igP4	4271236	0.267376	0.0917348	TRUE	reported	0.0068	9.323e-06	6967	TRUE	reported	vzhvU3	2	TRUE	287813	0.00276742	19.3286
M32504	adenocarcinoma	rs2114655	A	G	A	G	0.0299	-0.140776	0.0708	0.0480545	FALSE	FALSE	FALSE	yjf63T	49508113	0.0963119	0.0846519	TRUE	reported	0.0068	9.82e-06	7373	TRUE	reported	7GdG8U	2	TRUE	288690	0.00261543	19.3289
M32504	squamous	rs2114655	A	G	A	G	0.0299	-0.00117129	0.0708	0.0480821	FALSE	FALSE	FALSE	7yKzRQ	49508113	0.989634	0.0901571	TRUE	reported	0.0068	9.82e-06	7373	TRUE	reported	h7UsG1	2	TRUE	288550	0.00261543	19.3289
M32504	SCLC	rs2114655	A	G	A	G	0.0299	0.00830525	0.0708	0.0480843	FALSE	FALSE	FALSE	9Tqmbq	49508113	0.948498	0.128577	TRUE	reported	0.0068	9.82e-06	7373	TRUE	reported	4WArOc	2	TRUE	287813	0.00261543	19.3289
M34322	adenocarcinoma	rs13176512	A	G	A	G	0.1108	-0.0789853	0.0839	0.0570113	FALSE	FALSE	FALSE	Ox0RjN	52208016	0.318037	0.079104	TRUE	reported	0.0251	9.775e-06	248	TRUE	reported	3GaUIK	2	TRUE	288690	0.0728501	19.3293
M34322	squamous	rs13176512	A	G	A	G	0.1108	-0.0325023	0.0839	0.0570298	FALSE	FALSE	FALSE	Fy8DJP	52208016	0.694512	0.082758	TRUE	reported	0.0251	9.775e-06	248	TRUE	reported	IhaA3J	2	TRUE	288550	0.0728501	19.3293
M34322	SCLC	rs13176512	A	G	A	G	0.1108	-0.0302477	0.0839	0.0570353	FALSE	FALSE	FALSE	Ly9qMd	52208016	0.798851	0.118695	TRUE	reported	0.0251	9.775e-06	248	TRUE	reported	pyHAAU	2	TRUE	287813	0.0728501	19.3293
M35527	adenocarcinoma	rs8054116	A	C	A	C	0.0352	0.00316703	0.4278	0.381621	FALSE	FALSE	FALSE	IUg0r5	74846702	0.932427	0.0373507	TRUE	reported	0.008	9.834e-06	1291	TRUE	reported	kCh3XZ	2	TRUE	288690	0.0147746	19.33
M35527	squamous	rs8054116	A	C	A	C	0.0352	-0.00513704	0.4278	0.381607	FALSE	FALSE	FALSE	ysVP0m	74846702	0.896182	0.0393686	TRUE	reported	0.008	9.834e-06	1291	TRUE	reported	ZNcAQW	2	TRUE	288550	0.0147746	19.33
M35527	SCLC	rs8054116	A	C	A	C	0.0352	-0.00987381	0.4278	0.381605	FALSE	FALSE	FALSE	Owwg2W	74846702	0.861181	0.0564632	TRUE	reported	0.008	9.834e-06	1291	TRUE	reported	OJDmpa	2	TRUE	287813	0.0147746	19.33
M17799	adenocarcinoma	rs1954097	T	C	T	C	0.0926	-0.0111534	0.9146	0.771411	FALSE	FALSE	FALSE	RuyidP	86159318	0.796243	0.0431945	TRUE	reported	0.0202	4.639e-06	25	TRUE	reported	ILoJll	2	TRUE	288690	0.456693	19.3333
M17799	squamous	rs1954097	T	C	T	C	0.0926	-0.0362496	0.9146	0.771371	FALSE	FALSE	FALSE	yL5Niw	86159318	0.422536	0.0451974	TRUE	reported	0.0202	4.639e-06	25	TRUE	reported	34fNGM	2	TRUE	288550	0.456693	19.3333
M17799	SCLC	rs1954097	T	C	T	C	0.0926	0.0352183	0.9146	0.771429	FALSE	FALSE	FALSE	Oxcls4	86159318	0.589039	0.0651913	TRUE	reported	0.0202	4.639e-06	25	TRUE	reported	62IEzA	2	TRUE	287813	0.456693	19.3333
M34322	adenocarcinoma	rs3813761	T	C	T	C	-0.189	0.0426825	0.9476	0.948954	FALSE	FALSE	FALSE	Ox0RjN	1839713	0.605309	0.082593	TRUE	reported	0.0424	8.27e-06	75	TRUE	reported	3GaUIK	2	TRUE	288690	0.209442	19.3399
M34322	squamous	rs3813761	T	C	T	C	-0.189	0.168712	0.9476	0.948983	FALSE	FALSE	FALSE	Fy8DJP	1839713	0.0526963	0.0870818	TRUE	reported	0.0424	8.27e-06	75	TRUE	reported	IhaA3J	2	TRUE	288550	0.209442	19.3399
M34322	SCLC	rs3813761	T	C	T	C	-0.189	-0.0243099	0.9476	0.948941	FALSE	FALSE	FALSE	Ly9qMd	1839713	0.846227	0.125352	TRUE	reported	0.0424	8.27e-06	75	TRUE	reported	pyHAAU	2	TRUE	287813	0.209442	19.3399
M33131	adenocarcinoma	rs4245188	A	G	A	G	-0.0528	-0.127234	0.9485	0.984702	FALSE	FALSE	FALSE	hgyodR	111426824	0.377215	0.144086	TRUE	reported	0.012	9.956e-06	2773	TRUE	reported	MTp6g7	2	TRUE	288690	0.0069332	19.346
M33131	squamous	rs4245188	A	G	A	G	-0.0528	0.0527791	0.9485	0.984723	FALSE	FALSE	FALSE	Q2Ty4E	111426824	0.738208	0.157914	TRUE	reported	0.012	9.956e-06	2773	TRUE	reported	2ARJ1G	2	TRUE	288550	0.0069332	19.346
M33131	SCLC	rs4245188	A	G	A	G	-0.0528	-0.273457	0.9485	0.984707	FALSE	FALSE	FALSE	UCFvYX	111426824	0.212406	0.219296	TRUE	reported	0.012	9.956e-06	2773	TRUE	reported	jWBd92	2	TRUE	287813	0.0069332	19.346
M33877	adenocarcinoma	rs7996156	T	C	T	C	0.4229	0.0835049	0.0169	0.0193031	FALSE	FALSE	FALSE	Spljms	37130986	0.530193	0.133031	TRUE	reported	0.0956	9.675e-06	176	TRUE	reported	FAjvGI	2	TRUE	288690	0.10006	19.3462
M33877	squamous	rs7996156	T	C	T	C	0.4229	0.217108	0.0169	0.0193125	FALSE	FALSE	FALSE	O5cSD1	37130986	0.124122	0.14119	TRUE	reported	0.0956	9.675e-06	176	TRUE	reported	5Oh2ho	2	TRUE	288550	0.10006	19.3462
M33877	SCLC	rs7996156	T	C	T	C	0.4229	0.122188	0.0169	0.0193029	FALSE	FALSE	FALSE	iqhrUs	37130986	0.539445	0.199116	TRUE	reported	0.0956	9.675e-06	176	TRUE	reported	dwYwG2	2	TRUE	287813	0.10006	19.3462
M36097	adenocarcinoma	rs9586074	A	C	A	C	1.3057	0.137567	0.9835	0.991234	FALSE	FALSE	FALSE	WHeGb6	103213610	0.492514	0.200443	TRUE	reported	0.2944	9.199e-06	122	TRUE	reported	SnK0vw	2	TRUE	288690	0.138846	19.3478
M36097	squamous	rs9586074	A	C	A	C	1.3057	-0.00987166	0.9835	0.991227	FALSE	FALSE	FALSE	hh60OP	103213610	0.962388	0.209335	TRUE	reported	0.2944	9.199e-06	122	TRUE	reported	oCtO88	2	TRUE	288550	0.138846	19.3478
M36097	SCLC	rs9586074	A	C	A	C	1.3057	-0.0696396	0.9835	0.991228	FALSE	FALSE	FALSE	Di91VJ	103213610	0.821545	0.308743	TRUE	reported	0.2944	9.199e-06	122	TRUE	reported	a02zS8	2	TRUE	287813	0.138846	19.3478
M34534	adenocarcinoma	rs12928583	A	G	A	G	0.0242	-0.0176867	0.544	0.534694	FALSE	FALSE	FALSE	OXviIG	84927670	0.626232	0.0363149	TRUE	reported	0.0055	8.977e-06	4925	TRUE	reported	QNpTGM	2	TRUE	288690	0.00391557	19.3521
M34534	squamous	rs12928583	A	G	A	G	0.0242	0.00813659	0.544	0.534712	FALSE	FALSE	FALSE	0Wg5gV	84927670	0.831314	0.0381969	TRUE	reported	0.0055	8.977e-06	4925	TRUE	reported	NpoqmD	2	TRUE	288550	0.00391557	19.3521
M34534	SCLC	rs12928583	A	G	A	G	0.0242	0.0767856	0.544	0.534754	FALSE	FALSE	FALSE	m0wGPQ	84927670	0.161367	0.0548277	TRUE	reported	0.0055	8.977e-06	4925	TRUE	reported	4FdY7Q	2	TRUE	287813	0.00391557	19.3521
M34395	adenocarcinoma	rs16881070	T	G	T	G	0.0198	-0.0132348	0.7582	0.652746	FALSE	FALSE	FALSE	b0XIDS	28830017	0.729641	0.0382947	TRUE	reported	0.0045	8.837e-06	5208	TRUE	reported	q1vptr	2	TRUE	288690	0.00370359	19.3526
M34395	squamous	rs16881070	T	G	T	G	0.0198	-0.0555122	0.7582	0.652706	FALSE	FALSE	FALSE	UOWLOo	28830017	0.169051	0.0403649	TRUE	reported	0.0045	8.837e-06	5208	TRUE	reported	BrPv4s	2	TRUE	288550	0.00370359	19.3526
M34395	SCLC	rs16881070	T	G	T	G	0.0198	-0.0771845	0.7582	0.652713	FALSE	FALSE	FALSE	kWRGCs	28830017	0.182461	0.0578934	TRUE	reported	0.0045	8.837e-06	5208	TRUE	reported	NXC1s0	2	TRUE	287813	0.00370359	19.3526
M34344	adenocarcinoma	rs3748400	T	C	T	C	-0.0396	0.0130828	0.7691	0.774116	FALSE	FALSE	FALSE	rYBDF1	87412233	0.762769	0.0433426	TRUE	reported	0.009	9.882e-06	5270	TRUE	reported	NRJN4K	2	TRUE	288690	0.00366018	19.3527
M34344	squamous	rs3748400	T	C	T	C	-0.0396	-0.0154013	0.7691	0.774094	FALSE	FALSE	FALSE	RcTWl6	87412233	0.735956	0.0456724	TRUE	reported	0.009	9.882e-06	5270	TRUE	reported	SKAlKd	2	TRUE	288550	0.00366018	19.3527
M34344	SCLC	rs3748400	T	C	T	C	-0.0396	-0.0450515	0.7691	0.774086	FALSE	FALSE	FALSE	hSCOYm	87412233	0.491407	0.0654748	TRUE	reported	0.009	9.882e-06	5270	TRUE	reported	XrnYN1	2	TRUE	287813	0.00366018	19.3527
M33423	adenocarcinoma	rs4490621	T	C	T	C	1.4958	-0.44265	0.9824	0.997597	FALSE	FALSE	FALSE	brhzy7	90017645	0.2253	0.365056	TRUE	reported	0.3343	7.676e-06	60	TRUE	reported	pkC6dD	2	TRUE	288690	0.250192	19.3531
M33423	squamous	rs4490621	T	C	T	C	1.4958	-0.767513	0.9824	0.997594	FALSE	FALSE	FALSE	8dH2YC	90017645	0.0473347	0.386989	TRUE	reported	0.3343	7.676e-06	60	TRUE	reported	PftM6V	2	TRUE	288550	0.250192	19.3531
M33423	SCLC	rs4490621	T	C	T	C	1.4958	0.381674	0.9824	0.997606	FALSE	FALSE	FALSE	l7rmyI	90017645	0.498733	0.564201	TRUE	reported	0.3343	7.676e-06	60	TRUE	reported	Hzrih9	2	TRUE	287813	0.250192	19.3531
M01284	adenocarcinoma	rs892051	T	C	T	C	0.011	-0.0110679	0.2576	0.205086	FALSE	FALSE	FALSE	Nl6lIV	22506585	0.80605	0.0450787	TRUE	reported	0.0025	7.667e-06	5687	TRUE	reported	y0jbOZ	2	TRUE	288690	0.00339271	19.3532
M01284	squamous	rs892051	T	C	T	C	0.011	0.00135139	0.2576	0.205086	FALSE	FALSE	FALSE	nTASvg	22506585	0.977397	0.0476978	TRUE	reported	0.0025	7.667e-06	5687	TRUE	reported	5pQCPh	2	TRUE	288550	0.00339271	19.3532
M01284	SCLC	rs892051	T	C	T	C	0.011	0.0605919	0.2576	0.205116	FALSE	FALSE	FALSE	3ls1BY	22506585	0.374409	0.0682154	TRUE	reported	0.0025	7.667e-06	5687	TRUE	reported	WdM29W	2	TRUE	287813	0.00339271	19.3532
M34400	adenocarcinoma	rs4724785	T	C	T	C	0.0198	0.0812931	0.6803	0.77991	FALSE	FALSE	FALSE	oTJvP9	6172504	0.0644362	0.0439623	TRUE	reported	0.0045	9.592e-06	5689	TRUE	reported	iTbTBb	2	TRUE	288690	0.00339152	19.3532
M34400	squamous	rs4724785	T	C	T	C	0.0198	0.0481991	0.6803	0.779884	FALSE	FALSE	FALSE	yjh4u3	6172504	0.298142	0.0463263	TRUE	reported	0.0045	9.592e-06	5689	TRUE	reported	6n3UpK	2	TRUE	288550	0.00339152	19.3532
M34400	SCLC	rs4724785	T	C	T	C	0.0198	0.00598122	0.6803	0.779854	FALSE	FALSE	FALSE	W4XdP0	6172504	0.928379	0.0665437	TRUE	reported	0.0045	9.592e-06	5689	TRUE	reported	52wOew	2	TRUE	287813	0.00339152	19.3532
M35326	adenocarcinoma	rs1882903	C	G	C	G	0.011	0.0104381	0.2012	0.241209	FALSE	TRUE	FALSE	gTDyEv	60164638	0.805491	0.0423888	TRUE	reported	0.0025	6.961e-06	5768	TRUE	reported	fQiJ1W	2	TRUE	288690	0.00334522	19.3533
M35326	adenocarcinoma	rs4878377	A	T	A	T	0.0154	0.0809401	0.9346	0.941802	FALSE	TRUE	FALSE	gTDyEv	28972318	0.295722	0.0774062	TRUE	reported	0.0035	8.592e-06	5768	TRUE	reported	fQiJ1W	2	TRUE	288690	0.00334522	19.3533
M35326	squamous	rs1882903	C	G	C	G	0.011	-0.0127911	0.2012	0.241193	FALSE	TRUE	FALSE	KxlbXJ	60164638	0.774257	0.0445976	TRUE	reported	0.0025	6.961e-06	5768	TRUE	reported	Bke0TX	2	TRUE	288550	0.00334522	19.3533
M35326	squamous	rs4878377	A	T	A	T	0.0154	0.0600779	0.9346	0.941795	FALSE	TRUE	FALSE	KxlbXJ	28972318	0.462562	0.0817793	TRUE	reported	0.0035	8.592e-06	5768	TRUE	reported	Bke0TX	2	TRUE	288550	0.00334522	19.3533
M35326	SCLC	rs1882903	C	G	C	G	0.011	-0.105431	0.2012	0.241154	FALSE	TRUE	FALSE	tRDhZM	60164638	0.0992796	0.0639611	TRUE	reported	0.0025	6.961e-06	5768	TRUE	reported	41oebY	2	TRUE	287813	0.00334522	19.3533
M35326	SCLC	rs4878377	A	T	A	T	0.0154	0.0867712	0.9346	0.941788	FALSE	TRUE	FALSE	tRDhZM	28972318	0.458625	0.117082	TRUE	reported	0.0035	8.592e-06	5768	TRUE	reported	41oebY	2	TRUE	287813	0.00334522	19.3533
M33666	adenocarcinoma	rs7009544	T	C	T	C	-0.011	0.0104775	0.7345	0.614485	FALSE	FALSE	FALSE	MUR7Pv	93254718	0.778718	0.0372877	TRUE	reported	0.0025	9.064e-06	6279	TRUE	reported	47r22q	2	TRUE	288690	0.00307382	19.3538
M33666	squamous	rs7009544	T	C	T	C	-0.011	-0.0688695	0.7345	0.61439	FALSE	FALSE	FALSE	TUc5YK	93254718	0.0794548	0.0392675	TRUE	reported	0.0025	9.064e-06	6279	TRUE	reported	JOswlH	2	TRUE	288550	0.00307382	19.3538
M33666	SCLC	rs7009544	T	C	T	C	-0.011	0.0541518	0.7345	0.614504	FALSE	FALSE	FALSE	wExnaA	93254718	0.335122	0.0561829	TRUE	reported	0.0025	9.064e-06	6279	TRUE	reported	MASwH3	2	TRUE	287813	0.00307382	19.3538
M22548	adenocarcinoma	rs11134486	T	C	T	C	-0.0154	-0.0812272	0.8302	0.86324	FALSE	FALSE	FALSE	mOVO1J	168056660	0.120957	0.0523786	TRUE	reported	0.0035	9.082e-06	7184	TRUE	reported	X9aycX	2	TRUE	288690	0.00268763	19.3546
M22548	squamous	rs11134486	T	C	T	C	-0.0154	-0.00728926	0.8302	0.863296	FALSE	FALSE	FALSE	K0lczo	168056660	0.895862	0.0556897	TRUE	reported	0.0035	9.082e-06	7184	TRUE	reported	LTgXY2	2	TRUE	288550	0.00268763	19.3546
M22548	SCLC	rs11134486	T	C	T	C	-0.0154	0.0942615	0.8302	0.863325	FALSE	FALSE	FALSE	Pc2LMp	168056660	0.23657	0.0796393	TRUE	reported	0.0035	9.082e-06	7184	TRUE	reported	LW7lCf	2	TRUE	287813	0.00268763	19.3546
M01561	adenocarcinoma	rs10163969	T	G	T	G	-0.0352	-0.0725662	0.0412	0.119579	FALSE	FALSE	FALSE	4lJCRA	9067441	0.200445	0.0566797	TRUE	reported	0.008	9.385e-06	7276	TRUE	reported	YwvNHB	2	TRUE	288690	0.00265374	19.3547
M01561	squamous	rs10163969	T	G	T	G	-0.0352	0.0209863	0.0412	0.119643	FALSE	FALSE	FALSE	mTyBL7	9067441	0.722796	0.0591623	TRUE	reported	0.008	9.385e-06	7276	TRUE	reported	oolzh3	2	TRUE	288550	0.00265374	19.3547
M01561	SCLC	rs10163969	T	G	T	G	-0.0352	0.0800431	0.0412	0.119655	FALSE	FALSE	FALSE	Ie8lI1	9067441	0.34541	0.0848337	TRUE	reported	0.008	9.385e-06	7276	TRUE	reported	epYPeU	2	TRUE	287813	0.00265374	19.3547
M01493	adenocarcinoma	rs10945970	T	C	T	C	-0.011	0.0103785	0.3103	0.337596	FALSE	FALSE	FALSE	yrzEok	164276686	0.785845	0.0381969	TRUE	reported	0.0025	7.379e-06	7307	TRUE	reported	ih32A3	2	TRUE	288690	0.00264251	19.3547
M01493	squamous	rs10945970	T	C	T	C	-0.011	-0.09547	0.3103	0.337457	FALSE	FALSE	FALSE	M2ZisB	164276686	0.018088	0.0403882	TRUE	reported	0.0025	7.379e-06	7307	TRUE	reported	AJszVE	2	TRUE	288550	0.00264251	19.3547
M01493	SCLC	rs10945970	T	C	T	C	-0.011	-0.033069	0.3103	0.337546	FALSE	FALSE	FALSE	FX8ck0	164276686	0.567562	0.0578487	TRUE	reported	0.0025	7.379e-06	7307	TRUE	reported	GM9oyF	2	TRUE	287813	0.00264251	19.3547
M32698	adenocarcinoma	rs12659397	T	C	T	C	0.011	0.0277397	0.7796	0.698951	FALSE	FALSE	FALSE	eqT8nD	141648582	0.48461	0.0396901	TRUE	reported	0.0025	8.069e-06	7308	TRUE	reported	7i4Zyy	2	TRUE	288690	0.00264215	19.3547
M32698	squamous	rs12659397	T	C	T	C	0.011	-0.114391	0.7796	0.698799	FALSE	FALSE	FALSE	sBjajw	141648582	0.00522649	0.0409603	TRUE	reported	0.0025	8.069e-06	7308	TRUE	reported	lFNPlS	2	TRUE	288550	0.00264215	19.3547
M32698	SCLC	rs12659397	T	C	T	C	0.011	0.100566	0.7796	0.698962	FALSE	FALSE	FALSE	VKhl3G	141648582	0.0935535	0.05997	TRUE	reported	0.0025	8.069e-06	7308	TRUE	reported	zkCTbQ	2	TRUE	287813	0.00264215	19.3547
M35631	adenocarcinoma	rs7966920	T	C	T	C	-0.0154	0.0259033	0.834	0.894538	FALSE	FALSE	FALSE	pfacXm	98197416	0.659186	0.0587326	TRUE	reported	0.0035	9.02e-06	7317	TRUE	reported	scCfwF	2	TRUE	288690	0.00263891	19.3547
M35631	squamous	rs7966920	T	C	T	C	-0.0154	0.0398807	0.834	0.894548	FALSE	FALSE	FALSE	ff6iCA	98197416	0.520956	0.0621317	TRUE	reported	0.0035	9.02e-06	7317	TRUE	reported	Hw1Utn	2	TRUE	288550	0.00263891	19.3547
M35631	SCLC	rs7966920	T	C	T	C	-0.0154	-0.151274	0.834	0.894501	FALSE	FALSE	FALSE	JEZTXr	98197416	0.0894108	0.0890626	TRUE	reported	0.0035	9.02e-06	7317	TRUE	reported	3mFlCf	2	TRUE	287813	0.00263891	19.3547
M33140	adenocarcinoma	rs10033353	T	G	T	G	-0.0154	0.0134434	0.3189	0.347539	FALSE	FALSE	FALSE	lKL3ns	23766682	0.727045	0.038513	TRUE	reported	0.0035	8.891e-06	7319	TRUE	reported	nvjyjH	2	TRUE	288690	0.00263819	19.3547
M33140	squamous	rs10033353	T	G	T	G	-0.0154	0.00801585	0.3189	0.347543	FALSE	FALSE	FALSE	f53LoK	23766682	0.842991	0.0404701	TRUE	reported	0.0035	8.891e-06	7319	TRUE	reported	AXI2Qy	2	TRUE	288550	0.00263819	19.3547
M33140	SCLC	rs10033353	T	G	T	G	-0.0154	0.00711689	0.3189	0.347531	FALSE	FALSE	FALSE	XpYVLO	23766682	0.902662	0.0581925	TRUE	reported	0.0035	8.891e-06	7319	TRUE	reported	rP4jgs	2	TRUE	287813	0.00263819	19.3547
M01359	adenocarcinoma	rs4654501	A	G	A	G	0.011	0.0266257	0.7667	0.832353	FALSE	FALSE	FALSE	O6M0Xm	4175708	0.580055	0.0481213	TRUE	reported	0.0025	7.407e-06	7323	TRUE	reported	8902KV	2	TRUE	288690	0.00263675	19.3547
M01359	squamous	rs4654501	A	G	A	G	0.011	0.0160672	0.7667	0.832355	FALSE	FALSE	FALSE	W40lEq	4175708	0.753128	0.0510853	TRUE	reported	0.0025	7.407e-06	7323	TRUE	reported	L0YrlP	2	TRUE	288550	0.00263675	19.3547
M01359	SCLC	rs4654501	A	G	A	G	0.011	0.0925977	0.7667	0.832374	FALSE	FALSE	FALSE	vkbteN	4175708	0.204144	0.0729212	TRUE	reported	0.0025	7.407e-06	7323	TRUE	reported	x0oMuI	2	TRUE	287813	0.00263675	19.3547
M33447	adenocarcinoma	rs2916164	T	C	T	C	0.0154	-0.0759314	0.334	0.32273	FALSE	FALSE	FALSE	fukQwB	74888497	0.050335	0.0387977	TRUE	reported	0.0035	9.187e-06	7327	TRUE	reported	zWIgsj	2	TRUE	288690	0.00263532	19.3547
M33447	squamous	rs2916164	T	C	T	C	0.0154	-0.0680641	0.334	0.322756	FALSE	FALSE	FALSE	5HFijs	74888497	0.0953169	0.0408061	TRUE	reported	0.0035	9.187e-06	7327	TRUE	reported	udWOEh	2	TRUE	288550	0.00263532	19.3547
M33447	SCLC	rs2916164	T	C	T	C	0.0154	0.0502074	0.334	0.322851	FALSE	FALSE	FALSE	UO7QZW	74888497	0.391659	0.0586116	TRUE	reported	0.0035	9.187e-06	7327	TRUE	reported	05tcYH	2	TRUE	287813	0.00263532	19.3547
M32425	adenocarcinoma	rs3802037	A	G	A	G	-0.022	-0.0112516	0.7114	0.690356	FALSE	FALSE	FALSE	o7Jbjb	90887290	0.773656	0.039123	TRUE	reported	0.005	9.927e-06	7346	TRUE	reported	lMkLhb	2	TRUE	288690	0.00262852	19.3547
M32425	squamous	rs3802037	A	G	A	G	-0.022	-0.0510593	0.7114	0.690334	FALSE	FALSE	FALSE	NfcxN6	90887290	0.217517	0.0414053	TRUE	reported	0.005	9.927e-06	7346	TRUE	reported	UFCrzL	2	TRUE	288550	0.00262852	19.3547
M32425	SCLC	rs3802037	A	G	A	G	-0.022	0.0361921	0.7114	0.690394	FALSE	FALSE	FALSE	fvDSsw	90887290	0.541078	0.0592164	TRUE	reported	0.005	9.927e-06	7346	TRUE	reported	XdmLhb	2	TRUE	287813	0.00262852	19.3547
M32315	adenocarcinoma	rs9373846	A	G	A	G	0.011	0.0309569	0.807	0.77307	FALSE	FALSE	FALSE	IF7kQG	106330509	0.474994	0.043334	TRUE	reported	0.0025	8.855e-06	7349	TRUE	reported	Cd0No2	2	TRUE	288690	0.00262745	19.3547
M32315	squamous	rs9373846	A	G	A	G	0.011	-0.0496329	0.807	0.772987	FALSE	FALSE	FALSE	VTGmOi	106330509	0.274466	0.0454165	TRUE	reported	0.0025	8.855e-06	7349	TRUE	reported	6PNzBO	2	TRUE	288550	0.00262745	19.3547
M32315	SCLC	rs9373846	A	G	A	G	0.011	-0.0475541	0.807	0.773023	FALSE	FALSE	FALSE	fupFqq	106330509	0.466522	0.0653081	TRUE	reported	0.0025	8.855e-06	7349	TRUE	reported	gGVY0M	2	TRUE	287813	0.00262745	19.3547
M00060	adenocarcinoma	rs4074961	T	C	T	C	-0.0044	-0.0343024	0.4317	0.510265	FALSE	FALSE	FALSE	0fhCx2	37627051	0.345525	0.0363641	TRUE	reported	0.001	4.228e-06	7351	TRUE	reported	bF9GK1	2	TRUE	288690	0.00262674	19.3547
M00060	squamous	rs4074961	T	C	T	C	-0.0044	-0.0201596	0.4317	0.510293	FALSE	FALSE	FALSE	avYdrS	37627051	0.599181	0.038357	TRUE	reported	0.001	4.228e-06	7351	TRUE	reported	KS60hK	2	TRUE	288550	0.00262674	19.3547
M00060	SCLC	rs4074961	T	C	T	C	-0.0044	0.0396777	0.4317	0.510348	FALSE	FALSE	FALSE	W4LMmk	37627051	0.469848	0.0548999	TRUE	reported	0.001	4.228e-06	7351	TRUE	reported	2TWWs6	2	TRUE	287813	0.00262674	19.3547
M00054	adenocarcinoma	rs9330454	A	G	A	G	-0.0066	-0.0101623	0.4006	0.356818	FALSE	FALSE	FALSE	3g45AX	89814067	0.789751	0.0381132	TRUE	reported	0.0015	6.044e-06	7355	TRUE	reported	CdW1oQ	2	TRUE	288690	0.00262531	19.3547
M00054	squamous	rs9330454	A	G	A	G	-0.0066	-0.0352732	0.4006	0.356781	FALSE	FALSE	FALSE	UevZ0C	89814067	0.380159	0.0401927	TRUE	reported	0.0015	6.044e-06	7355	TRUE	reported	pcJXYX	2	TRUE	288550	0.00262531	19.3547
M00054	SCLC	rs9330454	A	G	A	G	-0.0066	0.093069	0.4006	0.356875	FALSE	FALSE	FALSE	4bDz44	89814067	0.105658	0.0575202	TRUE	reported	0.0015	6.044e-06	7355	TRUE	reported	gRv0Ny	2	TRUE	287813	0.00262531	19.3547
M32338	adenocarcinoma	rs1992854	T	C	T	C	-0.011	0.024486	0.3742	0.387624	FALSE	FALSE	FALSE	Eq6Ah0	126190763	0.510953	0.0372493	TRUE	reported	0.0025	6.979e-06	7356	TRUE	reported	kWxnp6	2	TRUE	288690	0.00262496	19.3547
M32338	squamous	rs1992854	T	C	T	C	-0.011	0.00915338	0.3742	0.387611	FALSE	FALSE	FALSE	lO2yRX	126190763	0.815809	0.0392953	TRUE	reported	0.0025	6.979e-06	7356	TRUE	reported	s35qzI	2	TRUE	288550	0.00262496	19.3547
M32338	SCLC	rs1992854	T	C	T	C	-0.011	0.0443668	0.3742	0.387622	FALSE	FALSE	FALSE	junc1w	126190763	0.430714	0.0563051	TRUE	reported	0.0025	6.979e-06	7356	TRUE	reported	WiVnIC	2	TRUE	287813	0.00262496	19.3547
M33821	adenocarcinoma	rs2720495	C	G	C	G	0.0154	0.0481184	0.3666	0.327955	FALSE	TRUE	FALSE	MGKFO6	17528087	0.214719	0.0387835	TRUE	reported	0.0035	9.611e-06	7362	TRUE	reported	YCXPlN	2	TRUE	288690	0.00262282	19.3547
M33821	squamous	rs2720495	C	G	C	G	0.0154	0.0456801	0.3666	0.327938	FALSE	TRUE	FALSE	kJ618H	17528087	0.2642	0.0409129	TRUE	reported	0.0035	9.611e-06	7362	TRUE	reported	6x4dEC	2	TRUE	288550	0.00262282	19.3547
M33821	SCLC	rs2720495	C	G	C	G	0.0154	-0.0124326	0.3666	0.327876	FALSE	TRUE	FALSE	QPRBAU	17528087	0.832209	0.0586806	TRUE	reported	0.0035	9.611e-06	7362	TRUE	reported	aUjPPm	2	TRUE	287813	0.00262282	19.3547
M33178	adenocarcinoma	rs3008254	T	C	T	C	-0.3441	0.535811	0.0216	0.00185143	FALSE	FALSE	FALSE	acPIlp	277581	0.199721	0.417837	TRUE	reported	0.075	4.415e-06	25	TRUE	reported	FlCK9I	2	TRUE	288690	0.457109	19.3658
M33178	squamous	rs3008254	T	C	T	C	-0.3441	-0.0501567	0.0216	0.00184539	FALSE	FALSE	FALSE	TFaMva	277581	0.910893	0.448178	TRUE	reported	0.075	4.415e-06	25	TRUE	reported	pEtHa3	2	TRUE	288550	0.457109	19.3658
M33178	SCLC	rs3008254	T	C	T	C	-0.3441	0.679367	0.0216	0.00184838	FALSE	FALSE	FALSE	1dZ5Lf	277581	0.298803	0.653863	TRUE	reported	0.075	4.415e-06	25	TRUE	reported	tEqCNT	2	TRUE	287813	0.457109	19.3658
M34329	adenocarcinoma	rs9965173	A	G	A	G	0.0643	-0.0557884	0.8936	0.911079	FALSE	FALSE	FALSE	hjtA5H	7211757	0.38118	0.0637055	TRUE	reported	0.0146	9.911e-06	1492	TRUE	reported	gtosUB	2	TRUE	288690	0.0128333	19.3702
M34329	squamous	rs9965173	A	G	A	G	0.0643	-0.0081951	0.8936	0.911111	FALSE	FALSE	FALSE	rA9hTW	7211757	0.90386	0.0678481	TRUE	reported	0.0146	9.911e-06	1492	TRUE	reported	IS9JmO	2	TRUE	288550	0.0128333	19.3702
M34329	SCLC	rs9965173	A	G	A	G	0.0643	-0.00761056	0.8936	0.911105	FALSE	FALSE	FALSE	4C4pvD	7211757	0.936983	0.0962596	TRUE	reported	0.0146	9.911e-06	1492	TRUE	reported	SNUCDD	2	TRUE	287813	0.0128333	19.3702
M19934	adenocarcinoma	rs12703488	A	G	A	G	0.0361	-0.184678	0.0182	0.0394255	FALSE	FALSE	FALSE	EJaMUw	140009101	0.050291	0.0943448	TRUE	reported	0.0082	9.337e-06	7354	TRUE	reported	0kCJyF	2	TRUE	288690	0.00262857	19.3762
M19934	squamous	rs12703488	A	G	A	G	0.0361	-0.135927	0.0182	0.0394355	FALSE	FALSE	FALSE	aBUikF	140009101	0.172616	0.0996646	TRUE	reported	0.0082	9.337e-06	7354	TRUE	reported	CXa1z2	2	TRUE	288550	0.00262857	19.3762
M19934	SCLC	rs12703488	A	G	A	G	0.0361	-0.13961	0.0182	0.0394537	FALSE	FALSE	FALSE	f6OXhT	140009101	0.322358	0.141073	TRUE	reported	0.0082	9.337e-06	7354	TRUE	reported	mQ4unh	2	TRUE	287813	0.00262857	19.3762
M34322	adenocarcinoma	rs2425619	C	G	C	G	0.0968	-0.0463678	0.1195	0.112343	FALSE	TRUE	FALSE	Ox0RjN	44106117	0.422636	0.0578254	TRUE	reported	0.0219	9.912e-06	248	TRUE	reported	3GaUIK	2	TRUE	288690	0.0730261	19.3796
M34322	squamous	rs2425619	C	G	C	G	0.0968	-0.0505503	0.1195	0.112337	FALSE	TRUE	FALSE	Fy8DJP	44106117	0.408634	0.0611766	TRUE	reported	0.0219	9.912e-06	248	TRUE	reported	IhaA3J	2	TRUE	288550	0.0730261	19.3796
M34322	SCLC	rs2425619	C	G	C	G	0.0968	-0.114869	0.1195	0.112341	FALSE	TRUE	FALSE	Ly9qMd	44106117	0.188139	0.0872799	TRUE	reported	0.0219	9.912e-06	248	TRUE	reported	pyHAAU	2	TRUE	287813	0.0730261	19.3796
M34289	adenocarcinoma	rs6929665	A	G	A	G	-0.0207	0.0552274	0.6775	0.684955	FALSE	FALSE	FALSE	e9bgRq	148589919	0.163711	0.0396549	TRUE	reported	0.0047	8.915e-06	2278	TRUE	reported	HpEHdu	2	TRUE	288690	0.00844323	19.3804
M34289	squamous	rs6929665	A	G	A	G	-0.0207	-0.0761107	0.6775	0.684815	FALSE	FALSE	FALSE	ZzfxNV	148589919	0.0684558	0.0417733	TRUE	reported	0.0047	8.915e-06	2278	TRUE	reported	AQatcS	2	TRUE	288550	0.00844323	19.3804
M34289	SCLC	rs6929665	A	G	A	G	-0.0207	0.0159009	0.6775	0.684888	FALSE	FALSE	FALSE	dDl1dl	148589919	0.790395	0.0598231	TRUE	reported	0.0047	8.915e-06	2278	TRUE	reported	BbWmzB	2	TRUE	287813	0.00844323	19.3804
M33178	adenocarcinoma	rs7295522	T	C	T	C	-0.3392	0.093765	0.0217	0.0204413	FALSE	FALSE	FALSE	acPIlp	108935128	0.460979	0.127184	TRUE	reported	0.0739	4.428e-06	25	TRUE	reported	FlCK9I	2	TRUE	288690	0.457324	19.3825
M33178	squamous	rs7295522	T	C	T	C	-0.3392	0.0191215	0.0217	0.0204316	FALSE	FALSE	FALSE	TFaMva	108935128	0.887323	0.134951	TRUE	reported	0.0739	4.428e-06	25	TRUE	reported	pEtHa3	2	TRUE	288550	0.457324	19.3825
M33178	SCLC	rs7295522	T	C	T	C	-0.3392	-0.143725	0.0217	0.0204235	FALSE	FALSE	FALSE	1dZ5Lf	108935128	0.453121	0.191577	TRUE	reported	0.0739	4.428e-06	25	TRUE	reported	tEqCNT	2	TRUE	287813	0.457324	19.3825
M17799	adenocarcinoma	rs13035089	T	G	T	G	0.063	-0.0148823	0.8393	0.88762	FALSE	FALSE	FALSE	RuyidP	179309102	0.794096	0.0570214	TRUE	reported	0.0143	9.807e-06	1739	TRUE	reported	ILoJll	2	TRUE	288690	0.011038	19.3869
M17799	squamous	rs13035089	T	G	T	G	0.063	-0.0425276	0.8393	0.88761	FALSE	FALSE	FALSE	yL5Niw	179309102	0.479252	0.0601092	TRUE	reported	0.0143	9.807e-06	1739	TRUE	reported	34fNGM	2	TRUE	288550	0.011038	19.3869
M17799	SCLC	rs13035089	T	G	T	G	0.063	0.0831829	0.8393	0.887659	FALSE	FALSE	FALSE	Oxcls4	179309102	0.334358	0.0861666	TRUE	reported	0.0143	9.807e-06	1739	TRUE	reported	62IEzA	2	TRUE	287813	0.011038	19.3869
M33178	adenocarcinoma	rs7643344	A	G	A	G	-0.3388	0.0236045	0.0208	0.007533	FALSE	FALSE	FALSE	acPIlp	4722315	0.9056	0.199042	TRUE	reported	0.0738	4.47e-06	25	TRUE	reported	FlCK9I	2	TRUE	288690	0.45741	19.3893
M33178	squamous	rs7643344	A	G	A	G	-0.3388	-0.123455	0.0208	0.007525	FALSE	FALSE	FALSE	TFaMva	4722315	0.562848	0.213363	TRUE	reported	0.0738	4.47e-06	25	TRUE	reported	pEtHa3	2	TRUE	288550	0.45741	19.3893
M33178	SCLC	rs7643344	A	G	A	G	-0.3388	-0.470239	0.0208	0.00752	FALSE	FALSE	FALSE	1dZ5Lf	4722315	0.120684	0.303006	TRUE	reported	0.0738	4.47e-06	25	TRUE	reported	tEqCNT	2	TRUE	287813	0.45741	19.3893
M34322	adenocarcinoma	rs17797732	T	C	T	C	0.1238	0.00965709	0.0526	0.0780939	FALSE	FALSE	FALSE	Ox0RjN	24008230	0.888367	0.0687968	TRUE	reported	0.028	9.533e-06	248	TRUE	reported	3GaUIK	2	TRUE	288690	0.0730671	19.3914
M34322	squamous	rs17797732	T	C	T	C	0.1238	-0.00883288	0.0526	0.078091	FALSE	FALSE	FALSE	Fy8DJP	24008230	0.90271	0.0722594	TRUE	reported	0.028	9.533e-06	248	TRUE	reported	IhaA3J	2	TRUE	288550	0.0730671	19.3914
M34322	SCLC	rs17797732	T	C	T	C	0.1238	-0.0539932	0.0526	0.0780909	FALSE	FALSE	FALSE	Ly9qMd	24008230	0.603582	0.103982	TRUE	reported	0.028	9.533e-06	248	TRUE	reported	pyHAAU	2	TRUE	287813	0.0730671	19.3914
M34533	adenocarcinoma	rs12026640	A	C	A	C	-0.0392	-0.00170906	0.9001	0.912783	FALSE	FALSE	FALSE	5jvINl	208151652	0.978577	0.0636449	TRUE	reported	0.0089	9.542e-06	5856	TRUE	reported	zJDZP3	2	TRUE	288690	0.00330183	19.3929
M34533	squamous	rs12026640	A	C	A	C	-0.0392	0.0715972	0.9001	0.912819	FALSE	FALSE	FALSE	9NQ2kq	208151652	0.288486	0.0674523	TRUE	reported	0.0089	9.542e-06	5856	TRUE	reported	AYCrw8	2	TRUE	288550	0.00330183	19.3929
M34533	SCLC	rs12026640	A	C	A	C	-0.0392	-0.0720052	0.9001	0.912778	FALSE	FALSE	FALSE	0vfLkM	208151652	0.457019	0.0968118	TRUE	reported	0.0089	9.542e-06	5856	TRUE	reported	Bi5WPO	2	TRUE	287813	0.00330183	19.3929
M32869	adenocarcinoma	rs2071427	T	C	T	C	0.0304	0.0340636	0.2568	0.332266	FALSE	FALSE	FALSE	LLItV8	40098239	0.375563	0.0384421	TRUE	reported	0.0069	9.143e-06	2148	TRUE	reported	8kWVQh	2	TRUE	288690	0.00895587	19.393
M32869	squamous	rs2071427	T	C	T	C	0.0304	-0.0475494	0.2568	0.332181	FALSE	FALSE	FALSE	ABqUaS	40098239	0.240175	0.0404831	TRUE	reported	0.0069	9.143e-06	2148	TRUE	reported	msXOuW	2	TRUE	288550	0.00895587	19.393
M32869	SCLC	rs2071427	T	C	T	C	0.0304	-0.0744152	0.2568	0.332185	FALSE	FALSE	FALSE	bT2PY3	40098239	0.199789	0.0580392	TRUE	reported	0.0069	9.143e-06	2148	TRUE	reported	zDisCY	2	TRUE	287813	0.00895587	19.393
M33178	adenocarcinoma	rs247858	A	C	A	C	-0.3421	0.0103529	0.0218	0.126143	FALSE	FALSE	FALSE	acPIlp	84507048	0.852914	0.0558404	TRUE	reported	0.0745	4.427e-06	25	TRUE	reported	FlCK9I	2	TRUE	288690	0.457536	19.3991
M33178	squamous	rs247858	A	C	A	C	-0.3421	-0.00762553	0.0218	0.126146	FALSE	FALSE	FALSE	TFaMva	84507048	0.896189	0.0584434	TRUE	reported	0.0745	4.427e-06	25	TRUE	reported	pEtHa3	2	TRUE	288550	0.457536	19.3991
M33178	SCLC	rs247858	A	C	A	C	-0.3421	0.0345329	0.0218	0.126166	FALSE	FALSE	FALSE	1dZ5Lf	84507048	0.680566	0.0838805	TRUE	reported	0.0745	4.427e-06	25	TRUE	reported	tEqCNT	2	TRUE	287813	0.457536	19.3991
M34350	adenocarcinoma	rs10893653	A	G	A	G	-0.0771	-0.056683	0.9309	0.918332	FALSE	FALSE	FALSE	wx9rKB	127217859	0.403151	0.067802	TRUE	reported	0.0175	9.874e-06	3491	TRUE	reported	wiu3ev	2	TRUE	288690	0.00552936	19.3992
M34350	squamous	rs10893653	A	G	A	G	-0.0771	0.0197575	0.9309	0.918349	FALSE	FALSE	FALSE	9Tdn6s	127217859	0.780542	0.070914	TRUE	reported	0.0175	9.874e-06	3491	TRUE	reported	Hf1u5K	2	TRUE	288550	0.00552936	19.3992
M34350	SCLC	rs10893653	A	G	A	G	-0.0771	-0.0851909	0.9309	0.918325	FALSE	FALSE	FALSE	AdAodk	127217859	0.400332	0.101294	TRUE	reported	0.0175	9.874e-06	3491	TRUE	reported	jZeV3p	2	TRUE	287813	0.00552936	19.3992
M18474	adenocarcinoma	rs12483707	C	G	C	G	0.0849	-0.0464256	0.3543	0.37117	FALSE	TRUE	FALSE	YGW0uy	20973703	0.216539	0.0375677	TRUE	reported	0.0192	9.185e-06	257	TRUE	reported	83Py91	2	TRUE	288690	0.0707025	19.4008
M18474	squamous	rs12483707	C	G	C	G	0.0849	-0.00824974	0.3543	0.371218	FALSE	TRUE	FALSE	nPWrsV	20973703	0.835255	0.0396685	TRUE	reported	0.0192	9.185e-06	257	TRUE	reported	Jmqn5u	2	TRUE	288550	0.0707025	19.4008
M18474	SCLC	rs12483707	C	G	C	G	0.0849	0.0415178	0.3543	0.371248	FALSE	TRUE	FALSE	CmMbUR	20973703	0.465667	0.056909	TRUE	reported	0.0192	9.185e-06	257	TRUE	reported	4s1BfG	2	TRUE	287813	0.0707025	19.4008
M34123	adenocarcinoma	rs164100	T	C	T	C	0.0238	0.00813856	0.3925	0.402283	FALSE	FALSE	FALSE	CvXKLs	11230962	0.82531	0.0368727	TRUE	reported	0.0054	9.251e-06	1644	TRUE	reported	8x9eVr	2	TRUE	288690	0.0116779	19.4016
M34123	squamous	rs164100	T	C	T	C	0.0238	-0.0475893	0.3925	0.402223	FALSE	FALSE	FALSE	YSIcId	11230962	0.218798	0.038699	TRUE	reported	0.0054	9.251e-06	1644	TRUE	reported	CKEGBs	2	TRUE	288550	0.0116779	19.4016
M34123	SCLC	rs164100	T	C	T	C	0.0238	-0.0680517	0.3925	0.402238	FALSE	FALSE	FALSE	5XId49	11230962	0.220811	0.0555808	TRUE	reported	0.0054	9.251e-06	1644	TRUE	reported	TqLf0u	2	TRUE	287813	0.0116779	19.4016
M35854	adenocarcinoma	rs4669658	T	C	T	C	0.0163	-0.0228784	0.3738	0.473414	FALSE	FALSE	FALSE	yRb6vc	10973405	0.528605	0.036307	TRUE	reported	0.0037	8.139e-06	6960	TRUE	reported	wAliOX	2	TRUE	288690	0.00278069	19.402
M35854	squamous	rs4669658	T	C	T	C	0.0163	0.0153769	0.3738	0.473475	FALSE	FALSE	FALSE	WZ1tVX	10973405	0.687342	0.0382068	TRUE	reported	0.0037	8.139e-06	6960	TRUE	reported	WOlKrM	2	TRUE	288550	0.00278069	19.402
M35854	SCLC	rs4669658	T	C	T	C	0.0163	-0.0118105	0.3738	0.473451	FALSE	FALSE	FALSE	orrwpf	10973405	0.829249	0.0547635	TRUE	reported	0.0037	8.139e-06	6960	TRUE	reported	b9cDXY	2	TRUE	287813	0.00278069	19.402
M33389	adenocarcinoma	rs4694010	T	C	T	C	-0.0163	-0.164947	0.9318	0.951623	FALSE	FALSE	FALSE	eacXst	89529428	0.0491813	0.0838566	TRUE	reported	0.0037	8.809e-06	7315	TRUE	reported	Gilyyw	2	TRUE	288690	0.0026461	19.4023
M33389	squamous	rs4694010	T	C	T	C	-0.0163	0.0129256	0.9318	0.951671	FALSE	FALSE	FALSE	t22iQO	89529428	0.884762	0.0891823	TRUE	reported	0.0037	8.809e-06	7315	TRUE	reported	THRtFc	2	TRUE	288550	0.0026461	19.4023
M33389	SCLC	rs4694010	T	C	T	C	-0.0163	0.0236267	0.9318	0.951672	FALSE	FALSE	FALSE	ZKvHza	89529428	0.853963	0.128362	TRUE	reported	0.0037	8.809e-06	7315	TRUE	reported	4cmyRz	2	TRUE	287813	0.0026461	19.4023
M35626	adenocarcinoma	rs2490288	T	C	T	C	0.0163	0.0749754	0.3284	0.250468	FALSE	FALSE	FALSE	tyoUMu	99453496	0.0751484	0.0421315	TRUE	reported	0.0037	8.062e-06	7364	TRUE	reported	xYxgpP	2	TRUE	288690	0.00262854	19.4023
M35626	squamous	rs2490288	T	C	T	C	0.0163	0.0607915	0.3284	0.250451	FALSE	FALSE	FALSE	El1LoX	99453496	0.171811	0.0444901	TRUE	reported	0.0037	8.062e-06	7364	TRUE	reported	cH3SHo	2	TRUE	288550	0.00262854	19.4023
M35626	SCLC	rs2490288	T	C	T	C	0.0163	0.0060232	0.3284	0.250386	FALSE	FALSE	FALSE	KQQJ9K	99453496	0.924625	0.0636637	TRUE	reported	0.0037	8.062e-06	7364	TRUE	reported	S8zy12	2	TRUE	287813	0.00262854	19.4023
M35240	adenocarcinoma	rs6981610	A	G	A	G	0.0141	0.00640215	0.708	0.746519	FALSE	FALSE	FALSE	Uwc03V	9072353	0.878218	0.0417817	TRUE	reported	0.0032	7.911e-06	5694	TRUE	reported	LsbMXY	2	TRUE	288690	0.00339815	19.4082
M35240	squamous	rs6981610	A	G	A	G	0.0141	0.0786635	0.708	0.746582	FALSE	FALSE	FALSE	kLYMs1	9072353	0.0733517	0.0439304	TRUE	reported	0.0032	7.911e-06	5694	TRUE	reported	uOHpVn	2	TRUE	288550	0.00339815	19.4082
M35240	SCLC	rs6981610	A	G	A	G	0.0141	-0.0080611	0.708	0.746526	FALSE	FALSE	FALSE	H7aGgS	9072353	0.897891	0.0628171	TRUE	reported	0.0032	7.911e-06	5694	TRUE	reported	EreYlw	2	TRUE	287813	0.00339815	19.4082
M01638	adenocarcinoma	rs12985777	T	C	T	C	-0.0141	0.00322204	0.2402	0.261623	FALSE	FALSE	FALSE	F71ZbV	2268056	0.937767	0.0412678	TRUE	reported	0.0032	8.861e-06	7104	TRUE	reported	C9yW7F	2	TRUE	288690	0.00272552	19.4096
M01638	squamous	rs12985777	T	C	T	C	-0.0141	0.00771137	0.2402	0.261624	FALSE	FALSE	FALSE	VneBy0	2268056	0.85927	0.0434927	TRUE	reported	0.0032	8.861e-06	7104	TRUE	reported	fzEKx3	2	TRUE	288550	0.00272552	19.4096
M01638	SCLC	rs12985777	T	C	T	C	-0.0141	-0.0591015	0.2402	0.261592	FALSE	FALSE	FALSE	MOT6fv	2268056	0.343584	0.0624021	TRUE	reported	0.0032	8.861e-06	7104	TRUE	reported	Pj6jk6	2	TRUE	287813	0.00272552	19.4096
M33178	adenocarcinoma	rs10252504	T	C	T	C	-0.339	-0.312843	0.0208	0.00478563	FALSE	FALSE	FALSE	acPIlp	52095442	0.220113	0.255126	TRUE	reported	0.0738	4.365e-06	25	TRUE	reported	FlCK9I	2	TRUE	288690	0.457703	19.4122
M33178	adenocarcinoma	rs13337056	A	G	A	G	-0.339	-0.193859	0.0208	0.00756381	FALSE	FALSE	FALSE	acPIlp	5481367	0.347097	0.206181	TRUE	reported	0.0738	4.365e-06	25	TRUE	reported	FlCK9I	2	TRUE	288690	0.457703	19.4122
M33178	adenocarcinoma	rs436268	T	C	T	C	-0.339	-0.122677	0.0208	0.0745822	FALSE	FALSE	FALSE	acPIlp	13256990	0.0835892	0.0709018	TRUE	reported	0.0738	4.365e-06	25	TRUE	reported	FlCK9I	2	TRUE	288690	0.457703	19.4122
M33178	adenocarcinoma	rs6677918	T	C	T	C	-0.339	-0.0127452	0.0208	0.119113	FALSE	FALSE	FALSE	acPIlp	191839485	0.820265	0.0560958	TRUE	reported	0.0738	4.365e-06	25	TRUE	reported	FlCK9I	2	TRUE	288690	0.457703	19.4122
M33178	squamous	rs10252504	T	C	T	C	-0.339	0.184834	0.0208	0.00479664	FALSE	FALSE	FALSE	TFaMva	52095442	0.501992	0.275313	TRUE	reported	0.0738	4.365e-06	25	TRUE	reported	pEtHa3	2	TRUE	288550	0.457703	19.4122
M33178	squamous	rs13337056	A	G	A	G	-0.339	-0.0867316	0.0208	0.00756873	FALSE	FALSE	FALSE	TFaMva	5481367	0.687119	0.215339	TRUE	reported	0.0738	4.365e-06	25	TRUE	reported	pEtHa3	2	TRUE	288550	0.457703	19.4122
M33178	squamous	rs436268	T	C	T	C	-0.339	0.0459313	0.0208	0.07465	FALSE	FALSE	FALSE	TFaMva	13256990	0.534194	0.07389	TRUE	reported	0.0738	4.365e-06	25	TRUE	reported	pEtHa3	2	TRUE	288550	0.457703	19.4122
M33178	squamous	rs6677918	T	C	T	C	-0.339	0.0299974	0.0208	0.11915	FALSE	FALSE	FALSE	TFaMva	191839485	0.607834	0.0584553	TRUE	reported	0.0738	4.365e-06	25	TRUE	reported	pEtHa3	2	TRUE	288550	0.457703	19.4122
M33178	SCLC	rs10252504	T	C	T	C	-0.339	0.0552119	0.0208	0.00479329	FALSE	FALSE	FALSE	1dZ5Lf	52095442	0.887847	0.391491	TRUE	reported	0.0738	4.365e-06	25	TRUE	reported	tEqCNT	2	TRUE	287813	0.457703	19.4122
M33178	SCLC	rs13337056	A	G	A	G	-0.339	-0.281279	0.0208	0.00756584	FALSE	FALSE	FALSE	1dZ5Lf	5481367	0.359903	0.307224	TRUE	reported	0.0738	4.365e-06	25	TRUE	reported	tEqCNT	2	TRUE	287813	0.457703	19.4122
M33178	SCLC	rs436268	T	C	T	C	-0.339	-0.10017	0.0208	0.0746235	FALSE	FALSE	FALSE	1dZ5Lf	13256990	0.348189	0.106779	TRUE	reported	0.0738	4.365e-06	25	TRUE	reported	tEqCNT	2	TRUE	287813	0.457703	19.4122
M33178	SCLC	rs6677918	T	C	T	C	-0.339	-0.0141443	0.0208	0.119125	FALSE	FALSE	FALSE	1dZ5Lf	191839485	0.866392	0.0840708	TRUE	reported	0.0738	4.365e-06	25	TRUE	reported	tEqCNT	2	TRUE	287813	0.457703	19.4122
M33423	adenocarcinoma	rs16891501	A	G	A	G	-0.6946	0.162649	0.0932	0.0425064	FALSE	FALSE	FALSE	brhzy7	26245660	0.07491	0.091324	TRUE	reported	0.155	7.444e-06	60	TRUE	reported	pkC6dD	2	TRUE	288690	0.250768	19.4126
M33423	squamous	rs16891501	A	G	A	G	-0.6946	0.108384	0.0932	0.0424888	FALSE	FALSE	FALSE	8dH2YC	26245660	0.265117	0.09726	TRUE	reported	0.155	7.444e-06	60	TRUE	reported	PftM6V	2	TRUE	288550	0.250768	19.4126
M33423	SCLC	rs16891501	A	G	A	G	-0.6946	0.130873	0.0932	0.0424864	FALSE	FALSE	FALSE	l7rmyI	26245660	0.347655	0.139353	TRUE	reported	0.155	7.444e-06	60	TRUE	reported	Hzrih9	2	TRUE	287813	0.250768	19.4126
M18369	adenocarcinoma	rs1382190	A	G	A	G	-0.0401	0.122274	0.9891	0.988168	FALSE	FALSE	FALSE	qTfQVW	1818404	0.465515	0.167546	TRUE	reported	0.0091	9.323e-06	7354	TRUE	reported	vzgi3a	2	TRUE	288690	0.00263352	19.4128
M18369	squamous	rs1382190	A	G	A	G	-0.0401	0.119697	0.9891	0.988167	FALSE	FALSE	FALSE	go1Epm	1818404	0.496029	0.17583	TRUE	reported	0.0091	9.323e-06	7354	TRUE	reported	Zsy6pk	2	TRUE	288550	0.00263352	19.4128
M18369	SCLC	rs1382190	A	G	A	G	-0.0401	0.194984	0.9891	0.988166	FALSE	FALSE	FALSE	gopxDM	1818404	0.438158	0.251493	TRUE	reported	0.0091	9.323e-06	7354	TRUE	reported	5aDoM3	2	TRUE	287813	0.00263352	19.4128
M32518	adenocarcinoma	rs9471920	T	G	T	G	0.026	-0.0657061	0.0252	0.0183167	FALSE	FALSE	FALSE	30XCpN	42803309	0.629754	0.136299	TRUE	reported	0.0059	9.328e-06	7350	TRUE	reported	43n9Vr	2	TRUE	288690	0.00263517	19.4144
M32518	squamous	rs9471920	T	G	T	G	0.026	-0.234282	0.0252	0.0183019	FALSE	FALSE	FALSE	cxT4ko	42803309	0.107328	0.145488	TRUE	reported	0.0059	9.328e-06	7350	TRUE	reported	k42zsX	2	TRUE	288550	0.00263517	19.4144
M32518	SCLC	rs9471920	T	G	T	G	0.026	-0.00331747	0.0252	0.018323	FALSE	FALSE	FALSE	PZwAyo	42803309	0.98721	0.20695	TRUE	reported	0.0059	9.328e-06	7350	TRUE	reported	lguPUv	2	TRUE	287813	0.00263517	19.4144
M16816	adenocarcinoma	rs17655603	T	C	T	C	0.0904	-0.13888	0.9567	0.957019	FALSE	FALSE	FALSE	voJx3A	96913868	0.122557	0.0899408	TRUE	reported	0.0205	9.912e-06	1244	TRUE	reported	ik1xem	2	TRUE	288690	0.0153912	19.4147
M16816	squamous	rs17655603	T	C	T	C	0.0904	0.0780668	0.9567	0.957063	FALSE	FALSE	FALSE	8K0HXB	96913868	0.409003	0.0945518	TRUE	reported	0.0205	9.912e-06	1244	TRUE	reported	f27FjV	2	TRUE	288550	0.0153912	19.4147
M16816	SCLC	rs17655603	T	C	T	C	0.0904	0.108297	0.9567	0.957058	FALSE	FALSE	FALSE	7mXPjv	96913868	0.424013	0.13546	TRUE	reported	0.0205	9.912e-06	1244	TRUE	reported	GR6ndI	2	TRUE	287813	0.0153912	19.4147
M35451	adenocarcinoma	rs1495673	A	C	A	C	-0.056	-0.00506811	0.3834	0.372436	FALSE	FALSE	FALSE	FsW4qY	28915998	0.893043	0.0376936	TRUE	reported	0.0127	9.76e-06	1383	TRUE	reported	ArVD6N	2	TRUE	288690	0.0138638	19.4151
M35451	squamous	rs1495673	A	C	A	C	-0.056	-0.0384739	0.3834	0.372385	FALSE	FALSE	FALSE	PY9nDF	28915998	0.333814	0.0398092	TRUE	reported	0.0127	9.76e-06	1383	TRUE	reported	ZmmZUf	2	TRUE	288550	0.0138638	19.4151
M35451	SCLC	rs1495673	A	C	A	C	-0.056	-0.0194973	0.3834	0.372421	FALSE	FALSE	FALSE	zwcOGY	28915998	0.732809	0.0571113	TRUE	reported	0.0127	9.76e-06	1383	TRUE	reported	3TPOWd	2	TRUE	287813	0.0138638	19.4151
M34674	adenocarcinoma	rs2099919	T	C	T	C	0.0432	0.0430679	0.9196	0.883139	FALSE	FALSE	FALSE	uFtfzB	16095066	0.453659	0.0574753	TRUE	reported	0.0098	9.722e-06	2545	TRUE	reported	eyghm1	2	TRUE	288690	0.00757747	19.4166
M34674	squamous	rs2099919	T	C	T	C	0.0432	0.0976468	0.9196	0.883155	FALSE	FALSE	FALSE	kwHvN4	16095066	0.105665	0.0603507	TRUE	reported	0.0098	9.722e-06	2545	TRUE	reported	YfBw3M	2	TRUE	288550	0.00757747	19.4166
M34674	SCLC	rs2099919	T	C	T	C	0.0432	0.0396929	0.9196	0.883111	FALSE	FALSE	FALSE	YO302C	16095066	0.645577	0.0863046	TRUE	reported	0.0098	9.722e-06	2545	TRUE	reported	0LcZfA	2	TRUE	287813	0.00757747	19.4166
M34539	adenocarcinoma	rs837767	A	G	A	G	0.0238	-0.161027	0.1777	0.133835	FALSE	FALSE	FALSE	UGMBp0	189980146	0.00303983	0.0543333	TRUE	reported	0.0054	9.601e-06	4800	TRUE	reported	ktDrKS	2	TRUE	288690	0.00403061	19.4171
M34539	squamous	rs837767	A	G	A	G	0.0238	-0.0150903	0.1777	0.133917	FALSE	FALSE	FALSE	4tRRmt	189980146	0.786138	0.0556166	TRUE	reported	0.0054	9.601e-06	4800	TRUE	reported	JiY7Qm	2	TRUE	288550	0.00403061	19.4171
M34539	SCLC	rs837767	A	G	A	G	0.0238	-0.0297795	0.1777	0.13391	FALSE	FALSE	FALSE	jyvGER	189980146	0.709887	0.0800506	TRUE	reported	0.0054	9.601e-06	4800	TRUE	reported	628R4O	2	TRUE	287813	0.00403061	19.4171
M34539	adenocarcinoma	rs11117202	T	C	T	C	-0.0353	-0.0196373	0.6066	0.59488	FALSE	FALSE	FALSE	UGMBp0	86706351	0.595521	0.036992	TRUE	reported	0.008	9.756e-06	738	TRUE	reported	ktDrKS	2	TRUE	288690	0.0257042	19.4174
M34539	squamous	rs11117202	T	C	T	C	-0.0353	-0.0181214	0.6066	0.594879	FALSE	FALSE	FALSE	4tRRmt	86706351	0.642497	0.0390371	TRUE	reported	0.008	9.756e-06	738	TRUE	reported	JiY7Qm	2	TRUE	288550	0.0257042	19.4174
M34539	SCLC	rs11117202	T	C	T	C	-0.0353	-0.049911	0.6066	0.594868	FALSE	FALSE	FALSE	jyvGER	86706351	0.372183	0.0559295	TRUE	reported	0.008	9.756e-06	738	TRUE	reported	628R4O	2	TRUE	287813	0.0257042	19.4174
M37253	adenocarcinoma	rs16977497	A	G	A	G	0.0538	0.0624193	0.0448	0.0397922	FALSE	FALSE	FALSE	cpquiC	73025506	0.507938	0.0942818	TRUE	reported	0.0122	9.914e-06	1411	TRUE	reported	s0jxBg	2	TRUE	288690	0.0135948	19.4191
M37253	squamous	rs16977497	A	G	A	G	0.0538	0.0736805	0.0448	0.0398002	FALSE	FALSE	FALSE	QB41Yn	73025506	0.451276	0.0978118	TRUE	reported	0.0122	9.914e-06	1411	TRUE	reported	zYAoyP	2	TRUE	288550	0.0135948	19.4191
M37253	SCLC	rs16977497	A	G	A	G	0.0538	-0.0911748	0.0448	0.039775	FALSE	FALSE	FALSE	p6o7Tw	73025506	0.522081	0.142429	TRUE	reported	0.0122	9.914e-06	1411	TRUE	reported	L2PeHx	2	TRUE	287813	0.0135948	19.4191
M36399	adenocarcinoma	rs1893625	A	T	A	T	-0.0238	0.0233453	0.2284	0.189567	FALSE	TRUE	FALSE	7oEgBV	71967315	0.614568	0.0463603	TRUE	reported	0.0054	9.855e-06	6486	TRUE	reported	1WKXBc	2	TRUE	288690	0.00298601	19.4193
M36399	squamous	rs1893625	A	T	A	T	-0.0238	0.106172	0.2284	0.189621	FALSE	TRUE	FALSE	mmkuR4	71967315	0.0299592	0.0489132	TRUE	reported	0.0054	9.855e-06	6486	TRUE	reported	7K3kYs	2	TRUE	288550	0.00298601	19.4193
M36399	SCLC	rs1893625	A	T	A	T	-0.0238	0.0812476	0.2284	0.18958	FALSE	TRUE	FALSE	6JUv9b	71967315	0.247401	0.0702418	TRUE	reported	0.0054	9.855e-06	6486	TRUE	reported	egmZpl	2	TRUE	287813	0.00298601	19.4193
M37058	adenocarcinoma	rs12513213	A	G	A	G	0.0119	0.0120016	0.222	0.221051	FALSE	FALSE	FALSE	ll1fSR	30584918	0.782582	0.043491	TRUE	reported	0.0027	8.398e-06	6552	TRUE	reported	w1Fobo	2	TRUE	288690	0.00295602	19.4193
M37058	squamous	rs12513213	A	G	A	G	0.0119	0.0548238	0.222	0.221084	FALSE	FALSE	FALSE	UWA21I	30584918	0.231094	0.0457801	TRUE	reported	0.0027	8.398e-06	6552	TRUE	reported	r7ZOeP	2	TRUE	288550	0.00295602	19.4193
M37058	SCLC	rs12513213	A	G	A	G	0.0119	-0.123203	0.222	0.220986	FALSE	FALSE	FALSE	wySazE	30584918	0.0602421	0.0655676	TRUE	reported	0.0027	8.398e-06	6552	TRUE	reported	tzHaTg	2	TRUE	287813	0.00295602	19.4193
M21188	adenocarcinoma	rs17436977	T	C	T	C	-0.0119	-0.0426529	0.492	0.558234	FALSE	FALSE	FALSE	tMdrR2	98254147	0.242823	0.0365191	TRUE	reported	0.0027	8.096e-06	6556	TRUE	reported	JfaIov	2	TRUE	288690	0.00295422	19.4193
M21188	adenocarcinoma	rs9964067	T	C	T	C	-0.0119	0.00552481	0.6778	0.664384	FALSE	FALSE	FALSE	tMdrR2	49754040	0.885464	0.0383546	TRUE	reported	0.0027	9.326e-06	6556	TRUE	reported	JfaIov	2	TRUE	288690	0.00295422	19.4193
M21188	squamous	rs17436977	T	C	T	C	-0.0119	-0.0505857	0.492	0.558228	FALSE	FALSE	FALSE	6P6giC	98254147	0.188555	0.0384722	TRUE	reported	0.0027	8.096e-06	6556	TRUE	reported	9Lexxa	2	TRUE	288550	0.00295422	19.4193
M21188	squamous	rs9964067	T	C	T	C	-0.0119	-0.103119	0.6778	0.664275	FALSE	FALSE	FALSE	6P6giC	49754040	0.00960108	0.0398162	TRUE	reported	0.0027	9.326e-06	6556	TRUE	reported	9Lexxa	2	TRUE	288550	0.00295422	19.4193
M21188	SCLC	rs17436977	T	C	T	C	-0.0119	-0.0209121	0.492	0.558278	FALSE	FALSE	FALSE	TCOjBU	98254147	0.705151	0.0552679	TRUE	reported	0.0027	8.096e-06	6556	TRUE	reported	KPa0gU	2	TRUE	287813	0.00295422	19.4193
M21188	SCLC	rs9964067	T	C	T	C	-0.0119	0.0808534	0.6778	0.664418	FALSE	FALSE	FALSE	TCOjBU	49754040	0.163573	0.0580362	TRUE	reported	0.0027	9.326e-06	6556	TRUE	reported	KPa0gU	2	TRUE	287813	0.00295422	19.4193
M12129	adenocarcinoma	rs10494270	A	G	A	G	0.0119	0.0288463	0.7114	0.749528	FALSE	FALSE	FALSE	79RLZI	151934697	0.489409	0.0417307	TRUE	reported	0.0027	8.63e-06	6864	TRUE	reported	cntizL	2	TRUE	288690	0.00282203	19.4196
M12129	squamous	rs10494270	A	G	A	G	0.0119	-0.012972	0.7114	0.749484	FALSE	FALSE	FALSE	5KwQ7I	151934697	0.768208	0.0440148	TRUE	reported	0.0027	8.63e-06	6864	TRUE	reported	PNWX8W	2	TRUE	288550	0.00282203	19.4196
M12129	SCLC	rs10494270	A	G	A	G	0.0119	0.123031	0.7114	0.749554	FALSE	FALSE	FALSE	yrUDzh	151934697	0.0515324	0.0631895	TRUE	reported	0.0027	8.63e-06	6864	TRUE	reported	bVcO2i	2	TRUE	287813	0.00282203	19.4196
M18349	adenocarcinoma	rs2689672	T	G	T	G	0.0119	-0.0139634	0.7286	0.723835	FALSE	FALSE	FALSE	xh6EVt	77241706	0.729597	0.040396	TRUE	reported	0.0027	9.5e-06	6939	TRUE	reported	UgnXNJ	2	TRUE	288690	0.00279161	19.4196
M18349	squamous	rs2689672	T	G	T	G	0.0119	0.0204448	0.7286	0.723865	FALSE	FALSE	FALSE	2T0erN	77241706	0.630404	0.0424908	TRUE	reported	0.0027	9.5e-06	6939	TRUE	reported	FjVB1R	2	TRUE	288550	0.00279161	19.4196
M18349	SCLC	rs2689672	T	G	T	G	0.0119	0.0905329	0.7286	0.723905	FALSE	FALSE	FALSE	V1kPkA	77241706	0.137244	0.0609183	TRUE	reported	0.0027	9.5e-06	6939	TRUE	reported	IqZCSD	2	TRUE	287813	0.00279161	19.4196
M35431	adenocarcinoma	rs9492253	A	G	A	G	-0.0119	0.0290184	0.8019	0.795372	FALSE	FALSE	FALSE	4QIO4N	129163405	0.519691	0.045072	TRUE	reported	0.0027	8.622e-06	7007	TRUE	reported	GUvtze	2	TRUE	288690	0.0027646	19.4197
M35431	squamous	rs9492253	A	G	A	G	-0.0119	0.0609666	0.8019	0.795381	FALSE	FALSE	FALSE	hY5m9y	129163405	0.196519	0.0472049	TRUE	reported	0.0027	8.622e-06	7007	TRUE	reported	ufCDvZ	2	TRUE	288550	0.0027646	19.4197
M35431	SCLC	rs9492253	A	G	A	G	-0.0119	0.0879505	0.8019	0.795372	FALSE	FALSE	FALSE	k3jHmY	129163405	0.196009	0.0680202	TRUE	reported	0.0027	8.622e-06	7007	TRUE	reported	6is9E2	2	TRUE	287813	0.0027646	19.4197
M12768	adenocarcinoma	rs11734331	A	G	A	G	-0.0119	-0.0207114	0.3779	0.380062	FALSE	FALSE	FALSE	tMoLEZ	123450173	0.580311	0.0374576	TRUE	reported	0.0027	7.813e-06	7034	TRUE	reported	9FgG5o	2	TRUE	288690	0.00275402	19.4197
M12768	squamous	rs11734331	A	G	A	G	-0.0119	-0.0336121	0.3779	0.380047	FALSE	FALSE	FALSE	rC74qG	123450173	0.395291	0.0395408	TRUE	reported	0.0027	7.813e-06	7034	TRUE	reported	gS2A1a	2	TRUE	288550	0.00275402	19.4197
M12768	SCLC	rs11734331	A	G	A	G	-0.0119	0.0395563	0.3779	0.380114	FALSE	FALSE	FALSE	vnvzrr	123450173	0.485369	0.0566958	TRUE	reported	0.0027	7.813e-06	7034	TRUE	reported	CAC2Vf	2	TRUE	287813	0.00275402	19.4197
M35439	adenocarcinoma	rs12745456	T	C	T	C	0.0119	0.00502601	0.7303	0.77185	FALSE	FALSE	FALSE	KJPYZP	75642370	0.907147	0.0430908	TRUE	reported	0.0027	7.322e-06	7256	TRUE	reported	t6gZBP	2	TRUE	288690	0.00266998	19.4199
M35439	adenocarcinoma	rs16837061	A	G	A	G	0.0119	-0.050304	0.7977	0.789345	FALSE	FALSE	FALSE	KJPYZP	5381400	0.258525	0.0445214	TRUE	reported	0.0027	9.776e-06	7256	TRUE	reported	t6gZBP	2	TRUE	288690	0.00266998	19.4199
M35439	squamous	rs12745456	T	C	T	C	0.0119	0.0927459	0.7303	0.77193	FALSE	FALSE	FALSE	c69uOo	75642370	0.0416917	0.0455399	TRUE	reported	0.0027	7.322e-06	7256	TRUE	reported	UYUgzk	2	TRUE	288550	0.00266998	19.4199
M35439	squamous	rs16837061	A	G	A	G	0.0119	0.00502792	0.7977	0.78938	FALSE	FALSE	FALSE	c69uOo	5381400	0.914037	0.0465771	TRUE	reported	0.0027	9.776e-06	7256	TRUE	reported	UYUgzk	2	TRUE	288550	0.00266998	19.4199
M35439	SCLC	rs12745456	T	C	T	C	0.0119	0.00612683	0.7303	0.771852	FALSE	FALSE	FALSE	1bjfzQ	75642370	0.925096	0.0651676	TRUE	reported	0.0027	7.322e-06	7256	TRUE	reported	Qlp4lR	2	TRUE	287813	0.00266998	19.4199
M35439	SCLC	rs16837061	A	G	A	G	0.0119	0.0107526	0.7977	0.789387	FALSE	FALSE	FALSE	1bjfzQ	5381400	0.872747	0.0671319	TRUE	reported	0.0027	9.776e-06	7256	TRUE	reported	Qlp4lR	2	TRUE	287813	0.00266998	19.4199
M35631	adenocarcinoma	rs179070	A	G	A	G	0.0119	-0.0491895	0.4773	0.429937	FALSE	FALSE	FALSE	pfacXm	30307594	0.179943	0.0366832	TRUE	reported	0.0027	7.428e-06	7317	TRUE	reported	scCfwF	2	TRUE	288690	0.00264778	19.4199
M35631	adenocarcinoma	rs4459648	A	T	A	T	-0.0119	-0.0215165	0.6753	0.688587	FALSE	TRUE	FALSE	pfacXm	68015783	0.582638	0.0391541	TRUE	reported	0.0027	6.641e-06	7317	TRUE	reported	scCfwF	2	TRUE	288690	0.00264778	19.4199
M35631	squamous	rs179070	A	G	A	G	0.0119	0.0218296	0.4773	0.430032	FALSE	FALSE	FALSE	ff6iCA	30307594	0.572344	0.0386636	TRUE	reported	0.0027	7.428e-06	7317	TRUE	reported	Hw1Utn	2	TRUE	288550	0.00264778	19.4199
M35631	squamous	rs4459648	A	T	A	T	-0.0119	0.0448167	0.6753	0.688655	FALSE	TRUE	FALSE	ff6iCA	68015783	0.277198	0.0412435	TRUE	reported	0.0027	6.641e-06	7317	TRUE	reported	Hw1Utn	2	TRUE	288550	0.00264778	19.4199
M35631	SCLC	rs179070	A	G	A	G	0.0119	0.0276745	0.4773	0.430024	FALSE	FALSE	FALSE	JEZTXr	30307594	0.618186	0.055524	TRUE	reported	0.0027	7.428e-06	7317	TRUE	reported	3mFlCf	2	TRUE	287813	0.00264778	19.4199
M35631	SCLC	rs4459648	A	T	A	T	-0.0119	-0.0158598	0.6753	0.688607	FALSE	TRUE	FALSE	JEZTXr	68015783	0.788314	0.0590678	TRUE	reported	0.0027	6.641e-06	7317	TRUE	reported	3mFlCf	2	TRUE	287813	0.00264778	19.4199
M34244	adenocarcinoma	rs4566308	C	G	C	G	-0.0119	0.0134898	0.3608	0.381545	FALSE	TRUE	FALSE	9CcfxB	211275573	0.719018	0.0374957	TRUE	reported	0.0027	9.439e-06	7347	TRUE	reported	SeY5Me	2	TRUE	288690	0.002637	19.42
M34244	squamous	rs4566308	C	G	C	G	-0.0119	0.0518493	0.3608	0.381586	FALSE	TRUE	FALSE	52fyTD	211275573	0.190268	0.039586	TRUE	reported	0.0027	9.439e-06	7347	TRUE	reported	tdSHGM	2	TRUE	288550	0.002637	19.42
M34244	SCLC	rs4566308	C	G	C	G	-0.0119	0.0709757	0.3608	0.381575	FALSE	TRUE	FALSE	U3t2A5	211275573	0.209671	0.0565782	TRUE	reported	0.0027	9.439e-06	7347	TRUE	reported	HndiBz	2	TRUE	287813	0.002637	19.42
M32518	adenocarcinoma	rs9367334	A	C	A	C	0.0119	-0.0741477	0.1437	0.134666	FALSE	FALSE	FALSE	30XCpN	48852178	0.160843	0.0528779	TRUE	reported	0.0027	7.629e-06	7350	TRUE	reported	43n9Vr	2	TRUE	288690	0.00263592	19.42
M35186	adenocarcinoma	rs2033371	A	G	A	G	-0.0119	-0.0206775	0.2609	0.215137	FALSE	FALSE	FALSE	MJrZte	69452554	0.639033	0.0440837	TRUE	reported	0.0027	7.886e-06	7350	TRUE	reported	g8VdLW	2	TRUE	288690	0.00263592	19.42
M32518	squamous	rs9367334	A	C	A	C	0.0119	0.00580966	0.1437	0.134716	FALSE	FALSE	FALSE	cxT4ko	48852178	0.917131	0.0558359	TRUE	reported	0.0027	7.629e-06	7350	TRUE	reported	k42zsX	2	TRUE	288550	0.00263592	19.42
M35186	squamous	rs2033371	A	G	A	G	-0.0119	0.0277909	0.2609	0.215175	FALSE	FALSE	FALSE	lUToSN	69452554	0.550815	0.046587	TRUE	reported	0.0027	7.886e-06	7350	TRUE	reported	5e6Er5	2	TRUE	288550	0.00263592	19.42
M32518	SCLC	rs9367334	A	C	A	C	0.0119	-0.015592	0.1437	0.134703	FALSE	FALSE	FALSE	PZwAyo	48852178	0.845261	0.0798898	TRUE	reported	0.0027	7.629e-06	7350	TRUE	reported	lguPUv	2	TRUE	287813	0.00263592	19.42
M35186	SCLC	rs2033371	A	G	A	G	-0.0119	-0.0426791	0.2609	0.215136	FALSE	FALSE	FALSE	oeV2kg	69452554	0.521524	0.0665823	TRUE	reported	0.0027	7.886e-06	7350	TRUE	reported	7nQA2e	2	TRUE	287813	0.00263592	19.42
M33955	adenocarcinoma	rs10283250	A	C	A	C	0.0119	0.059654	0.1254	0.111135	FALSE	FALSE	FALSE	gQuosi	73087340	0.311	0.0588811	TRUE	reported	0.0027	9.118e-06	7354	TRUE	reported	ikFQyn	2	TRUE	288690	0.00263449	19.42
M33955	squamous	rs10283250	A	C	A	C	0.0119	0.0930176	0.1254	0.111144	FALSE	FALSE	FALSE	N9zsws	73087340	0.135628	0.0623328	TRUE	reported	0.0027	9.118e-06	7354	TRUE	reported	XAHJlG	2	TRUE	288550	0.00263449	19.42
M33955	SCLC	rs10283250	A	C	A	C	0.0119	-0.0418617	0.1254	0.111108	FALSE	FALSE	FALSE	0N6kyQ	73087340	0.63928	0.0893134	TRUE	reported	0.0027	9.118e-06	7354	TRUE	reported	lHLTth	2	TRUE	287813	0.00263449	19.42
M01644	adenocarcinoma	rs17002476	T	C	T	C	-0.0119	-0.0633905	0.1459	0.196792	FALSE	FALSE	FALSE	ZsP7Uo	23553438	0.164521	0.0456038	TRUE	reported	0.0027	8.317e-06	7355	TRUE	reported	w2Y2lY	2	TRUE	288690	0.00263414	19.42
M01644	squamous	rs17002476	T	C	T	C	-0.0119	0.0102735	0.1459	0.196854	FALSE	FALSE	FALSE	cLemP7	23553438	0.830313	0.0479399	TRUE	reported	0.0027	8.317e-06	7355	TRUE	reported	mskiVm	2	TRUE	288550	0.00263414	19.42
M01644	SCLC	rs17002476	T	C	T	C	-0.0119	-0.0661695	0.1459	0.196819	FALSE	FALSE	FALSE	MSpGxt	23553438	0.335579	0.0687163	TRUE	reported	0.0027	8.317e-06	7355	TRUE	reported	w7s3br	2	TRUE	287813	0.00263414	19.42
M32497	adenocarcinoma	rs7131362	A	G	A	G	0.0119	0.00448564	0.4077	0.45124	FALSE	FALSE	FALSE	fDQL5p	1668095	0.902615	0.0366596	TRUE	reported	0.0027	9.115e-06	7358	TRUE	reported	imvsYp	2	TRUE	288690	0.00263306	19.42
M35718	adenocarcinoma	rs908259	A	G	A	G	0.0119	0.0134389	0.2156	0.219546	FALSE	FALSE	FALSE	KhZtuu	239386106	0.758953	0.0437956	TRUE	reported	0.0027	8.69e-06	7358	TRUE	reported	r8UlFK	2	TRUE	288690	0.00263306	19.42
M32497	squamous	rs7131362	A	G	A	G	0.0119	-0.0331857	0.4077	0.451205	FALSE	FALSE	FALSE	kEcBwD	1668095	0.390703	0.0386624	TRUE	reported	0.0027	9.115e-06	7358	TRUE	reported	zLucjW	2	TRUE	288550	0.00263306	19.42
M35718	squamous	rs908259	A	G	A	G	0.0119	-0.0220947	0.2156	0.219525	FALSE	FALSE	FALSE	CwPKmi	239386106	0.631251	0.0460337	TRUE	reported	0.0027	8.69e-06	7358	TRUE	reported	Akg2OZ	2	TRUE	288550	0.00263306	19.42
M32497	SCLC	rs7131362	A	G	A	G	0.0119	-0.0217646	0.4077	0.451236	FALSE	FALSE	FALSE	J6zvD7	1668095	0.694941	0.0554993	TRUE	reported	0.0027	9.115e-06	7358	TRUE	reported	6SLYO1	2	TRUE	287813	0.00263306	19.42
M35718	SCLC	rs908259	A	G	A	G	0.0119	0.0130039	0.2156	0.219543	FALSE	FALSE	FALSE	z3NdRh	239386106	0.843971	0.0660711	TRUE	reported	0.0027	8.69e-06	7358	TRUE	reported	SbQGS1	2	TRUE	287813	0.00263306	19.42
M32654	adenocarcinoma	rs6429601	A	C	A	C	0.0119	0.00678336	0.1819	0.141767	FALSE	FALSE	FALSE	YProFe	46515864	0.895871	0.0518293	TRUE	reported	0.0027	7.078e-06	7361	TRUE	reported	Q4QCgA	2	TRUE	288690	0.00263199	19.42
M32654	squamous	rs6429601	A	C	A	C	0.0119	-0.0341581	0.1819	0.141742	FALSE	FALSE	FALSE	QO8kHd	46515864	0.531083	0.0545349	TRUE	reported	0.0027	7.078e-06	7361	TRUE	reported	EA3Ylh	2	TRUE	288550	0.00263199	19.42
M32654	SCLC	rs6429601	A	C	A	C	0.0119	0.088814	0.1819	0.14178	FALSE	FALSE	FALSE	nJvxSK	46515864	0.254446	0.0779331	TRUE	reported	0.0027	7.078e-06	7361	TRUE	reported	WJqUYl	2	TRUE	287813	0.00263199	19.42
M33132	adenocarcinoma	rs11813961	A	G	A	G	-0.0119	-0.016082	0.0801	0.0925305	FALSE	FALSE	FALSE	muwh83	53085510	0.798063	0.0628562	TRUE	reported	0.0027	9.124e-06	7362	TRUE	reported	f5hbXp	2	TRUE	288690	0.00263164	19.42
M33132	squamous	rs11813961	A	G	A	G	-0.0119	0.0458248	0.0801	0.0925689	FALSE	FALSE	FALSE	PKNOQq	53085510	0.484058	0.0654836	TRUE	reported	0.0027	9.124e-06	7362	TRUE	reported	qXo7BF	2	TRUE	288550	0.00263164	19.42
M33132	SCLC	rs11813961	A	G	A	G	-0.0119	-0.00821178	0.0801	0.092542	FALSE	FALSE	FALSE	72fZhN	53085510	0.930875	0.0946673	TRUE	reported	0.0027	9.124e-06	7362	TRUE	reported	omQ58a	2	TRUE	287813	0.00263164	19.42
M32709	adenocarcinoma	rs4973517	T	C	T	C	-0.0119	-0.00961279	0.7143	0.795367	FALSE	FALSE	FALSE	D6y7pT	232297108	0.830003	0.0447735	TRUE	reported	0.0027	9.099e-06	7363	TRUE	reported	KXpgbw	2	TRUE	288690	0.00263128	19.42
M32709	squamous	rs4973517	T	C	T	C	-0.0119	-0.013822	0.7143	0.795376	FALSE	FALSE	FALSE	db797e	232297108	0.770437	0.0473676	TRUE	reported	0.0027	9.099e-06	7363	TRUE	reported	1RkeYh	2	TRUE	288550	0.00263128	19.42
M32709	SCLC	rs4973517	T	C	T	C	-0.0119	-0.114619	0.7143	0.795343	FALSE	FALSE	FALSE	y8mmDb	232297108	0.0912431	0.0678674	TRUE	reported	0.0027	9.099e-06	7363	TRUE	reported	A4KihG	2	TRUE	287813	0.00263128	19.42
M33178	adenocarcinoma	rs17020850	C	G	C	G	0.3377	-0.127405	0.9774	0.967737	FALSE	TRUE	FALSE	acPIlp	104190307	0.209068	0.101426	TRUE	reported	0.0735	4.344e-06	25	TRUE	reported	FlCK9I	2	TRUE	288690	0.457818	19.4212
M33178	squamous	rs17020850	C	G	C	G	0.3377	-0.031278	0.9774	0.967757	FALSE	TRUE	FALSE	TFaMva	104190307	0.771623	0.107761	TRUE	reported	0.0735	4.344e-06	25	TRUE	reported	pEtHa3	2	TRUE	288550	0.457818	19.4212
M33178	SCLC	rs17020850	C	G	C	G	0.3377	0.074525	0.9774	0.967768	FALSE	TRUE	FALSE	1dZ5Lf	104190307	0.629442	0.154453	TRUE	reported	0.0735	4.344e-06	25	TRUE	reported	tEqCNT	2	TRUE	287813	0.457818	19.4212
M33178	adenocarcinoma	rs5747033	A	G	A	G	0.3391	0.0579729	0.9792	0.883859	FALSE	FALSE	FALSE	acPIlp	17233805	0.318533	0.0581196	TRUE	reported	0.0738	4.319e-06	25	TRUE	reported	FlCK9I	2	TRUE	288690	0.457849	19.4236
M33178	squamous	rs5747033	A	G	A	G	0.3391	-0.0364688	0.9792	0.883795	FALSE	FALSE	FALSE	TFaMva	17233805	0.545314	0.0602993	TRUE	reported	0.0738	4.319e-06	25	TRUE	reported	pEtHa3	2	TRUE	288550	0.457849	19.4236
M33178	SCLC	rs5747033	A	G	A	G	0.3391	0.0982885	0.9792	0.883834	FALSE	FALSE	FALSE	1dZ5Lf	17233805	0.258254	0.0869404	TRUE	reported	0.0738	4.319e-06	25	TRUE	reported	tEqCNT	2	TRUE	287813	0.457849	19.4236
M33883	adenocarcinoma	rs11110563	T	G	T	G	-0.0485	-0.0378554	0.417	0.456127	FALSE	FALSE	FALSE	cUDI0V	100863062	0.297342	0.0363243	TRUE	reported	0.011	9.876e-06	2725	TRUE	reported	y703tI	2	TRUE	288690	0.00708344	19.4258
M33883	squamous	rs11110563	T	G	T	G	-0.0485	0.00938122	0.417	0.456181	FALSE	FALSE	FALSE	wG7PEa	100863062	0.806501	0.0382996	TRUE	reported	0.011	9.876e-06	2725	TRUE	reported	rtoygz	2	TRUE	288550	0.00708344	19.4258
M33883	SCLC	rs11110563	T	G	T	G	-0.0485	0.00029052	0.417	0.456186	FALSE	FALSE	FALSE	5yqRFW	100863062	0.995776	0.0548824	TRUE	reported	0.011	9.876e-06	2725	TRUE	reported	4RyXLH	2	TRUE	287813	0.00708344	19.4258
M34338	adenocarcinoma	rs12525617	T	C	T	C	-0.257	-0.117343	0.0207	0.0093108	FALSE	FALSE	FALSE	LtkgkP	165093683	0.539864	0.191418	TRUE	reported	0.0582	9.925e-06	535	TRUE	reported	aXRqOP	2	TRUE	288690	0.0351657	19.4265
M34338	squamous	rs12525617	T	C	T	C	-0.257	0.295993	0.0207	0.00933093	FALSE	FALSE	FALSE	i3A6BE	165093683	0.136763	0.198926	TRUE	reported	0.0582	9.925e-06	535	TRUE	reported	L0b6FP	2	TRUE	288550	0.0351657	19.4265
M34338	SCLC	rs12525617	T	C	T	C	-0.257	-0.177328	0.0207	0.00931313	FALSE	FALSE	FALSE	Kl43CC	165093683	0.542139	0.290902	TRUE	reported	0.0582	9.925e-06	535	TRUE	reported	pZZwrC	2	TRUE	287813	0.0351657	19.4265
M34441	adenocarcinoma	rs11153306	A	G	A	G	-0.0194	0.0340179	0.4827	0.478257	FALSE	FALSE	FALSE	LuxX5t	111629446	0.351552	0.0365163	TRUE	reported	0.0044	8.831e-06	4442	TRUE	reported	ykziPd	2	TRUE	288690	0.00435736	19.4313
M34441	squamous	rs11153306	A	G	A	G	-0.0194	0.0312035	0.4827	0.478241	FALSE	FALSE	FALSE	NNmDDw	111629446	0.419101	0.0386191	TRUE	reported	0.0044	8.831e-06	4442	TRUE	reported	ypnO2U	2	TRUE	288550	0.00435736	19.4313
M34441	SCLC	rs11153306	A	G	A	G	-0.0194	0.0814128	0.4827	0.47826	FALSE	FALSE	FALSE	8uiSFo	111629446	0.140835	0.0552818	TRUE	reported	0.0044	8.831e-06	4442	TRUE	reported	YgkIZH	2	TRUE	287813	0.00435736	19.4313
M33892	adenocarcinoma	rs12037134	A	G	A	G	-0.0291	0.0404403	0.9401	0.875129	FALSE	FALSE	FALSE	ZKLG9l	200752151	0.463516	0.0551658	TRUE	reported	0.0066	9.37e-06	6004	TRUE	reported	3Xmo32	2	TRUE	288690	0.00322741	19.4336
M33892	squamous	rs12037134	A	G	A	G	-0.0291	-0.0806793	0.9401	0.875055	FALSE	FALSE	FALSE	o5AJxh	200752151	0.163386	0.0578855	TRUE	reported	0.0066	9.37e-06	6004	TRUE	reported	4H8p9e	2	TRUE	288550	0.00322741	19.4336
M33892	SCLC	rs12037134	A	G	A	G	-0.0291	-0.0956944	0.9401	0.875073	FALSE	FALSE	FALSE	jwPGsG	200752151	0.249673	0.0831299	TRUE	reported	0.0066	9.37e-06	6004	TRUE	reported	FVmtA6	2	TRUE	287813	0.00322741	19.4336
M22177	adenocarcinoma	rs17118209	T	C	T	C	-0.0291	-0.0836918	0.9694	0.933787	FALSE	FALSE	FALSE	QHROeB	47221033	0.253098	0.0732303	TRUE	reported	0.0066	9.679e-06	6535	TRUE	reported	oGc9gn	2	TRUE	288690	0.00296594	19.4341
M22177	squamous	rs17118209	T	C	T	C	-0.0291	-0.0564373	0.9694	0.933796	FALSE	FALSE	FALSE	jicY9p	47221033	0.46459	0.077173	TRUE	reported	0.0066	9.679e-06	6535	TRUE	reported	sm1XtA	2	TRUE	288550	0.00296594	19.4341
M22177	SCLC	rs17118209	T	C	T	C	-0.0291	0.163423	0.9694	0.933833	FALSE	FALSE	FALSE	pHnwV1	47221033	0.13929	0.110537	TRUE	reported	0.0066	9.679e-06	6535	TRUE	reported	QIktDQ	2	TRUE	287813	0.00296594	19.4341
M27710	adenocarcinoma	rs1701843	A	G	A	G	-0.0194	0.0152605	0.6074	0.676221	FALSE	FALSE	FALSE	NUQbMk	113368768	0.692695	0.0386146	TRUE	reported	0.0044	8.903e-06	6715	TRUE	reported	yfICF7	2	TRUE	288690	0.00288667	19.4343
M27710	adenocarcinoma	rs840381	T	C	T	C	0.0194	-0.0237673	0.6429	0.691778	FALSE	FALSE	FALSE	NUQbMk	34022256	0.545797	0.0393452	TRUE	reported	0.0044	9.755e-06	6715	TRUE	reported	yfICF7	2	TRUE	288690	0.00288667	19.4343
M27710	squamous	rs1701843	A	G	A	G	-0.0194	-0.0373214	0.6074	0.676182	FALSE	FALSE	FALSE	m4zxL2	113368768	0.360818	0.0408417	TRUE	reported	0.0044	8.903e-06	6715	TRUE	reported	C0Juil	2	TRUE	288550	0.00288667	19.4343
M27710	squamous	rs840381	T	C	T	C	0.0194	-0.0415459	0.6429	0.69178	FALSE	FALSE	FALSE	m4zxL2	34022256	0.317409	0.0415543	TRUE	reported	0.0044	9.755e-06	6715	TRUE	reported	C0Juil	2	TRUE	288550	0.00288667	19.4343
M27710	SCLC	rs1701843	A	G	A	G	-0.0194	-0.0803698	0.6074	0.676181	FALSE	FALSE	FALSE	q96Kdh	113368768	0.168608	0.0583789	TRUE	reported	0.0044	8.903e-06	6715	TRUE	reported	cEs33u	2	TRUE	287813	0.00288667	19.4343
M27710	SCLC	rs840381	T	C	T	C	0.0194	-0.0158984	0.6429	0.691805	FALSE	FALSE	FALSE	q96Kdh	34022256	0.78928	0.0594896	TRUE	reported	0.0044	9.755e-06	6715	TRUE	reported	cEs33u	2	TRUE	287813	0.00288667	19.4343
M34040	adenocarcinoma	rs862225	T	C	T	C	-0.0291	0.0358423	0.0912	0.056483	FALSE	FALSE	FALSE	yQ6XYf	87571155	0.652427	0.0795801	TRUE	reported	0.0066	9.278e-06	7132	TRUE	reported	zpy665	2	TRUE	288690	0.00271835	19.4346
M34040	squamous	rs862225	T	C	T	C	-0.0291	-0.141456	0.0912	0.056431	FALSE	FALSE	FALSE	anvoCc	87571155	0.0955807	0.084874	TRUE	reported	0.0066	9.278e-06	7132	TRUE	reported	S4BiLO	2	TRUE	288550	0.00271835	19.4346
M34040	SCLC	rs862225	T	C	T	C	-0.0291	0.0557605	0.0912	0.056479	FALSE	FALSE	FALSE	PI5GiB	87571155	0.646221	0.121478	TRUE	reported	0.0066	9.278e-06	7132	TRUE	reported	JNyWjm	2	TRUE	287813	0.00271835	19.4346
M02730	adenocarcinoma	rs1832664	T	C	T	C	-0.0097	-0.00379824	0.2818	0.398863	FALSE	FALSE	FALSE	o2gwVq	72413065	0.918769	0.0372432	TRUE	reported	0.0022	7.735e-06	7226	TRUE	reported	UAAU6n	2	TRUE	288690	0.00268308	19.4347
M02730	squamous	rs1832664	T	C	T	C	-0.0097	0.0263493	0.2818	0.398912	FALSE	FALSE	FALSE	EHVtMe	72413065	0.500423	0.0391041	TRUE	reported	0.0022	7.735e-06	7226	TRUE	reported	t63rna	2	TRUE	288550	0.00268308	19.4347
M02730	SCLC	rs1832664	T	C	T	C	-0.0097	0.086788	0.2818	0.398928	FALSE	FALSE	FALSE	ku2cfP	72413065	0.121495	0.0560454	TRUE	reported	0.0022	7.735e-06	7226	TRUE	reported	I5umqL	2	TRUE	287813	0.00268308	19.4347
M35628	adenocarcinoma	rs2179170	T	C	T	C	0.0194	-0.0173852	0.1945	0.326793	FALSE	FALSE	FALSE	iDPPiY	134821080	0.65482	0.0388865	TRUE	reported	0.0044	9.673e-06	7302	TRUE	reported	QwNcpg	2	TRUE	288690	0.00265523	19.4348
M35628	squamous	rs2179170	T	C	T	C	0.0194	-0.122982	0.1945	0.326707	FALSE	FALSE	FALSE	gSgwC5	134821080	0.00275721	0.041082	TRUE	reported	0.0044	9.673e-06	7302	TRUE	reported	IG6jLY	2	TRUE	288550	0.00265523	19.4348
M35628	SCLC	rs2179170	T	C	T	C	0.0194	-0.0547934	0.1945	0.326799	FALSE	FALSE	FALSE	Dgn6Uw	134821080	0.349951	0.0586223	TRUE	reported	0.0044	9.673e-06	7302	TRUE	reported	A9ksGk	2	TRUE	287813	0.00265523	19.4348
M32709	adenocarcinoma	rs9959803	T	C	T	C	-0.0291	-0.0162951	0.96	0.898045	FALSE	FALSE	FALSE	D6y7pT	53096534	0.787461	0.0604398	TRUE	reported	0.0066	9.742e-06	7363	TRUE	reported	KXpgbw	2	TRUE	288690	0.00263329	19.4348
M32709	squamous	rs9959803	T	C	T	C	-0.0291	-0.0690839	0.96	0.898016	FALSE	FALSE	FALSE	db797e	53096534	0.276594	0.0634961	TRUE	reported	0.0066	9.742e-06	7363	TRUE	reported	1RkeYh	2	TRUE	288550	0.00263329	19.4348
M32709	SCLC	rs9959803	T	C	T	C	-0.0291	-0.00919602	0.96	0.898048	FALSE	FALSE	FALSE	y8mmDb	53096534	0.919843	0.0913833	TRUE	reported	0.0066	9.742e-06	7363	TRUE	reported	A4KihG	2	TRUE	287813	0.00263329	19.4348
M24074	adenocarcinoma	rs7988423	T	C	T	C	0.0397	0.0457343	0.952	0.97209	FALSE	FALSE	FALSE	ApU9iS	51883246	0.676278	0.109531	TRUE	reported	0.009	9.283e-06	1751	TRUE	reported	4MJNJl	2	TRUE	288690	0.0109903	19.4357
M24074	squamous	rs7988423	T	C	T	C	0.0397	0.0369468	0.952	0.972086	FALSE	FALSE	FALSE	OqO06G	51883246	0.74792	0.114962	TRUE	reported	0.009	9.283e-06	1751	TRUE	reported	fEmQLQ	2	TRUE	288550	0.0109903	19.4357
M24074	SCLC	rs7988423	T	C	T	C	0.0397	-0.119205	0.952	0.972075	FALSE	FALSE	FALSE	ITvsUP	51883246	0.468371	0.164391	TRUE	reported	0.009	9.283e-06	1751	TRUE	reported	VG3N3S	2	TRUE	287813	0.0109903	19.4357
M32869	adenocarcinoma	rs2732573	T	C	T	C	-0.0247	0.00687772	0.2225	0.233746	FALSE	FALSE	FALSE	LLItV8	35130676	0.874045	0.0433864	TRUE	reported	0.0056	9e-06	2148	TRUE	reported	8kWVQh	2	TRUE	288690	0.00897569	19.4363
M32869	squamous	rs2732573	T	C	T	C	-0.0247	-0.0209942	0.2225	0.233725	FALSE	FALSE	FALSE	ABqUaS	35130676	0.64543	0.0456275	TRUE	reported	0.0056	9e-06	2148	TRUE	reported	msXOuW	2	TRUE	288550	0.00897569	19.4363
M32869	SCLC	rs2732573	T	C	T	C	-0.0247	0.11326	0.2225	0.23379	FALSE	FALSE	FALSE	bT2PY3	35130676	0.083301	0.0653987	TRUE	reported	0.0056	9e-06	2148	TRUE	reported	zDisCY	2	TRUE	287813	0.00897569	19.4363
M33883	adenocarcinoma	rs1671152	T	G	T	G	-0.0666	-0.0793569	0.1503	0.118079	FALSE	FALSE	FALSE	cUDI0V	55014977	0.154983	0.0558007	TRUE	reported	0.0151	9.749e-06	2725	TRUE	reported	y703tI	2	TRUE	288690	0.00708824	19.4391
M33883	squamous	rs1671152	T	G	T	G	-0.0666	0.0198953	0.1503	0.118139	FALSE	FALSE	FALSE	wG7PEa	55014977	0.733746	0.0584905	TRUE	reported	0.0151	9.749e-06	2725	TRUE	reported	rtoygz	2	TRUE	288550	0.00708824	19.4391
M33883	SCLC	rs1671152	T	G	T	G	-0.0666	0.010135	0.1503	0.11812	FALSE	FALSE	FALSE	5yqRFW	55014977	0.904524	0.0844948	TRUE	reported	0.0151	9.749e-06	2725	TRUE	reported	4RyXLH	2	TRUE	287813	0.00708824	19.4391
M33178	adenocarcinoma	rs8082603	C	G	C	G	-0.3384	0.0883374	0.024	0.0123142	FALSE	TRUE	FALSE	acPIlp	55728085	0.585193	0.161845	TRUE	reported	0.0736	4.225e-06	25	TRUE	reported	FlCK9I	2	TRUE	288690	0.458171	19.4488
M33178	squamous	rs8082603	C	G	C	G	-0.3384	0.0249158	0.024	0.0123083	FALSE	TRUE	FALSE	TFaMva	55728085	0.884882	0.17209	TRUE	reported	0.0736	4.225e-06	25	TRUE	reported	pEtHa3	2	TRUE	288550	0.458171	19.4488
M33178	SCLC	rs8082603	C	G	C	G	-0.3384	-0.539887	0.024	0.012291	FALSE	TRUE	FALSE	1dZ5Lf	55728085	0.0262011	0.24284	TRUE	reported	0.0736	4.225e-06	25	TRUE	reported	tEqCNT	2	TRUE	287813	0.458171	19.4488
M33941	adenocarcinoma	rs2140779	T	C	T	C	-0.0247	0.00285622	0.1483	0.160356	FALSE	FALSE	FALSE	wLDlRg	120545143	0.955268	0.0509193	TRUE	reported	0.0056	9.872e-06	7320	TRUE	reported	TC7jzD	2	TRUE	288690	0.00265066	19.4491
M33941	squamous	rs2140779	T	C	T	C	-0.0247	-0.0448459	0.1483	0.160324	FALSE	FALSE	FALSE	fAFymc	120545143	0.403461	0.0536783	TRUE	reported	0.0056	9.872e-06	7320	TRUE	reported	x6ymHq	2	TRUE	288550	0.00265066	19.4491
M33941	SCLC	rs2140779	T	C	T	C	-0.0247	-0.0185671	0.1483	0.160354	FALSE	FALSE	FALSE	dTIP9A	120545143	0.809242	0.0769127	TRUE	reported	0.0056	9.872e-06	7320	TRUE	reported	2HpArR	2	TRUE	287813	0.00265066	19.4491
M01336	adenocarcinoma	rs802993	A	G	A	G	-0.0278	-0.138401	0.0685	0.075553	FALSE	FALSE	FALSE	hIZ7iT	52208159	0.0395886	0.0672498	TRUE	reported	0.0063	9.106e-06	1766	TRUE	reported	UdCH7g	2	TRUE	288690	0.0109057	19.4499
M33447	adenocarcinoma	rs10098688	A	C	A	C	0.0278	0.00113087	0.3373	0.496546	FALSE	FALSE	FALSE	fukQwB	67876258	0.975092	0.0362204	TRUE	reported	0.0063	9.681e-06	1766	TRUE	reported	zWIgsj	2	TRUE	288690	0.0109057	19.4499
M01336	squamous	rs802993	A	G	A	G	-0.0278	0.0735428	0.0685	0.075632	FALSE	FALSE	FALSE	pngf1x	52208159	0.298395	0.0707223	TRUE	reported	0.0063	9.106e-06	1766	TRUE	reported	OIvlsR	2	TRUE	288550	0.0109057	19.4499
M33447	squamous	rs10098688	A	C	A	C	0.0278	0.0344978	0.3373	0.496603	FALSE	FALSE	FALSE	5HFijs	67876258	0.366077	0.0381678	TRUE	reported	0.0063	9.681e-06	1766	TRUE	reported	udWOEh	2	TRUE	288550	0.0109057	19.4499
M01336	SCLC	rs802993	A	G	A	G	-0.0278	-0.0291284	0.0685	0.075594	FALSE	FALSE	FALSE	9LICFH	52208159	0.772458	0.100734	TRUE	reported	0.0063	9.106e-06	1766	TRUE	reported	RvRkcH	2	TRUE	287813	0.0109057	19.4499
M33447	SCLC	rs10098688	A	C	A	C	0.0278	0.0297457	0.3373	0.496589	FALSE	FALSE	FALSE	UO7QZW	67876258	0.587104	0.0547764	TRUE	reported	0.0063	9.681e-06	1766	TRUE	reported	05tcYH	2	TRUE	287813	0.0109057	19.4499
M36589	adenocarcinoma	rs2251480	T	G	T	G	0.0375	-0.0639887	0.7426	0.736924	FALSE	FALSE	FALSE	HbijXi	53875144	0.125576	0.041774	TRUE	reported	0.0085	9.838e-06	3977	TRUE	reported	3X57qh	2	TRUE	288690	0.00487022	19.4539
M36589	squamous	rs2251480	T	G	T	G	0.0375	-0.0111936	0.7426	0.736987	FALSE	FALSE	FALSE	r4uvq8	53875144	0.799545	0.0440804	TRUE	reported	0.0085	9.838e-06	3977	TRUE	reported	hdvVy0	2	TRUE	288550	0.00487022	19.4539
M36589	SCLC	rs2251480	T	G	T	G	0.0375	0.164508	0.7426	0.737051	FALSE	FALSE	FALSE	59lrFp	53875144	0.00991402	0.0637922	TRUE	reported	0.0085	9.838e-06	3977	TRUE	reported	urWinV	2	TRUE	287813	0.00487022	19.4539
M33178	adenocarcinoma	rs734054	T	C	T	C	-0.3449	-0.0179628	0.0258	0.0241047	FALSE	FALSE	FALSE	acPIlp	118126917	0.875855	0.11498	TRUE	reported	0.075	4.223e-06	25	TRUE	reported	FlCK9I	2	TRUE	288690	0.458262	19.4559
M33178	squamous	rs734054	T	C	T	C	-0.3449	-0.143538	0.0258	0.0240886	FALSE	FALSE	FALSE	TFaMva	118126917	0.236931	0.121366	TRUE	reported	0.075	4.223e-06	25	TRUE	reported	pEtHa3	2	TRUE	288550	0.458262	19.4559
M33178	SCLC	rs734054	T	C	T	C	-0.3449	0.201629	0.0258	0.0241145	FALSE	FALSE	FALSE	1dZ5Lf	118126917	0.242933	0.172674	TRUE	reported	0.075	4.223e-06	25	TRUE	reported	tEqCNT	2	TRUE	287813	0.458262	19.4559
M32854	adenocarcinoma	rs7559623	A	G	A	G	0.0631	0.048204	0.0545	0.036912	FALSE	FALSE	FALSE	iSXw1M	84559050	0.620123	0.0972491	TRUE	reported	0.0143	9.58e-06	2684	TRUE	reported	KOcVqB	2	TRUE	288690	0.0072022	19.4564
M32854	squamous	rs7559623	A	G	A	G	0.0631	-0.0138505	0.0545	0.036899	FALSE	FALSE	FALSE	D1VRUk	84559050	0.893036	0.103005	TRUE	reported	0.0143	9.58e-06	2684	TRUE	reported	OLxzJE	2	TRUE	288550	0.0072022	19.4564
M32854	SCLC	rs7559623	A	G	A	G	0.0631	-0.102646	0.0545	0.036895	FALSE	FALSE	FALSE	Hz9CEN	84559050	0.489044	0.148369	TRUE	reported	0.0143	9.58e-06	2684	TRUE	reported	281En7	2	TRUE	287813	0.0072022	19.4564
M33453	adenocarcinoma	rs1296812	C	G	C	G	0.0225	-0.0700066	0.8004	0.796704	FALSE	TRUE	FALSE	BvMjqg	17575540	0.122443	0.0453234	TRUE	reported	0.0051	9.116e-06	5717	TRUE	reported	rsxh8E	2	TRUE	288690	0.00339297	19.4569
M33453	squamous	rs1296812	C	G	C	G	0.0225	0.0859218	0.8004	0.796834	FALSE	TRUE	FALSE	WBM3NQ	17575540	0.0721805	0.0477881	TRUE	reported	0.0051	9.116e-06	5717	TRUE	reported	3qQnPn	2	TRUE	288550	0.00339297	19.4569
M33453	SCLC	rs1296812	C	G	C	G	0.0225	0.0614486	0.8004	0.796782	FALSE	TRUE	FALSE	b2qtX5	17575540	0.371387	0.0687439	TRUE	reported	0.0051	9.116e-06	5717	TRUE	reported	sn47Ha	2	TRUE	287813	0.00339297	19.4569
M35114	adenocarcinoma	rs6981309	A	G	A	G	0.015	0.0179003	0.7122	0.757702	FALSE	FALSE	FALSE	fvcgFM	134355620	0.671081	0.0421517	TRUE	reported	0.0034	7.471e-06	5804	TRUE	reported	g4ljkf	2	TRUE	288690	0.00334228	19.457
M35114	squamous	rs6981309	A	G	A	G	0.015	-0.00390305	0.7122	0.75769	FALSE	FALSE	FALSE	uhYDfb	134355620	0.930186	0.0445501	TRUE	reported	0.0034	7.471e-06	5804	TRUE	reported	92u2Cs	2	TRUE	288550	0.00334228	19.457
M35114	SCLC	rs6981309	A	G	A	G	0.015	-0.0285855	0.7122	0.757687	FALSE	FALSE	FALSE	x0z4ci	134355620	0.6541	0.0637966	TRUE	reported	0.0034	7.471e-06	5804	TRUE	reported	SCMSC2	2	TRUE	287813	0.00334228	19.457
M34409	adenocarcinoma	rs7015612	A	G	A	G	0.015	0.0427259	0.4132	0.425864	FALSE	FALSE	FALSE	wgoMmW	3806449	0.244033	0.0366757	TRUE	reported	0.0034	8.169e-06	6768	TRUE	reported	TauQJk	2	TRUE	288690	0.00286759	19.4579
M34409	squamous	rs7015612	A	G	A	G	0.015	-0.0986284	0.4132	0.425699	FALSE	FALSE	FALSE	s9VQAl	3806449	0.0105842	0.038585	TRUE	reported	0.0034	8.169e-06	6768	TRUE	reported	I20NYz	2	TRUE	288550	0.00286759	19.4579
M34409	SCLC	rs7015612	A	G	A	G	0.015	0.0663337	0.4132	0.42585	FALSE	FALSE	FALSE	iau5Kc	3806449	0.231241	0.0554089	TRUE	reported	0.0034	8.169e-06	6768	TRUE	reported	oGPm4Z	2	TRUE	287813	0.00286759	19.4579
M34530	adenocarcinoma	rs11577980	T	C	T	C	0.0503	0.00357249	0.0809	0.054732	FALSE	FALSE	FALSE	Ygxhjf	36370875	0.964254	0.0797142	TRUE	reported	0.0114	9.864e-06	3813	TRUE	reported	5S8DJj	2	TRUE	288690	0.00507981	19.458
M34530	squamous	rs11577980	T	C	T	C	0.0503	0.0266805	0.0809	0.05473	FALSE	FALSE	FALSE	2vL2ss	36370875	0.753127	0.0848293	TRUE	reported	0.0114	9.864e-06	3813	TRUE	reported	rJWDRF	2	TRUE	288550	0.00507981	19.458
M34530	SCLC	rs11577980	T	C	T	C	0.0503	0.0692482	0.0809	0.0547314	FALSE	FALSE	FALSE	bJib2i	36370875	0.567551	0.121135	TRUE	reported	0.0114	9.864e-06	3813	TRUE	reported	fAB9vd	2	TRUE	287813	0.00507981	19.458
M36552	adenocarcinoma	rs7251886	T	C	T	C	-0.0075	0.0557673	0.4441	0.482544	FALSE	FALSE	FALSE	19aJu2	41684843	0.123008	0.0361592	TRUE	reported	0.0017	9.472e-06	7092	TRUE	reported	izFlba	2	TRUE	288690	0.00273694	19.4582
M36552	squamous	rs7251886	T	C	T	C	-0.0075	-0.00397263	0.4441	0.482479	FALSE	FALSE	FALSE	9woFNL	41684843	0.916861	0.0380561	TRUE	reported	0.0017	9.472e-06	7092	TRUE	reported	GbcGPu	2	TRUE	288550	0.00273694	19.4582
M36552	SCLC	rs7251886	T	C	T	C	-0.0075	0.0301071	0.4441	0.482503	FALSE	FALSE	FALSE	GQAm1l	41684843	0.581468	0.0546169	TRUE	reported	0.0017	9.472e-06	7092	TRUE	reported	55Qg8c	2	TRUE	287813	0.00273694	19.4582
M33380	adenocarcinoma	rs10986087	T	C	T	C	-0.0075	-0.0387156	0.3105	0.417903	FALSE	FALSE	FALSE	AA5BIc	123680461	0.291449	0.0366991	TRUE	reported	0.0017	9.541e-06	7118	TRUE	reported	eujF5J	2	TRUE	288690	0.00272697	19.4582
M33380	squamous	rs10986087	T	C	T	C	-0.0075	-0.00927763	0.3105	0.417949	FALSE	FALSE	FALSE	DZYDn3	123680461	0.81004	0.0385965	TRUE	reported	0.0017	9.541e-06	7118	TRUE	reported	N2dxrp	2	TRUE	288550	0.00272697	19.4582
M33380	SCLC	rs10986087	T	C	T	C	-0.0075	0.026544	0.3105	0.417974	FALSE	FALSE	FALSE	uD6dnw	123680461	0.631905	0.05541	TRUE	reported	0.0017	9.541e-06	7118	TRUE	reported	vGCzUy	2	TRUE	287813	0.00272697	19.4582
M01585	adenocarcinoma	rs2993308	A	G	A	G	0.0075	0.0173239	0.338	0.292543	FALSE	FALSE	FALSE	Ryh2ra	113026762	0.66426	0.0399133	TRUE	reported	0.0017	6.833e-06	7271	TRUE	reported	WFqLOd	2	TRUE	288690	0.00266974	19.4583
M01585	squamous	rs2993308	A	G	A	G	0.0075	-0.00503933	0.338	0.292497	FALSE	FALSE	FALSE	VElzqg	113026762	0.904919	0.0421876	TRUE	reported	0.0017	6.833e-06	7271	TRUE	reported	Vk18k1	2	TRUE	288550	0.00266974	19.4583
M01585	SCLC	rs2993308	A	G	A	G	0.0075	0.150833	0.338	0.292583	FALSE	FALSE	FALSE	dm7mpN	113026762	0.0126287	0.0604766	TRUE	reported	0.0017	6.833e-06	7271	TRUE	reported	GIVZb2	2	TRUE	287813	0.00266974	19.4583
M37203	adenocarcinoma	rs9445285	T	C	T	C	0.03	0.0293254	0.1465	0.170006	FALSE	FALSE	FALSE	mWK7Zh	94478555	0.543325	0.0482491	TRUE	reported	0.0068	9.333e-06	7333	TRUE	reported	ZNENnt	2	TRUE	288690	0.00264723	19.4584
M37203	squamous	rs9445285	T	C	T	C	0.03	0.0827547	0.1465	0.170027	FALSE	FALSE	FALSE	2Tnm6s	94478555	0.105677	0.0511484	TRUE	reported	0.0068	9.333e-06	7333	TRUE	reported	efyQU7	2	TRUE	288550	0.00264723	19.4584
M37203	SCLC	rs9445285	T	C	T	C	0.03	-0.0176607	0.1465	0.16997	FALSE	FALSE	FALSE	abn0fS	94478555	0.809466	0.0732457	TRUE	reported	0.0068	9.333e-06	7333	TRUE	reported	KWDzg4	2	TRUE	287813	0.00264723	19.4584
M36776	adenocarcinoma	rs16750	A	G	A	G	-0.015	-0.000524195	0.8674	0.837355	FALSE	FALSE	FALSE	n2UMDM	159702970	0.991462	0.0489831	TRUE	reported	0.0034	7.591e-06	7335	TRUE	reported	RSoY6U	2	TRUE	288690	0.00264651	19.4584
M36776	squamous	rs16750	A	G	A	G	-0.015	-0.0191124	0.8674	0.837348	FALSE	FALSE	FALSE	3naGaI	159702970	0.711389	0.0516561	TRUE	reported	0.0034	7.591e-06	7335	TRUE	reported	6hhVmh	2	TRUE	288550	0.00264651	19.4584
M36776	SCLC	rs16750	A	G	A	G	-0.015	-0.12385	0.8674	0.837324	FALSE	FALSE	FALSE	TmUGQo	159702970	0.0926339	0.073647	TRUE	reported	0.0034	7.591e-06	7335	TRUE	reported	0FlRcL	2	TRUE	287813	0.00264651	19.4584
M33442	adenocarcinoma	rs12041762	T	C	T	C	-0.0075	0.0236556	0.2706	0.295492	FALSE	FALSE	FALSE	HpwDIw	88175918	0.554515	0.0400259	TRUE	reported	0.0017	7.845e-06	7336	TRUE	reported	HcmPEp	2	TRUE	288690	0.00264615	19.4584
M33442	adenocarcinoma	rs6434188	T	C	T	C	0.0075	0.0573967	0.2171	0.278852	FALSE	FALSE	FALSE	HpwDIw	186585144	0.154209	0.0402835	TRUE	reported	0.0017	8.961e-06	7336	TRUE	reported	HcmPEp	2	TRUE	288690	0.00264615	19.4584
M33442	squamous	rs12041762	T	C	T	C	-0.0075	0.066105	0.2706	0.29554	FALSE	FALSE	FALSE	xVWvdQ	88175918	0.118081	0.042297	TRUE	reported	0.0017	7.845e-06	7336	TRUE	reported	4D5cqG	2	TRUE	288550	0.00264615	19.4584
M33442	squamous	rs6434188	T	C	T	C	0.0075	0.0656481	0.2171	0.278845	FALSE	FALSE	FALSE	xVWvdQ	186585144	0.12298	0.0425627	TRUE	reported	0.0017	8.961e-06	7336	TRUE	reported	4D5cqG	2	TRUE	288550	0.00264615	19.4584
M33442	SCLC	rs12041762	T	C	T	C	-0.0075	-0.0297994	0.2706	0.295455	FALSE	FALSE	FALSE	qaLKjp	88175918	0.622104	0.060461	TRUE	reported	0.0017	7.845e-06	7336	TRUE	reported	sQsqP9	2	TRUE	287813	0.00264615	19.4584
M33442	SCLC	rs6434188	T	C	T	C	0.0075	-0.0794862	0.2171	0.278746	FALSE	FALSE	FALSE	qaLKjp	186585144	0.192304	0.0609653	TRUE	reported	0.0017	8.961e-06	7336	TRUE	reported	sQsqP9	2	TRUE	287813	0.00264615	19.4584
M32675	adenocarcinoma	rs11059810	T	C	T	C	-0.0075	-0.00654549	0.7772	0.641894	FALSE	FALSE	FALSE	cbiIFB	128662999	0.862652	0.0378352	TRUE	reported	0.0017	8.865e-06	7338	TRUE	reported	qn4qQH	2	TRUE	288690	0.00264543	19.4584
M32675	squamous	rs11059810	T	C	T	C	-0.0075	0.018645	0.7772	0.641909	FALSE	FALSE	FALSE	2YSrPr	128662999	0.639293	0.0397813	TRUE	reported	0.0017	8.865e-06	7338	TRUE	reported	woMKM4	2	TRUE	288550	0.00264543	19.4584
M32675	SCLC	rs11059810	T	C	T	C	-0.0075	-0.0456018	0.7772	0.641871	FALSE	FALSE	FALSE	c9GrsE	128662999	0.425827	0.0572633	TRUE	reported	0.0017	8.865e-06	7338	TRUE	reported	3HHGOS	2	TRUE	287813	0.00264543	19.4584
M00584	adenocarcinoma	rs7007251	A	G	A	G	-0.015	-0.0300718	0.1057	0.0685865	FALSE	FALSE	FALSE	ZWxbsR	102041871	0.676873	0.0721605	TRUE	reported	0.0034	8.76e-06	7345	TRUE	reported	zXm7Fr	2	TRUE	288690	0.00264292	19.4584
M00584	squamous	rs7007251	A	G	A	G	-0.015	-0.0589684	0.1057	0.0685833	FALSE	FALSE	FALSE	TyS6JJ	102041871	0.435959	0.0756942	TRUE	reported	0.0034	8.76e-06	7345	TRUE	reported	m97cU6	2	TRUE	288550	0.00264292	19.4584
M00584	SCLC	rs7007251	A	G	A	G	-0.015	0.0610825	0.1057	0.0686078	FALSE	FALSE	FALSE	BgPCPG	102041871	0.576743	0.109438	TRUE	reported	0.0034	8.76e-06	7345	TRUE	reported	mdO23S	2	TRUE	287813	0.00264292	19.4584
M01712	adenocarcinoma	rs11013837	A	T	A	T	-0.015	0.0310205	0.2463	0.224375	FALSE	TRUE	FALSE	KVdsJe	23995722	0.478327	0.0437528	TRUE	reported	0.0034	8.163e-06	7346	TRUE	reported	5TKXwl	2	TRUE	288690	0.00264256	19.4584
M01712	squamous	rs11013837	A	T	A	T	-0.015	-0.0386556	0.2463	0.224322	FALSE	TRUE	FALSE	rD1tTq	23995722	0.401248	0.0460518	TRUE	reported	0.0034	8.163e-06	7346	TRUE	reported	7JUhkd	2	TRUE	288550	0.00264256	19.4584
M01712	SCLC	rs11013837	A	T	A	T	-0.015	-0.00101353	0.2463	0.224351	FALSE	TRUE	FALSE	JRf1DH	23995722	0.987806	0.0663138	TRUE	reported	0.0034	8.163e-06	7346	TRUE	reported	jV9xnj	2	TRUE	287813	0.00264256	19.4584
M01302	adenocarcinoma	rs11760350	A	G	A	G	-0.0075	-0.00644969	0.1238	0.13018	FALSE	FALSE	FALSE	TxFgI0	39232543	0.904638	0.0538349	TRUE	reported	0.0017	7.77e-06	7347	TRUE	reported	KCkcAA	2	TRUE	288690	0.0026422	19.4584
M01302	squamous	rs11760350	A	G	A	G	-0.0075	-0.017216	0.1238	0.130172	FALSE	FALSE	FALSE	rM0O5c	39232543	0.761583	0.056743	TRUE	reported	0.0017	7.77e-06	7347	TRUE	reported	ZvIydt	2	TRUE	288550	0.0026422	19.4584
M01302	SCLC	rs11760350	A	G	A	G	-0.0075	-0.00920451	0.1238	0.130177	FALSE	FALSE	FALSE	jV9zfg	39232543	0.910279	0.0816819	TRUE	reported	0.0017	7.77e-06	7347	TRUE	reported	7OM3z4	2	TRUE	287813	0.0026422	19.4584
M15500	adenocarcinoma	rs10130689	T	C	T	C	-0.0075	0.0710878	0.1587	0.176536	FALSE	FALSE	FALSE	lz4Su0	50924753	0.136302	0.0477194	TRUE	reported	0.0017	4.991e-06	7349	TRUE	reported	cG2zsA	2	TRUE	288690	0.00264148	19.4584
M15500	squamous	rs10130689	T	C	T	C	-0.0075	-0.00984326	0.1587	0.176479	FALSE	FALSE	FALSE	p4sU21	50924753	0.84526	0.0504342	TRUE	reported	0.0017	4.991e-06	7349	TRUE	reported	5K4zPD	2	TRUE	288550	0.00264148	19.4584
M15500	SCLC	rs10130689	T	C	T	C	-0.0075	-0.0777671	0.1587	0.176469	FALSE	FALSE	FALSE	Z4TD73	50924753	0.278486	0.071759	TRUE	reported	0.0017	4.991e-06	7349	TRUE	reported	k6oXit	2	TRUE	287813	0.00264148	19.4584
M00060	adenocarcinoma	rs7366464	T	C	T	C	-0.0075	0.0165757	0.1258	0.141627	FALSE	FALSE	FALSE	0fhCx2	232224012	0.750898	0.0522142	TRUE	reported	0.0017	7.783e-06	7351	TRUE	reported	bF9GK1	2	TRUE	288690	0.00264077	19.4584
M00060	squamous	rs7366464	T	C	T	C	-0.0075	0.0118375	0.1258	0.141621	FALSE	FALSE	FALSE	avYdrS	232224012	0.829799	0.0550686	TRUE	reported	0.0017	7.783e-06	7351	TRUE	reported	KS60hK	2	TRUE	288550	0.00264077	19.4584
M00060	SCLC	rs7366464	T	C	T	C	-0.0075	0.0730584	0.1258	0.141638	FALSE	FALSE	FALSE	W4LMmk	232224012	0.352895	0.078643	TRUE	reported	0.0017	7.783e-06	7351	TRUE	reported	2TWWs6	2	TRUE	287813	0.00264077	19.4584
M01125	adenocarcinoma	rs4562384	T	C	T	C	0.0075	-0.0524719	0.7166	0.666277	FALSE	FALSE	FALSE	1X4wgW	1965945	0.173991	0.0385968	TRUE	reported	0.0017	5.497e-06	7352	TRUE	reported	DtcL2M	2	TRUE	288690	0.00264041	19.4584
M01125	squamous	rs4562384	T	C	T	C	0.0075	0.0600508	0.7166	0.666415	FALSE	FALSE	FALSE	hH6HSY	1965945	0.14093	0.040786	TRUE	reported	0.0017	5.497e-06	7352	TRUE	reported	3kNTMr	2	TRUE	288550	0.00264041	19.4584
M01125	SCLC	rs4562384	T	C	T	C	0.0075	0.0943288	0.7166	0.666388	FALSE	FALSE	FALSE	8ZOSeg	1965945	0.106121	0.0583763	TRUE	reported	0.0017	5.497e-06	7352	TRUE	reported	aEbT0m	2	TRUE	287813	0.00264041	19.4584
M01299	adenocarcinoma	rs1536564	T	C	T	C	0.0075	-0.0199457	0.2644	0.284189	FALSE	FALSE	FALSE	LfTTtY	14716349	0.621699	0.0404213	TRUE	reported	0.0017	7.048e-06	7358	TRUE	reported	nG0Ij5	2	TRUE	288690	0.00263826	19.4584
M01299	squamous	rs1536564	T	C	T	C	0.0075	0.00660462	0.2644	0.284214	FALSE	FALSE	FALSE	4oNnOq	14716349	0.876971	0.0426626	TRUE	reported	0.0017	7.048e-06	7358	TRUE	reported	SZgErc	2	TRUE	288550	0.00263826	19.4584
M01299	SCLC	rs1536564	T	C	T	C	0.0075	0.0127381	0.2644	0.284219	FALSE	FALSE	FALSE	cZZR95	14716349	0.83474	0.0610572	TRUE	reported	0.0017	7.048e-06	7358	TRUE	reported	uB8Vrh	2	TRUE	287813	0.00263826	19.4584
M00513	adenocarcinoma	rs11694230	T	C	T	C	-0.0075	-0.0151267	0.3363	0.443597	FALSE	FALSE	FALSE	wRrlOp	6698995	0.678878	0.0365384	TRUE	reported	0.0017	9.003e-06	7361	TRUE	reported	bTnDmz	2	TRUE	288690	0.00263719	19.4584
M00513	squamous	rs11694230	T	C	T	C	-0.0075	0.146223	0.3363	0.443801	FALSE	FALSE	FALSE	WKg8dJ	6698995	0.000117341	0.037964	TRUE	reported	0.0017	9.003e-06	7361	TRUE	reported	NBc8zP	2	TRUE	288550	0.00263719	19.4584
M00513	SCLC	rs11694230	T	C	T	C	-0.0075	0.0348269	0.3363	0.443634	FALSE	FALSE	FALSE	KxgFdr	6698995	0.527393	0.0551067	TRUE	reported	0.0017	9.003e-06	7361	TRUE	reported	CUtEab	2	TRUE	287813	0.00263719	19.4584
M37112	adenocarcinoma	rs3908007	A	G	A	G	-0.1406	-0.0366587	0.2651	0.323914	FALSE	FALSE	FALSE	2GsnE3	160738233	0.348301	0.0390864	TRUE	reported	0.0318	9.568e-06	437	TRUE	reported	S98lgy	2	TRUE	288690	0.0428183	19.4592
M37112	squamous	rs3908007	A	G	A	G	-0.1406	-0.0440422	0.2651	0.323934	FALSE	FALSE	FALSE	jID3HA	160738233	0.284871	0.0411824	TRUE	reported	0.0318	9.568e-06	437	TRUE	reported	OH1ZVu	2	TRUE	288550	0.0428183	19.4592
M37112	SCLC	rs3908007	A	G	A	G	-0.1406	-0.0943937	0.2651	0.323934	FALSE	FALSE	FALSE	Iku0p0	160738233	0.109215	0.0589323	TRUE	reported	0.0318	9.568e-06	437	TRUE	reported	iCiLDC	2	TRUE	287813	0.0428183	19.4592
M34322	adenocarcinoma	rs10243870	T	G	T	G	-0.0784	-0.00656397	0.841	0.816204	FALSE	FALSE	FALSE	Ox0RjN	15175652	0.889033	0.0470442	TRUE	reported	0.0177	9.183e-06	248	TRUE	reported	3GaUIK	2	TRUE	288690	0.0733108	19.4612
M34322	squamous	rs10243870	T	G	T	G	-0.0784	-0.0270754	0.841	0.816181	FALSE	FALSE	FALSE	Fy8DJP	15175652	0.584128	0.0494649	TRUE	reported	0.0177	9.183e-06	248	TRUE	reported	IhaA3J	2	TRUE	288550	0.0733108	19.4612
M34322	SCLC	rs10243870	T	G	T	G	-0.0784	-0.0312994	0.841	0.816189	FALSE	FALSE	FALSE	Ly9qMd	15175652	0.657735	0.0706466	TRUE	reported	0.0177	9.183e-06	248	TRUE	reported	pyHAAU	2	TRUE	287813	0.0733108	19.4612
M35978	adenocarcinoma	rs12778305	T	G	T	G	0.0278	0.00902233	0.37	0.467135	FALSE	FALSE	FALSE	bKBpRr	8378055	0.805134	0.0365709	TRUE	reported	0.0063	8.895e-06	4529	TRUE	reported	zQcjsm	2	TRUE	288690	0.00428098	19.4633
M35978	squamous	rs12778305	T	G	T	G	0.0278	-0.0269874	0.37	0.467109	FALSE	FALSE	FALSE	2quJlo	8378055	0.482452	0.0384236	TRUE	reported	0.0063	8.895e-06	4529	TRUE	reported	WNllxE	2	TRUE	288550	0.00428098	19.4633
M35978	SCLC	rs12778305	T	G	T	G	0.0278	-0.0224524	0.37	0.467128	FALSE	FALSE	FALSE	d5k95p	8378055	0.684495	0.0552555	TRUE	reported	0.0063	8.895e-06	4529	TRUE	reported	kdYX33	2	TRUE	287813	0.00428098	19.4633
M34339	adenocarcinoma	rs6794734	A	C	A	C	-0.049	-0.028137	0.6977	0.725775	FALSE	FALSE	FALSE	wjZ50J	62661666	0.491679	0.0409182	TRUE	reported	0.0111	9.808e-06	1649	TRUE	reported	qaTs5q	2	TRUE	288690	0.0116795	19.4634
M34339	squamous	rs6794734	A	C	A	C	-0.049	0.0347499	0.6977	0.725836	FALSE	FALSE	FALSE	j0lKUg	62661666	0.420326	0.0431218	TRUE	reported	0.0111	9.808e-06	1649	TRUE	reported	XjwBz2	2	TRUE	288550	0.0116795	19.4634
M34339	SCLC	rs6794734	A	C	A	C	-0.049	-0.0365174	0.6977	0.725775	FALSE	FALSE	FALSE	mnaAUS	62661666	0.554078	0.0617203	TRUE	reported	0.0111	9.808e-06	1649	TRUE	reported	bScmF7	2	TRUE	287813	0.0116795	19.4634
M18494	adenocarcinoma	rs1608165	C	G	C	G	-0.0406	0.0143024	0.1352	0.218792	FALSE	TRUE	FALSE	NmCaPw	57028551	0.745404	0.0440475	TRUE	reported	0.0092	9.607e-06	5376	TRUE	reported	KpaYVi	2	TRUE	288690	0.0036095	19.4677
M18494	squamous	rs1608165	C	G	C	G	-0.0406	0.050807	0.1352	0.218837	FALSE	TRUE	FALSE	G8cnpG	57028551	0.270646	0.0461221	TRUE	reported	0.0092	9.607e-06	5376	TRUE	reported	0QjMAQ	2	TRUE	288550	0.0036095	19.4677
M18494	SCLC	rs1608165	C	G	C	G	-0.0406	-0.0564984	0.1352	0.218773	FALSE	TRUE	FALSE	LalUNo	57028551	0.392071	0.066013	TRUE	reported	0.0092	9.607e-06	5376	TRUE	reported	6yQ8mz	2	TRUE	287813	0.0036095	19.4677
M01712	adenocarcinoma	rs9446392	T	C	T	C	-0.0331	-0.17638	0.9533	0.950476	FALSE	FALSE	FALSE	KVdsJe	71448236	0.034161	0.0832701	TRUE	reported	0.0075	9.272e-06	7346	TRUE	reported	5TKXwl	2	TRUE	288690	0.00264443	19.4722
M01712	squamous	rs9446392	T	C	T	C	-0.0331	-0.0598555	0.9533	0.950506	FALSE	FALSE	FALSE	rD1tTq	71448236	0.494369	0.0875878	TRUE	reported	0.0075	9.272e-06	7346	TRUE	reported	7JUhkd	2	TRUE	288550	0.00264443	19.4722
M01712	SCLC	rs9446392	T	C	T	C	-0.0331	0.0184551	0.9533	0.950526	FALSE	FALSE	FALSE	JRf1DH	71448236	0.883745	0.126212	TRUE	reported	0.0075	9.272e-06	7346	TRUE	reported	jV9xnj	2	TRUE	287813	0.00264443	19.4722
M31536	adenocarcinoma	rs11158090	A	G	A	G	0.0787	-0.0609539	0.1877	0.242734	FALSE	FALSE	FALSE	GCRbpe	56318289	0.15111	0.0424582	TRUE	reported	0.0178	9.636e-06	522	TRUE	reported	FXlMW9	2	TRUE	288690	0.0360971	19.4734
M31536	squamous	rs11158090	A	G	A	G	0.0787	-0.0487484	0.1877	0.242756	FALSE	FALSE	FALSE	fXXVIr	56318289	0.274176	0.0445803	TRUE	reported	0.0178	9.636e-06	522	TRUE	reported	cN8ArV	2	TRUE	288550	0.0360971	19.4734
M31536	SCLC	rs11158090	A	G	A	G	0.0787	-0.107404	0.1877	0.242756	FALSE	FALSE	FALSE	sZmpHZ	56318289	0.0930015	0.0639395	TRUE	reported	0.0178	9.636e-06	522	TRUE	reported	mnc85T	2	TRUE	287813	0.0360971	19.4734
M33178	adenocarcinoma	rs2047682	T	C	T	C	0.34	0.0874577	0.9778	0.914798	FALSE	FALSE	FALSE	acPIlp	23467675	0.180219	0.065263	TRUE	reported	0.0739	4.141e-06	25	TRUE	reported	FlCK9I	2	TRUE	288690	0.458493	19.4741
M33178	adenocarcinoma	rs305550	T	C	T	C	-0.34	0.101476	0.0227	0.0704019	FALSE	FALSE	FALSE	acPIlp	64457964	0.149129	0.0703419	TRUE	reported	0.0739	4.194e-06	25	TRUE	reported	FlCK9I	2	TRUE	288690	0.458493	19.4741
M33178	squamous	rs2047682	T	C	T	C	0.34	-0.0398982	0.9778	0.914734	FALSE	FALSE	FALSE	TFaMva	23467675	0.558018	0.0681102	TRUE	reported	0.0739	4.141e-06	25	TRUE	reported	pEtHa3	2	TRUE	288550	0.458493	19.4741
M33178	squamous	rs305550	T	C	T	C	-0.34	0.00502687	0.0227	0.0703609	FALSE	FALSE	FALSE	TFaMva	64457964	0.946327	0.0746713	TRUE	reported	0.0739	4.194e-06	25	TRUE	reported	pEtHa3	2	TRUE	288550	0.458493	19.4741
M33178	SCLC	rs2047682	T	C	T	C	0.34	0.0457644	0.9778	0.914762	FALSE	FALSE	FALSE	1dZ5Lf	23467675	0.641353	0.0982475	TRUE	reported	0.0739	4.141e-06	25	TRUE	reported	tEqCNT	2	TRUE	287813	0.458493	19.4741
M33178	SCLC	rs305550	T	C	T	C	-0.34	0.125709	0.0227	0.0703752	FALSE	FALSE	FALSE	1dZ5Lf	64457964	0.240997	0.107215	TRUE	reported	0.0739	4.194e-06	25	TRUE	reported	tEqCNT	2	TRUE	287813	0.458493	19.4741
M33204	adenocarcinoma	rs822531	T	C	T	C	0.0181	-0.00643198	0.7832	0.824219	FALSE	FALSE	FALSE	R9Qih5	148932667	0.893703	0.0481365	TRUE	reported	0.0041	9.473e-06	2683	TRUE	reported	Vfelx2	2	TRUE	288690	0.0072115	19.4745
M33204	squamous	rs822531	T	C	T	C	0.0181	0.00825846	0.7832	0.824238	FALSE	FALSE	FALSE	XArYnu	148932667	0.871208	0.0509391	TRUE	reported	0.0041	9.473e-06	2683	TRUE	reported	NjdQsP	2	TRUE	288550	0.0072115	19.4745
M33204	SCLC	rs822531	T	C	T	C	0.0181	-0.0470381	0.7832	0.824219	FALSE	FALSE	FALSE	7gYDAm	148932667	0.519977	0.0731107	TRUE	reported	0.0041	9.473e-06	2683	TRUE	reported	Okybdm	2	TRUE	287813	0.0072115	19.4745
M22177	adenocarcinoma	rs446125	T	G	T	G	-0.0128	-0.0149268	0.1991	0.205261	FALSE	FALSE	FALSE	QHROeB	44638624	0.739864	0.0449556	TRUE	reported	0.0029	9.272e-06	6535	TRUE	reported	oGc9gn	2	TRUE	288690	0.00297225	19.4756
M22177	squamous	rs446125	T	G	T	G	-0.0128	0.0481372	0.1991	0.205324	FALSE	FALSE	FALSE	jicY9p	44638624	0.308585	0.047277	TRUE	reported	0.0029	9.272e-06	6535	TRUE	reported	sm1XtA	2	TRUE	288550	0.00297225	19.4756
M22177	SCLC	rs446125	T	G	T	G	-0.0128	-0.00139657	0.1991	0.205279	FALSE	FALSE	FALSE	pHnwV1	44638624	0.983558	0.0677653	TRUE	reported	0.0029	9.272e-06	6535	TRUE	reported	QIktDQ	2	TRUE	287813	0.00297225	19.4756
M35331	adenocarcinoma	rs17305086	T	G	T	G	-0.0181	-0.0310174	0.178	0.23055	FALSE	FALSE	FALSE	Yj8xbE	182115761	0.476676	0.0435847	TRUE	reported	0.0041	8.209e-06	3007	TRUE	reported	rbo6ek	2	TRUE	288690	0.00643947	19.476
M35331	squamous	rs17305086	T	G	T	G	-0.0181	-0.00385227	0.178	0.230583	FALSE	FALSE	FALSE	jpYyLt	182115761	0.933039	0.0458484	TRUE	reported	0.0041	8.209e-06	3007	TRUE	reported	i1XdTk	2	TRUE	288550	0.00643947	19.476
M35331	SCLC	rs17305086	T	G	T	G	-0.0181	0.027567	0.178	0.230604	FALSE	FALSE	FALSE	qG45bn	182115761	0.674203	0.0655755	TRUE	reported	0.0041	8.209e-06	3007	TRUE	reported	wL3ObR	2	TRUE	287813	0.00643947	19.476
M32855	adenocarcinoma	rs16869851	A	C	A	C	0.0256	-0.080999	0.87	0.903471	FALSE	FALSE	FALSE	KQWjWN	20688434	0.184854	0.0610873	TRUE	reported	0.0058	8.888e-06	7355	TRUE	reported	5ZLIIU	2	TRUE	288690	0.00264175	19.4763
M32855	squamous	rs16869851	A	C	A	C	0.0256	0.0654252	0.87	0.903547	FALSE	FALSE	FALSE	aTzvK2	20688434	0.315152	0.065134	TRUE	reported	0.0058	8.888e-06	7355	TRUE	reported	ELWACz	2	TRUE	288550	0.00264175	19.4763
M32855	SCLC	rs16869851	A	C	A	C	0.0256	0.0723843	0.87	0.90353	FALSE	FALSE	FALSE	Fht4vS	20688434	0.438086	0.0933474	TRUE	reported	0.0058	8.888e-06	7355	TRUE	reported	QdpqiP	2	TRUE	287813	0.00264175	19.4763
M27738	adenocarcinoma	rs892429	A	G	A	G	0.0839	0.0414884	0.9571	0.912099	FALSE	FALSE	FALSE	WMQGhq	188618790	0.530014	0.0660659	TRUE	reported	0.019	9.855e-06	1758	TRUE	reported	aMBUiY	2	TRUE	288690	0.01097	19.477
M27738	squamous	rs892429	A	G	A	G	0.0839	0.0828657	0.9571	0.912101	FALSE	FALSE	FALSE	2JtjdZ	188618790	0.229711	0.0689913	TRUE	reported	0.019	9.855e-06	1758	TRUE	reported	pOLewn	2	TRUE	288550	0.01097	19.477
M27738	SCLC	rs892429	A	G	A	G	0.0839	-0.194293	0.9571	0.912034	FALSE	FALSE	FALSE	arThgp	188618790	0.0509589	0.099544	TRUE	reported	0.019	9.855e-06	1758	TRUE	reported	UAI7Kk	2	TRUE	287813	0.01097	19.477
M34539	adenocarcinoma	rs2230604	T	C	T	C	0.0309	0.011422	0.0848	0.127547	FALSE	FALSE	FALSE	UGMBp0	50579747	0.83262	0.0540451	TRUE	reported	0.007	9.997e-06	4800	TRUE	reported	ktDrKS	2	TRUE	288690	0.00404315	19.4778
M34539	squamous	rs2230604	T	C	T	C	0.0309	0.00913808	0.0848	0.127554	FALSE	FALSE	FALSE	4tRRmt	50579747	0.87156	0.0565204	TRUE	reported	0.007	9.997e-06	4800	TRUE	reported	JiY7Qm	2	TRUE	288550	0.00404315	19.4778
M34539	SCLC	rs2230604	T	C	T	C	0.0309	-0.110754	0.0848	0.127507	FALSE	FALSE	FALSE	jyvGER	50579747	0.172356	0.0811582	TRUE	reported	0.007	9.997e-06	4800	TRUE	reported	628R4O	2	TRUE	287813	0.00404315	19.4778
M33178	adenocarcinoma	rs9995884	A	G	A	G	-0.3405	0.102841	0.0229	0.0933299	FALSE	FALSE	FALSE	acPIlp	162388153	0.103861	0.0632317	TRUE	reported	0.074	4.2e-06	25	TRUE	reported	FlCK9I	2	TRUE	288690	0.458551	19.4786
M33178	squamous	rs9995884	A	G	A	G	-0.3405	0.0173585	0.0229	0.093287	FALSE	FALSE	FALSE	TFaMva	162388153	0.795785	0.0670714	TRUE	reported	0.074	4.2e-06	25	TRUE	reported	pEtHa3	2	TRUE	288550	0.458551	19.4786
M33178	SCLC	rs9995884	A	G	A	G	-0.3405	-0.151601	0.0229	0.0932638	FALSE	FALSE	FALSE	1dZ5Lf	162388153	0.112485	0.0955195	TRUE	reported	0.074	4.2e-06	25	TRUE	reported	tEqCNT	2	TRUE	287813	0.458551	19.4786
M33609	adenocarcinoma	rs17124948	T	C	T	C	0.31	0.178714	0.011	0.00216474	FALSE	FALSE	FALSE	wokUHJ	88895725	0.622772	0.363295	TRUE	reported	0.07	9.486e-06	296	TRUE	reported	kfGihA	2	TRUE	288690	0.0621403	19.4797
M33609	squamous	rs17124948	T	C	T	C	0.31	0.00318721	0.011	0.00216012	FALSE	FALSE	FALSE	BYPO3K	88895725	0.993927	0.418749	TRUE	reported	0.07	9.486e-06	296	TRUE	reported	Vrl1UF	2	TRUE	288550	0.0621403	19.4797
M33609	SCLC	rs17124948	T	C	T	C	0.31	0.352673	0.011	0.00216216	FALSE	FALSE	FALSE	cifndh	88895725	0.54915	0.588736	TRUE	reported	0.07	9.486e-06	296	TRUE	reported	L3joyN	2	TRUE	287813	0.0621403	19.4797
M34441	adenocarcinoma	rs1566888	T	C	T	C	0.0362	-0.0152917	0.8498	0.725379	FALSE	FALSE	FALSE	LuxX5t	117735113	0.707229	0.0407148	TRUE	reported	0.0082	9.86e-06	4442	TRUE	reported	ykziPd	2	TRUE	288690	0.00436827	19.4802
M34441	squamous	rs1566888	T	C	T	C	0.0362	-0.0842062	0.8498	0.72529	FALSE	FALSE	FALSE	NNmDDw	117735113	0.0488169	0.0427402	TRUE	reported	0.0082	9.86e-06	4442	TRUE	reported	ypnO2U	2	TRUE	288550	0.00436827	19.4802
M34441	SCLC	rs1566888	T	C	T	C	0.0362	0.023144	0.8498	0.725394	FALSE	FALSE	FALSE	8uiSFo	117735113	0.705685	0.061283	TRUE	reported	0.0082	9.86e-06	4442	TRUE	reported	YgkIZH	2	TRUE	287813	0.00436827	19.4802
M33423	adenocarcinoma	rs7231643	A	G	A	G	-0.5075	-0.0472205	0.0297	0.034882	FALSE	FALSE	FALSE	brhzy7	23177694	0.634885	0.0994404	TRUE	reported	0.1149	9.967e-06	1391	TRUE	reported	pkC6dD	2	TRUE	288690	0.0138311	19.4808
M33423	squamous	rs7231643	A	G	A	G	-0.5075	-0.0124632	0.0297	0.0348946	FALSE	FALSE	FALSE	8dH2YC	23177694	0.903781	0.103098	TRUE	reported	0.1149	9.967e-06	1391	TRUE	reported	PftM6V	2	TRUE	288550	0.0138311	19.4808
M33423	SCLC	rs7231643	A	G	A	G	-0.5075	-0.184302	0.0297	0.034879	FALSE	FALSE	FALSE	l7rmyI	23177694	0.215961	0.14895	TRUE	reported	0.1149	9.967e-06	1391	TRUE	reported	Hzrih9	2	TRUE	287813	0.0138311	19.4808
M33178	adenocarcinoma	rs10415374	A	G	A	G	-0.3327	0.0132192	0.027	0.0734792	FALSE	FALSE	FALSE	acPIlp	4679742	0.84713	0.0685712	TRUE	reported	0.0723	4.228e-06	25	TRUE	reported	FlCK9I	2	TRUE	288690	0.458585	19.4813
M33178	squamous	rs10415374	A	G	A	G	-0.3327	-0.114587	0.027	0.0734334	FALSE	FALSE	FALSE	TFaMva	4679742	0.113934	0.0724888	TRUE	reported	0.0723	4.228e-06	25	TRUE	reported	pEtHa3	2	TRUE	288550	0.458585	19.4813
M33178	SCLC	rs10415374	A	G	A	G	-0.3327	0.108726	0.027	0.0734826	FALSE	FALSE	FALSE	1dZ5Lf	4679742	0.298173	0.104509	TRUE	reported	0.0723	4.228e-06	25	TRUE	reported	tEqCNT	2	TRUE	287813	0.458585	19.4813
M32691	adenocarcinoma	rs11140542	A	T	A	T	0.034	0.0144659	0.1939	0.266696	FALSE	TRUE	FALSE	ed2zOb	84351173	0.724196	0.0409964	TRUE	reported	0.0077	8.873e-06	2575	TRUE	reported	U8GDuD	2	TRUE	288690	0.0075149	19.4822
M32691	squamous	rs11140542	A	T	A	T	0.034	-0.0311226	0.1939	0.266652	FALSE	TRUE	FALSE	f2LSLy	84351173	0.47184	0.0432566	TRUE	reported	0.0077	8.873e-06	2575	TRUE	reported	GzFDXR	2	TRUE	288550	0.0075149	19.4822
M32691	SCLC	rs11140542	A	T	A	T	0.034	0.035492	0.1939	0.266699	FALSE	TRUE	FALSE	1kCTlN	84351173	0.567342	0.062052	TRUE	reported	0.0077	8.873e-06	2575	TRUE	reported	XQFiqM	2	TRUE	287813	0.0075149	19.4822
M33488	adenocarcinoma	rs2325470	C	G	C	G	-0.0548	0.064697	0.7906	0.728539	FALSE	TRUE	FALSE	fUTYsW	72384595	0.11052	0.0405405	TRUE	reported	0.0124	9.143e-06	834	TRUE	reported	LvT1bO	2	TRUE	288690	0.0228822	19.4839
M33488	squamous	rs2325470	C	G	C	G	-0.0548	-0.0376394	0.7906	0.728438	FALSE	TRUE	FALSE	iiMJNg	72384595	0.378364	0.0427276	TRUE	reported	0.0124	9.143e-06	834	TRUE	reported	uPnxrX	2	TRUE	288550	0.0228822	19.4839
M33488	SCLC	rs2325470	C	G	C	G	-0.0548	0.0636923	0.7906	0.728511	FALSE	TRUE	FALSE	L5Xd1o	72384595	0.298215	0.0612266	TRUE	reported	0.0124	9.143e-06	834	TRUE	reported	mSWBx6	2	TRUE	287813	0.0228822	19.4839
M32814	adenocarcinoma	rs697473	T	C	T	C	-0.0159	0.0302348	0.3149	0.429905	FALSE	FALSE	FALSE	S2xJ6D	165983392	0.409093	0.0366265	TRUE	reported	0.0036	8.388e-06	1757	TRUE	reported	DlRWLt	2	TRUE	288690	0.0109805	19.4847
M32814	squamous	rs697473	T	C	T	C	-0.0159	-0.0552527	0.3149	0.429825	FALSE	FALSE	FALSE	KBeXDP	165983392	0.151678	0.0385404	TRUE	reported	0.0036	8.388e-06	1757	TRUE	reported	lPnUU7	2	TRUE	288550	0.0109805	19.4847
M32814	SCLC	rs697473	T	C	T	C	-0.0159	-0.000574413	0.3149	0.42988	FALSE	FALSE	FALSE	lJ7MbE	165983392	0.991709	0.0552759	TRUE	reported	0.0036	8.388e-06	1757	TRUE	reported	QMqt5P	2	TRUE	287813	0.0109805	19.4847
M33637	adenocarcinoma	rs12723593	C	G	C	G	0.0234	-0.0591183	0.7407	0.660821	FALSE	TRUE	FALSE	elIE3w	182569447	0.124337	0.0384679	TRUE	reported	0.0053	8.455e-06	5080	TRUE	reported	k12uyD	2	TRUE	288690	0.00382255	19.4854
M33637	squamous	rs12723593	C	G	C	G	0.0234	0.0301698	0.7407	0.660919	FALSE	TRUE	FALSE	quYA6a	182569447	0.454945	0.0403774	TRUE	reported	0.0053	8.455e-06	5080	TRUE	reported	NQtmbs	2	TRUE	288550	0.00382255	19.4854
M33637	SCLC	rs12723593	C	G	C	G	0.0234	0.00412163	0.7407	0.660879	FALSE	TRUE	FALSE	Y79W5v	182569447	0.943357	0.0580096	TRUE	reported	0.0053	8.455e-06	5080	TRUE	reported	pzCwNV	2	TRUE	287813	0.00382255	19.4854
M33653	adenocarcinoma	rs12692453	A	G	A	G	0.0287	-0.0585484	0.2156	0.233721	FALSE	FALSE	FALSE	kSlg77	12066067	0.171673	0.0428346	TRUE	reported	0.0065	9.308e-06	4807	TRUE	reported	Nwf7mw	2	TRUE	288690	0.00403929	19.4875
M33653	squamous	rs12692453	A	G	A	G	0.0287	-0.0130923	0.2156	0.233771	FALSE	FALSE	FALSE	yMtP17	12066067	0.771044	0.0449893	TRUE	reported	0.0065	9.308e-06	4807	TRUE	reported	WS1tTo	2	TRUE	288550	0.00403929	19.4875
M33653	SCLC	rs12692453	A	G	A	G	0.0287	0.0750358	0.2156	0.233805	FALSE	FALSE	FALSE	382IJ3	12066067	0.245218	0.0645724	TRUE	reported	0.0065	9.308e-06	4807	TRUE	reported	bFNZEI	2	TRUE	287813	0.00403929	19.4875
M27513	adenocarcinoma	rs17788495	A	G	A	G	0.0234	-0.0396764	0.9087	0.902286	FALSE	FALSE	FALSE	fGKskK	47562636	0.520306	0.0617174	TRUE	reported	0.0053	9.293e-06	7180	TRUE	reported	nFOaiA	2	TRUE	288690	0.00270756	19.4876
M27513	squamous	rs17788495	A	G	A	G	0.0234	0.0160791	0.9087	0.902316	FALSE	FALSE	FALSE	5gobH9	47562636	0.806297	0.0655738	TRUE	reported	0.0053	9.293e-06	7180	TRUE	reported	DuNY9u	2	TRUE	288550	0.00270756	19.4876
M27513	SCLC	rs17788495	A	G	A	G	0.0234	-0.00782992	0.9087	0.902296	FALSE	FALSE	FALSE	NYyC8c	47562636	0.933007	0.0931451	TRUE	reported	0.0053	9.293e-06	7180	TRUE	reported	QlfMxW	2	TRUE	287813	0.00270756	19.4876
M31536	adenocarcinoma	rs17180489	C	G	C	G	0.611	-0.0238939	0.012	0.110742	FALSE	TRUE	FALSE	GCRbpe	72418763	0.678375	0.05762	TRUE	reported	0.137	8.202e-06	99	TRUE	reported	FXlMW9	2	TRUE	288690	0.1673	19.4885
M31536	squamous	rs17180489	C	G	C	G	0.611	-0.0465552	0.012	0.110738	FALSE	TRUE	FALSE	fXXVIr	72418763	0.439414	0.0602124	TRUE	reported	0.137	8.202e-06	99	TRUE	reported	cN8ArV	2	TRUE	288550	0.1673	19.4885
M31536	SCLC	rs17180489	C	G	C	G	0.611	0.150203	0.012	0.11079	FALSE	TRUE	FALSE	sZmpHZ	72418763	0.0815549	0.0862376	TRUE	reported	0.137	8.202e-06	99	TRUE	reported	mnc85T	2	TRUE	287813	0.1673	19.4885
M33173	adenocarcinoma	rs500237	T	C	T	C	-1.2925	0.613021	0.0117	0.005093	FALSE	FALSE	FALSE	Idah3C	90047107	0.01513	0.25235	TRUE	reported	0.2889	7.665e-06	76	TRUE	reported	auC3Wy	2	TRUE	288690	0.208461	19.4888
M33173	squamous	rs500237	T	C	T	C	-1.2925	-0.0818962	0.0117	0.005073	FALSE	FALSE	FALSE	JbUqLa	90047107	0.765526	0.274606	TRUE	reported	0.2889	7.665e-06	76	TRUE	reported	fJFHgy	2	TRUE	288550	0.208461	19.4888
M33173	SCLC	rs500237	T	C	T	C	-1.2925	0.671073	0.0117	0.005084	FALSE	FALSE	FALSE	mAFgar	90047107	0.0795939	0.382804	TRUE	reported	0.2889	7.665e-06	76	TRUE	reported	SYMS7Y	2	TRUE	287813	0.208461	19.4888
M34499	adenocarcinoma	rs1936458	A	G	A	G	-0.0393	-8.72117e-05	0.3221	0.42755	FALSE	FALSE	FALSE	NYfswv	55138544	0.998108	0.036786	TRUE	reported	0.0089	9.967e-06	4296	TRUE	reported	1FjEou	2	TRUE	288690	0.00451829	19.4896
M34499	squamous	rs1936458	A	G	A	G	-0.0393	-0.0723791	0.3221	0.427492	FALSE	FALSE	FALSE	pBKj9F	55138544	0.0614766	0.0387043	TRUE	reported	0.0089	9.967e-06	4296	TRUE	reported	H6u9R3	2	TRUE	288550	0.00451829	19.4896
M34499	SCLC	rs1936458	A	G	A	G	-0.0393	-0.0663487	0.3221	0.427526	FALSE	FALSE	FALSE	KpIe9t	55138544	0.232744	0.0556001	TRUE	reported	0.0089	9.967e-06	4296	TRUE	reported	45KJue	2	TRUE	287813	0.00451829	19.4896
M33957	adenocarcinoma	rs10849438	T	G	T	G	0.0287	-0.0569208	0.8893	0.860863	FALSE	FALSE	FALSE	0v90h4	6302870	0.28184	0.0528907	TRUE	reported	0.0065	9.679e-06	6998	TRUE	reported	O34Tzm	2	TRUE	288690	0.00277815	19.49
M33957	squamous	rs10849438	T	G	T	G	0.0287	0.030161	0.8893	0.860926	FALSE	FALSE	FALSE	996JMk	6302870	0.591726	0.0562353	TRUE	reported	0.0065	9.679e-06	6998	TRUE	reported	mMkbSM	2	TRUE	288550	0.00277815	19.49
M33957	SCLC	rs10849438	T	G	T	G	0.0287	-0.00813716	0.8893	0.860899	FALSE	FALSE	FALSE	qb9EQP	6302870	0.919524	0.080539	TRUE	reported	0.0065	9.679e-06	6998	TRUE	reported	ohHhOL	2	TRUE	287813	0.00277815	19.49
M33488	adenocarcinoma	rs17522290	A	G	A	G	-0.0393	-0.0617405	0.932	0.935622	FALSE	FALSE	FALSE	fUTYsW	24908951	0.411287	0.0751438	TRUE	reported	0.0089	9.912e-06	5107	TRUE	reported	LvT1bO	2	TRUE	288690	0.00380351	19.491
M33488	squamous	rs17522290	A	G	A	G	-0.0393	-0.187314	0.932	0.935586	FALSE	FALSE	FALSE	iiMJNg	24908951	0.0176559	0.0789436	TRUE	reported	0.0089	9.912e-06	5107	TRUE	reported	uPnxrX	2	TRUE	288550	0.00380351	19.491
M33488	SCLC	rs17522290	A	G	A	G	-0.0393	-0.0821924	0.932	0.935626	FALSE	FALSE	FALSE	L5Xd1o	24908951	0.468322	0.113336	TRUE	reported	0.0089	9.912e-06	5107	TRUE	reported	mSWBx6	2	TRUE	287813	0.00380351	19.491
M17799	adenocarcinoma	rs16834234	T	C	T	C	-0.1418	-0.0231965	0.0372	0.0264698	FALSE	FALSE	FALSE	RuyidP	192128884	0.834748	0.111193	TRUE	reported	0.0321	9.918e-06	1739	TRUE	reported	ILoJll	2	TRUE	288690	0.0110968	19.4914
M17799	squamous	rs16834234	T	C	T	C	-0.1418	-0.03713	0.0372	0.0264653	FALSE	FALSE	FALSE	yL5Niw	192128884	0.754717	0.118844	TRUE	reported	0.0321	9.918e-06	1739	TRUE	reported	34fNGM	2	TRUE	288550	0.0110968	19.4914
M17799	SCLC	rs16834234	T	C	T	C	-0.1418	0.166064	0.0372	0.0264788	FALSE	FALSE	FALSE	Oxcls4	192128884	0.329563	0.170323	TRUE	reported	0.0321	9.918e-06	1739	TRUE	reported	62IEzA	2	TRUE	287813	0.0110968	19.4914
M32651	adenocarcinoma	rs1517049	A	G	A	G	0.0296	-0.0165224	0.5559	0.466174	FALSE	FALSE	FALSE	W5Xoz9	166710829	0.64886	0.0362852	TRUE	reported	0.0067	9.975e-06	1508	TRUE	reported	UoAlwZ	2	TRUE	288690	0.0127775	19.492
M32651	squamous	rs1517049	A	G	A	G	0.0296	0.018326	0.5559	0.466201	FALSE	FALSE	FALSE	DgBvlL	166710829	0.631945	0.0382594	TRUE	reported	0.0067	9.975e-06	1508	TRUE	reported	lAO5V0	2	TRUE	288550	0.0127775	19.492
M32651	SCLC	rs1517049	A	G	A	G	0.0296	-0.0959518	0.5559	0.466123	FALSE	FALSE	FALSE	ajLAkY	166710829	0.079884	0.0547871	TRUE	reported	0.0067	9.975e-06	1508	TRUE	reported	tQmB0S	2	TRUE	287813	0.0127775	19.492
M33178	adenocarcinoma	rs4313653	T	C	T	C	-0.3397	0.10022	0.0217	0.047848	FALSE	FALSE	FALSE	acPIlp	66651507	0.24712	0.0865925	TRUE	reported	0.0738	4.145e-06	25	TRUE	reported	FlCK9I	2	TRUE	288690	0.458727	19.4924
M33178	squamous	rs4313653	T	C	T	C	-0.3397	0.178049	0.0217	0.047863	FALSE	FALSE	FALSE	TFaMva	66651507	0.0500369	0.0908576	TRUE	reported	0.0738	4.145e-06	25	TRUE	reported	pEtHa3	2	TRUE	288550	0.458727	19.4924
M33178	SCLC	rs4313653	T	C	T	C	-0.3397	0.257952	0.0217	0.047857	FALSE	FALSE	FALSE	1dZ5Lf	66651507	0.0467832	0.129738	TRUE	reported	0.0738	4.145e-06	25	TRUE	reported	tEqCNT	2	TRUE	287813	0.458727	19.4924
M33609	adenocarcinoma	rs1530045	A	G	A	G	-0.0557	0.0336811	0.2868	0.371469	FALSE	FALSE	FALSE	wokUHJ	23466164	0.372456	0.037764	TRUE	reported	0.0126	9.62e-06	824	TRUE	reported	kfGihA	2	TRUE	288690	0.0231666	19.4946
M33609	squamous	rs1530045	A	G	A	G	-0.0557	0.0473841	0.2868	0.371492	FALSE	FALSE	FALSE	BYPO3K	23466164	0.233807	0.0397982	TRUE	reported	0.0126	9.62e-06	824	TRUE	reported	Vrl1UF	2	TRUE	288550	0.0231666	19.4946
M33609	SCLC	rs1530045	A	G	A	G	-0.0557	0.0550461	0.2868	0.371464	FALSE	FALSE	FALSE	cifndh	23466164	0.334898	0.0570843	TRUE	reported	0.0126	9.62e-06	824	TRUE	reported	L3joyN	2	TRUE	287813	0.0231666	19.4946
M34419	adenocarcinoma	rs6791775	C	G	C	G	0.0888	0.0316283	0.9835	0.992614	FALSE	TRUE	FALSE	4Ig52e	140130239	0.882023	0.213121	TRUE	reported	0.0201	9.537e-06	1761	TRUE	reported	f5blAh	2	TRUE	288690	0.0109619	19.4958
M34419	squamous	rs6791775	C	G	C	G	0.0888	0.13411	0.9835	0.992618	FALSE	TRUE	FALSE	lKaRQP	140130239	0.550064	0.22439	TRUE	reported	0.0201	9.537e-06	1761	TRUE	reported	jLijtN	2	TRUE	288550	0.0109619	19.4958
M34419	SCLC	rs6791775	C	G	C	G	0.0888	-0.23419	0.9835	0.99261	FALSE	TRUE	FALSE	wr9pbQ	140130239	0.459501	0.316615	TRUE	reported	0.0201	9.537e-06	1761	TRUE	reported	JoFeZL	2	TRUE	287813	0.0109619	19.4958
M25599	adenocarcinoma	rs11864324	T	G	T	G	0.0327	-0.00876076	0.7671	0.689533	FALSE	FALSE	FALSE	hDkS9c	4231390	0.824842	0.0395838	TRUE	reported	0.0074	9.394e-06	1358	TRUE	reported	LpxO6D	2	TRUE	288690	0.0141753	19.4981
M25599	squamous	rs11864324	T	G	T	G	0.0327	-0.0464054	0.7671	0.689481	FALSE	FALSE	FALSE	8amSRm	4231390	0.264068	0.0415511	TRUE	reported	0.0074	9.394e-06	1358	TRUE	reported	KdFnJ7	2	TRUE	288550	0.0141753	19.4981
M25599	SCLC	rs11864324	T	G	T	G	0.0327	0.028537	0.7671	0.689531	FALSE	FALSE	FALSE	MugqyE	4231390	0.63292	0.0597482	TRUE	reported	0.0074	9.394e-06	1358	TRUE	reported	xzVxM6	2	TRUE	287813	0.0141753	19.4981
M34534	adenocarcinoma	rs4900991	C	G	C	G	0.0212	-0.0266342	0.5971	0.628009	FALSE	TRUE	FALSE	OXviIG	50152019	0.475727	0.0373451	TRUE	reported	0.0048	9.883e-06	4925	TRUE	reported	QNpTGM	2	TRUE	288690	0.00394517	19.499
M34534	squamous	rs4900991	C	G	C	G	0.0212	-0.0127304	0.5971	0.62803	FALSE	TRUE	FALSE	0Wg5gV	50152019	0.746463	0.0393756	TRUE	reported	0.0048	9.883e-06	4925	TRUE	reported	NpoqmD	2	TRUE	288550	0.00394517	19.499
M34534	SCLC	rs4900991	C	G	C	G	0.0212	0.0962046	0.5971	0.628107	FALSE	TRUE	FALSE	m0wGPQ	50152019	0.0880968	0.0564077	TRUE	reported	0.0048	9.883e-06	4925	TRUE	reported	4FdY7Q	2	TRUE	287813	0.00394517	19.499
M34390	adenocarcinoma	rs12711494	A	T	A	T	-0.0265	-0.128713	0.2932	0.321391	FALSE	TRUE	FALSE	FQ5M3L	86117281	0.00102925	0.039213	TRUE	reported	0.006	9.883e-06	5561	TRUE	reported	ZKClLL	2	TRUE	288690	0.00349555	19.4999
M34390	squamous	rs12711494	A	T	A	T	-0.0265	-0.0182182	0.2932	0.321531	FALSE	TRUE	FALSE	foWFJ0	86117281	0.655854	0.0408806	TRUE	reported	0.006	9.883e-06	5561	TRUE	reported	BgvvMg	2	TRUE	288550	0.00349555	19.4999
M34390	SCLC	rs12711494	A	T	A	T	-0.0265	-0.0199095	0.2932	0.321527	FALSE	TRUE	FALSE	XXZn1M	86117281	0.734154	0.0586254	TRUE	reported	0.006	9.883e-06	5561	TRUE	reported	6k8dgu	2	TRUE	287813	0.00349555	19.4999
M01284	adenocarcinoma	rs1466785	T	C	T	C	-0.0106	0.000422651	0.4409	0.496869	FALSE	FALSE	FALSE	Nl6lIV	11765947	0.990741	0.036422	TRUE	reported	0.0024	5.934e-06	5687	TRUE	reported	y0jbOZ	2	TRUE	288690	0.00341837	19.5001
M01284	squamous	rs1466785	T	C	T	C	-0.0106	0.078517	0.4409	0.496952	FALSE	FALSE	FALSE	nTASvg	11765947	0.0410601	0.0384336	TRUE	reported	0.0024	5.934e-06	5687	TRUE	reported	5pQCPh	2	TRUE	288550	0.00341837	19.5001
M01284	SCLC	rs1466785	T	C	T	C	-0.0106	0.0394475	0.4409	0.496905	FALSE	FALSE	FALSE	3ls1BY	11765947	0.471691	0.0548088	TRUE	reported	0.0024	5.934e-06	5687	TRUE	reported	WdM29W	2	TRUE	287813	0.00341837	19.5001
M34400	adenocarcinoma	rs10959207	T	C	T	C	-0.0265	0.0148721	0.814	0.725477	FALSE	FALSE	FALSE	oTJvP9	10622032	0.712966	0.040427	TRUE	reported	0.006	9.393e-06	5689	TRUE	reported	iTbTBb	2	TRUE	288690	0.00341717	19.5001
M34400	squamous	rs10959207	T	C	T	C	-0.0265	-0.00255894	0.814	0.725449	FALSE	FALSE	FALSE	yjh4u3	10622032	0.952093	0.0425932	TRUE	reported	0.006	9.393e-06	5689	TRUE	reported	6n3UpK	2	TRUE	288550	0.00341717	19.5001
M34400	SCLC	rs10959207	T	C	T	C	-0.0265	-0.101019	0.814	0.725429	FALSE	FALSE	FALSE	W4XdP0	10622032	0.0990855	0.0612493	TRUE	reported	0.006	9.393e-06	5689	TRUE	reported	52wOew	2	TRUE	287813	0.00341717	19.5001
M32754	adenocarcinoma	rs2460621	T	C	T	C	0.0795	0.00588374	0.9207	0.901959	FALSE	FALSE	FALSE	1owQ0q	46007505	0.923201	0.0610333	TRUE	reported	0.018	9.836e-06	6379	TRUE	reported	02Sy6z	2	TRUE	288690	0.00304867	19.5008
M32754	squamous	rs2460621	T	C	T	C	0.0795	-0.0391332	0.9207	0.901942	FALSE	FALSE	FALSE	R6uj3r	46007505	0.544846	0.0646294	TRUE	reported	0.018	9.836e-06	6379	TRUE	reported	0CTSNO	2	TRUE	288550	0.00304867	19.5008
M32754	SCLC	rs2460621	T	C	T	C	0.0795	0.00962545	0.9207	0.901963	FALSE	FALSE	FALSE	G8ln6H	46007505	0.917431	0.092847	TRUE	reported	0.018	9.836e-06	6379	TRUE	reported	DVdmdc	2	TRUE	287813	0.00304867	19.5008
M35193	adenocarcinoma	rs9588850	A	G	A	G	0.0159	-0.011041	0.2225	0.221677	FALSE	FALSE	FALSE	HxzmZf	90065380	0.800955	0.0437939	TRUE	reported	0.0036	8.823e-06	6543	TRUE	reported	AHBZez	2	TRUE	288690	0.00297248	19.501
M35193	squamous	rs9588850	A	G	A	G	0.0159	0.00281686	0.2225	0.22169	FALSE	FALSE	FALSE	K5lTT0	90065380	0.951249	0.046073	TRUE	reported	0.0036	8.823e-06	6543	TRUE	reported	HoYi5A	2	TRUE	288550	0.00297248	19.501
M35193	SCLC	rs9588850	A	G	A	G	0.0159	0.0328797	0.2225	0.221703	FALSE	FALSE	FALSE	11qdai	90065380	0.618462	0.0660194	TRUE	reported	0.0036	8.823e-06	6543	TRUE	reported	7YVX6u	2	TRUE	287813	0.00297248	19.501
M34416	adenocarcinoma	rs1522209	T	G	T	G	0.0159	-0.011901	0.3257	0.336619	FALSE	FALSE	FALSE	WbMsnw	106585697	0.75757	0.0385553	TRUE	reported	0.0036	8.276e-06	6929	TRUE	reported	I6AiGm	2	TRUE	288690	0.00280736	19.5013
M34416	squamous	rs1522209	T	G	T	G	0.0159	0.0157823	0.3257	0.336666	FALSE	FALSE	FALSE	eF1Jnx	106585697	0.696399	0.0404481	TRUE	reported	0.0036	8.276e-06	6929	TRUE	reported	EUwrxp	2	TRUE	288550	0.00280736	19.5013
M34416	SCLC	rs1522209	T	G	T	G	0.0159	-0.00673327	0.3257	0.336641	FALSE	FALSE	FALSE	FvPHXc	106585697	0.907997	0.0582639	TRUE	reported	0.0036	8.276e-06	6929	TRUE	reported	Wm39Qa	2	TRUE	287813	0.00280736	19.5013
M32564	adenocarcinoma	rs12820694	A	G	A	G	-0.0371	-0.0138848	0.2682	0.317482	FALSE	FALSE	FALSE	ZU6Szo	66870221	0.721332	0.0389278	TRUE	reported	0.0084	9.318e-06	6970	TRUE	reported	0vCZOu	2	TRUE	288690	0.00279089	19.5013
M32564	squamous	rs12820694	A	G	A	G	-0.0371	-0.0442865	0.2682	0.317464	FALSE	FALSE	FALSE	DuPlqc	66870221	0.278773	0.0408895	TRUE	reported	0.0084	9.318e-06	6970	TRUE	reported	ZDKj09	2	TRUE	288550	0.00279089	19.5013
M32564	SCLC	rs12820694	A	G	A	G	-0.0371	-0.0344827	0.2682	0.317485	FALSE	FALSE	FALSE	QMCqbC	66870221	0.55693	0.0587032	TRUE	reported	0.0084	9.318e-06	6970	TRUE	reported	ftLGrM	2	TRUE	287813	0.00279089	19.5013
M16818	adenocarcinoma	rs10966194	A	G	A	G	0.0159	0.0057897	0.7354	0.656978	FALSE	FALSE	FALSE	CqQXKT	24070849	0.880017	0.0383557	TRUE	reported	0.0036	9.766e-06	7055	TRUE	reported	7acHDz	2	TRUE	288690	0.00275736	19.5014
M16818	squamous	rs10966194	A	G	A	G	0.0159	-0.0109634	0.7354	0.656957	FALSE	FALSE	FALSE	77l0zB	24070849	0.786117	0.0404021	TRUE	reported	0.0036	9.766e-06	7055	TRUE	reported	6aLyIF	2	TRUE	288550	0.00275736	19.5014
M16818	SCLC	rs10966194	A	G	A	G	0.0159	0.0569773	0.7354	0.656991	FALSE	FALSE	FALSE	gWeXp5	24070849	0.324392	0.0578172	TRUE	reported	0.0036	9.766e-06	7055	TRUE	reported	G8loWT	2	TRUE	287813	0.00275736	19.5014
M35254	adenocarcinoma	rs530792	T	C	T	C	0.0159	0.0477796	0.1536	0.151648	FALSE	FALSE	FALSE	MZHo30	120113091	0.343582	0.0504476	TRUE	reported	0.0036	9.463e-06	7100	TRUE	reported	nuKMBw	2	TRUE	288690	0.00273993	19.5014
M35254	squamous	rs530792	T	C	T	C	0.0159	0.0475505	0.1536	0.151655	FALSE	FALSE	FALSE	H3Eqht	120113091	0.368349	0.0528591	TRUE	reported	0.0036	9.463e-06	7100	TRUE	reported	dxh545	2	TRUE	288550	0.00273993	19.5014
M35254	SCLC	rs530792	T	C	T	C	0.0159	-0.136207	0.1536	0.151569	FALSE	FALSE	FALSE	V09Sxs	120113091	0.0724403	0.0758248	TRUE	reported	0.0036	9.463e-06	7100	TRUE	reported	8zQ8BF	2	TRUE	287813	0.00273993	19.5014
M32698	adenocarcinoma	rs2590763	T	C	T	C	0.0106	-0.0368548	0.4813	0.503356	FALSE	FALSE	FALSE	eqT8nD	53747286	0.311245	0.0363958	TRUE	reported	0.0024	9.843e-06	7308	TRUE	reported	7i4Zyy	2	TRUE	288690	0.00266215	19.5016
M32698	squamous	rs2590763	T	C	T	C	0.0106	-0.00248938	0.4813	0.503411	FALSE	FALSE	FALSE	sBjajw	53747286	0.948158	0.0382863	TRUE	reported	0.0024	9.843e-06	7308	TRUE	reported	lFNPlS	2	TRUE	288550	0.00266215	19.5016
M32698	SCLC	rs2590763	T	C	T	C	0.0106	0.00409219	0.4813	0.503423	FALSE	FALSE	FALSE	VKhl3G	53747286	0.940586	0.0549043	TRUE	reported	0.0024	9.843e-06	7308	TRUE	reported	zkCTbQ	2	TRUE	287813	0.00266215	19.5016
M00527	adenocarcinoma	rs1876100	A	T	A	T	-0.0106	0.010875	0.2626	0.310115	FALSE	TRUE	FALSE	6ybqTJ	78574786	0.781392	0.0391882	TRUE	reported	0.0024	9.204e-06	7365	TRUE	reported	enr2W5	2	TRUE	288690	0.0026416	19.5016
M00527	squamous	rs1876100	A	T	A	T	-0.0106	-0.016848	0.2626	0.310083	FALSE	TRUE	FALSE	gfusXw	78574786	0.683403	0.0413121	TRUE	reported	0.0024	9.204e-06	7365	TRUE	reported	Hx9H2i	2	TRUE	288550	0.0026416	19.5016
M00527	SCLC	rs1876100	A	T	A	T	-0.0106	-0.0386989	0.2626	0.310071	FALSE	TRUE	FALSE	lwpCdM	78574786	0.512545	0.0590932	TRUE	reported	0.0024	9.204e-06	7365	TRUE	reported	QofoI1	2	TRUE	287813	0.0026416	19.5016
M36134	adenocarcinoma	rs10973519	T	C	T	C	-0.0296	0.0115429	0.3511	0.364025	FALSE	FALSE	FALSE	Yhtzbg	3784103	0.761174	0.0379778	TRUE	reported	0.0067	9.777e-06	2432	TRUE	reported	lOPYgj	2	TRUE	288690	0.00796157	19.5019
M36134	squamous	rs10973519	T	C	T	C	-0.0296	-0.0481336	0.3511	0.363962	FALSE	FALSE	FALSE	tLJE0H	3784103	0.228366	0.0399589	TRUE	reported	0.0067	9.777e-06	2432	TRUE	reported	FaWzYO	2	TRUE	288550	0.00796157	19.5019
M36134	SCLC	rs10973519	T	C	T	C	-0.0296	-0.0151786	0.3511	0.364013	FALSE	FALSE	FALSE	gumabv	3784103	0.791436	0.0573976	TRUE	reported	0.0067	9.777e-06	2432	TRUE	reported	0uPZ4d	2	TRUE	287813	0.00796157	19.5019
M33884	adenocarcinoma	rs9552232	A	G	A	G	0.076	0.003072	0.0599	0.0431182	FALSE	FALSE	FALSE	TYc6t0	20547218	0.972504	0.0891262	TRUE	reported	0.0172	9.682e-06	1766	TRUE	reported	TtV8Rj	2	TRUE	288690	0.0109346	19.502
M33884	squamous	rs9552232	A	G	A	G	0.076	-0.146931	0.0599	0.0430865	FALSE	FALSE	FALSE	G72cSV	20547218	0.119161	0.0942892	TRUE	reported	0.0172	9.682e-06	1766	TRUE	reported	b1v0eq	2	TRUE	288550	0.0109346	19.502
M33884	SCLC	rs9552232	A	G	A	G	0.076	0.268319	0.0599	0.0431368	FALSE	FALSE	FALSE	65g5ZD	20547218	0.0484831	0.135988	TRUE	reported	0.0172	9.682e-06	1766	TRUE	reported	D9y3EA	2	TRUE	287813	0.0109346	19.502
M33877	adenocarcinoma	rs16982831	A	G	A	G	0.3127	0.293789	0.0284	0.0052507	FALSE	FALSE	FALSE	Spljms	59501979	0.255395	0.258312	TRUE	reported	0.0704	8.857e-06	176	TRUE	reported	FAjvGI	2	TRUE	288690	0.100799	19.505
M33877	squamous	rs16982831	A	G	A	G	0.3127	0.296612	0.0284	0.00524791	FALSE	FALSE	FALSE	O5cSD1	59501979	0.292615	0.281843	TRUE	reported	0.0704	8.857e-06	176	TRUE	reported	5Oh2ho	2	TRUE	288550	0.100799	19.505
M33877	SCLC	rs16982831	A	G	A	G	0.3127	-0.553177	0.0284	0.00523705	FALSE	FALSE	FALSE	iqhrUs	59501979	0.171858	0.404884	TRUE	reported	0.0704	8.857e-06	176	TRUE	reported	dwYwG2	2	TRUE	287813	0.100799	19.505
M33391	adenocarcinoma	rs10784422	T	C	T	C	0.1355	0.00159229	0.625	0.667313	FALSE	FALSE	FALSE	yexAzr	64818983	0.966953	0.0384332	TRUE	reported	0.0305	8.928e-06	171	TRUE	reported	JP8dPb	2	TRUE	288690	0.103477	19.5061
M33391	squamous	rs10784422	T	C	T	C	0.1355	-0.0190799	0.625	0.667297	FALSE	FALSE	FALSE	bDS5s5	64818983	0.638597	0.0406247	TRUE	reported	0.0305	8.928e-06	171	TRUE	reported	LS32hF	2	TRUE	288550	0.103477	19.5061
M33391	SCLC	rs10784422	T	C	T	C	0.1355	0.110753	0.625	0.667369	FALSE	FALSE	FALSE	wMaZrt	64818983	0.0567845	0.0581393	TRUE	reported	0.0305	8.928e-06	171	TRUE	reported	d49NPt	2	TRUE	287813	0.103477	19.5061
M34878	adenocarcinoma	rs16960359	A	G	A	G	-0.0433	-0.041859	0.1019	0.132951	FALSE	FALSE	FALSE	8bDIOi	58670592	0.436871	0.0538387	TRUE	reported	0.0098	9.298e-06	2474	TRUE	reported	RHvVuq	2	TRUE	288690	0.00782907	19.5062
M34878	squamous	rs16960359	A	G	A	G	-0.0433	0.0268151	0.1019	0.132996	FALSE	FALSE	FALSE	eVDkpb	58670592	0.635318	0.0565414	TRUE	reported	0.0098	9.298e-06	2474	TRUE	reported	OTBhmg	2	TRUE	288550	0.00782907	19.5062
M34878	SCLC	rs16960359	A	G	A	G	-0.0433	-0.0207034	0.1019	0.132981	FALSE	FALSE	FALSE	Ng4UM9	58670592	0.798024	0.0809026	TRUE	reported	0.0098	9.298e-06	2474	TRUE	reported	0LUZyA	2	TRUE	287813	0.00782907	19.5062
M36585	adenocarcinoma	rs4074801	T	C	T	C	-0.0296	-0.0153616	0.5824	0.497948	FALSE	FALSE	FALSE	uoSQBH	218071118	0.673228	0.0364258	TRUE	reported	0.0067	8.475e-06	3346	TRUE	reported	Gy2RGW	2	TRUE	288690	0.00579938	19.5063
M36585	squamous	rs4074801	T	C	T	C	-0.0296	0.0219143	0.5824	0.497983	FALSE	FALSE	FALSE	UIgHDK	218071118	0.567138	0.0382935	TRUE	reported	0.0067	8.475e-06	3346	TRUE	reported	O01nUg	2	TRUE	288550	0.00579938	19.5063
M36585	SCLC	rs4074801	T	C	T	C	-0.0296	-0.0222371	0.5824	0.497925	FALSE	FALSE	FALSE	JbyHrw	218071118	0.685551	0.0549199	TRUE	reported	0.0067	8.475e-06	3346	TRUE	reported	s4PnEG	2	TRUE	287813	0.00579938	19.5063
M32616	adenocarcinoma	rs1322374	A	G	A	G	-0.0455	-0.0309629	0.7628	0.664206	FALSE	FALSE	FALSE	MCUXZM	186145193	0.424574	0.0387758	TRUE	reported	0.0103	9.722e-06	6904	TRUE	reported	s98wVE	2	TRUE	288690	0.00281852	19.5084
M32616	squamous	rs1322374	A	G	A	G	-0.0455	-0.127491	0.7628	0.664095	FALSE	FALSE	FALSE	Yi0ujB	186145193	0.00144617	0.0400252	TRUE	reported	0.0103	9.722e-06	6904	TRUE	reported	emIiTT	2	TRUE	288550	0.00281852	19.5084
M32616	SCLC	rs1322374	A	G	A	G	-0.0455	-0.0148463	0.7628	0.664214	FALSE	FALSE	FALSE	pmXogW	186145193	0.800547	0.0587648	TRUE	reported	0.0103	9.722e-06	6904	TRUE	reported	qgyUBU	2	TRUE	287813	0.00281852	19.5084
M35255	adenocarcinoma	rs1667944	A	G	A	G	-0.0274	0.0477792	0.5248	0.453447	FALSE	FALSE	FALSE	B3aAai	77159467	0.194249	0.0368067	TRUE	reported	0.0062	8.579e-06	1767	TRUE	reported	xvQHMB	2	TRUE	288690	0.0109322	19.5086
M35255	squamous	rs1667944	A	G	A	G	-0.0274	0.0625769	0.5248	0.453432	FALSE	FALSE	FALSE	K5EkiV	77159467	0.107246	0.0388509	TRUE	reported	0.0062	8.579e-06	1767	TRUE	reported	RPhVOI	2	TRUE	288550	0.0109322	19.5086
M35255	SCLC	rs1667944	A	G	A	G	-0.0274	0.0525149	0.5248	0.453395	FALSE	FALSE	FALSE	DsUVUy	77159467	0.344793	0.0555869	TRUE	reported	0.0062	8.579e-06	1767	TRUE	reported	ZbfKYT	2	TRUE	287813	0.0109322	19.5086
M19396	adenocarcinoma	rs2100777	A	C	A	C	0.0349	0.0657554	0.0558	0.0710193	FALSE	FALSE	FALSE	lg1QhX	43906226	0.353855	0.070923	TRUE	reported	0.0079	9.977e-06	6385	TRUE	reported	LymJUM	2	TRUE	288690	0.00304727	19.5102
M19396	squamous	rs2100777	A	C	A	C	0.0349	0.0690312	0.0558	0.0710129	FALSE	FALSE	FALSE	TFZbwu	43906226	0.359886	0.075396	TRUE	reported	0.0079	9.977e-06	6385	TRUE	reported	f5Sm9O	2	TRUE	288550	0.00304727	19.5102
M19396	SCLC	rs2100777	A	C	A	C	0.0349	-0.0735185	0.0558	0.0709864	FALSE	FALSE	FALSE	DaRmgD	43906226	0.494116	0.107518	TRUE	reported	0.0079	9.977e-06	6385	TRUE	reported	YV9hfL	2	TRUE	287813	0.00304727	19.5102
M34441	adenocarcinoma	rs1327014	A	G	A	G	-0.0243	0.0685858	0.8126	0.741506	FALSE	FALSE	FALSE	LuxX5t	128778863	0.103639	0.0421428	TRUE	reported	0.0055	8.809e-06	4442	TRUE	reported	ykziPd	2	TRUE	288690	0.00437526	19.5115
M34441	squamous	rs1327014	A	G	A	G	-0.0243	-0.0175991	0.8126	0.741406	FALSE	FALSE	FALSE	NNmDDw	128778863	0.690881	0.0442565	TRUE	reported	0.0055	8.809e-06	4442	TRUE	reported	ypnO2U	2	TRUE	288550	0.00437526	19.5115
M34441	SCLC	rs1327014	A	G	A	G	-0.0243	0.0790335	0.8126	0.741453	FALSE	FALSE	FALSE	8uiSFo	128778863	0.214175	0.0636255	TRUE	reported	0.0055	8.809e-06	4442	TRUE	reported	YgkIZH	2	TRUE	287813	0.00437526	19.5115
M34245	adenocarcinoma	rs12234425	A	C	A	C	-0.0243	0.0461312	0.8416	0.872465	FALSE	FALSE	FALSE	JoY9il	154325563	0.396224	0.0543754	TRUE	reported	0.0055	9.326e-06	4908	TRUE	reported	M7CRQb	2	TRUE	288690	0.00396149	19.5124
M34245	squamous	rs12234425	A	C	A	C	-0.0243	0.02047	0.8416	0.872457	FALSE	FALSE	FALSE	I7jQmt	154325563	0.722026	0.0575402	TRUE	reported	0.0055	9.326e-06	4908	TRUE	reported	wUqNsn	2	TRUE	288550	0.00396149	19.5124
M34245	SCLC	rs12234425	A	C	A	C	-0.0243	-0.0970127	0.8416	0.872422	FALSE	FALSE	FALSE	tBYm0q	154325563	0.238913	0.0823741	TRUE	reported	0.0055	9.326e-06	4908	TRUE	reported	LVme3V	2	TRUE	287813	0.00396149	19.5124
M35322	adenocarcinoma	rs4751073	T	C	T	C	-0.3234	-0.0329601	0.9844	0.96333	FALSE	FALSE	FALSE	qK9Ev1	129284556	0.735719	0.0976519	TRUE	reported	0.073	9.428e-06	349	TRUE	reported	oS0Sk8	2	TRUE	288690	0.0532412	19.5136
M35322	squamous	rs4751073	T	C	T	C	-0.3234	-0.0486271	0.9844	0.963324	FALSE	FALSE	FALSE	ukUAzg	129284556	0.632979	0.101829	TRUE	reported	0.073	9.428e-06	349	TRUE	reported	6NwJXV	2	TRUE	288550	0.0532412	19.5136
M35322	SCLC	rs4751073	T	C	T	C	-0.3234	-0.0100596	0.9844	0.963334	FALSE	FALSE	FALSE	6bogkk	129284556	0.945632	0.147515	TRUE	reported	0.073	9.428e-06	349	TRUE	reported	eybnNL	2	TRUE	287813	0.0532412	19.5136
M27278	adenocarcinoma	rs4462847	T	G	T	G	0.0221	-0.11104	0.6479	0.679068	FALSE	FALSE	FALSE	q7XSuP	24918423	0.00348145	0.0380054	TRUE	reported	0.005	9.821e-06	1760	TRUE	reported	DUazUV	2	TRUE	288690	0.0109784	19.5142
M27278	squamous	rs4462847	T	G	T	G	0.0221	0.0696678	0.6479	0.679295	FALSE	FALSE	FALSE	nLzX1x	24918423	0.088184	0.0408596	TRUE	reported	0.005	9.821e-06	1760	TRUE	reported	LrPGKs	2	TRUE	288550	0.0109784	19.5142
M27278	SCLC	rs4462847	T	G	T	G	0.0221	0.0237155	0.6479	0.679233	FALSE	FALSE	FALSE	mBijQF	24918423	0.685007	0.0584644	TRUE	reported	0.005	9.821e-06	1760	TRUE	reported	yl2LOd	2	TRUE	287813	0.0109784	19.5142
M33178	adenocarcinoma	rs17061604	A	G	A	G	-0.3399	-0.358308	0.0244	0.00841351	FALSE	FALSE	FALSE	acPIlp	101262586	0.0598164	0.190372	TRUE	reported	0.0738	4.116e-06	25	TRUE	reported	FlCK9I	2	TRUE	288690	0.45902	19.5154
M33178	adenocarcinoma	rs17109605	T	C	T	C	-0.3399	0.0818552	0.5217	0.966208	FALSE	FALSE	FALSE	acPIlp	98385372	0.42929	0.103561	TRUE	reported	0.0738	4.055e-06	25	TRUE	reported	FlCK9I	2	TRUE	288690	0.45902	19.5154
M33178	squamous	rs17061604	A	G	A	G	-0.3399	-0.281301	0.0244	0.00841765	FALSE	FALSE	FALSE	TFaMva	101262586	0.161567	0.200955	TRUE	reported	0.0738	4.116e-06	25	TRUE	reported	pEtHa3	2	TRUE	288550	0.45902	19.5154
M33178	squamous	rs17109605	T	C	T	C	-0.3399	-0.164372	0.5217	0.966165	FALSE	FALSE	FALSE	TFaMva	98385372	0.127414	0.107829	TRUE	reported	0.0738	4.055e-06	25	TRUE	reported	pEtHa3	2	TRUE	288550	0.45902	19.5154
M33178	SCLC	rs17061604	A	G	A	G	-0.3399	0.0493287	0.0244	0.00842887	FALSE	FALSE	FALSE	1dZ5Lf	101262586	0.864004	0.288002	TRUE	reported	0.0738	4.116e-06	25	TRUE	reported	tEqCNT	2	TRUE	287813	0.45902	19.5154
M33178	SCLC	rs17109605	T	C	T	C	-0.3399	-0.0215468	0.5217	0.966187	FALSE	FALSE	FALSE	1dZ5Lf	98385372	0.890255	0.156157	TRUE	reported	0.0738	4.055e-06	25	TRUE	reported	tEqCNT	2	TRUE	287813	0.45902	19.5154
M33420	adenocarcinoma	rs6821770	A	G	A	G	0.038	-0.012101	0.143	0.23092	FALSE	FALSE	FALSE	VLuHkm	7731078	0.778895	0.043101	TRUE	reported	0.0086	8.916e-06	5822	TRUE	reported	IJlBrk	2	TRUE	288690	0.00334229	19.5174
M33420	squamous	rs6821770	A	G	A	G	0.038	0.0420395	0.143	0.230963	FALSE	FALSE	FALSE	NZNEtG	7731078	0.355251	0.045475	TRUE	reported	0.0086	8.916e-06	5822	TRUE	reported	dGJh9F	2	TRUE	288550	0.00334229	19.5174
M33420	SCLC	rs6821770	A	G	A	G	0.038	0.099059	0.143	0.230967	FALSE	FALSE	FALSE	Rm8kJF	7731078	0.128006	0.0650843	TRUE	reported	0.0086	8.916e-06	5822	TRUE	reported	FKbBn7	2	TRUE	287813	0.00334229	19.5174
M34035	adenocarcinoma	rs1348656	T	C	T	C	-0.019	-0.00961013	0.798	0.814766	FALSE	FALSE	FALSE	ZrOs69	145215733	0.838042	0.0470167	TRUE	reported	0.0043	9.688e-06	7338	TRUE	reported	Ye7RZ2	2	TRUE	288690	0.00265362	19.5187
M34035	squamous	rs1348656	T	C	T	C	-0.019	-0.058075	0.798	0.814732	FALSE	FALSE	FALSE	aEXskq	145215733	0.242058	0.0496427	TRUE	reported	0.0043	9.688e-06	7338	TRUE	reported	yORlR4	2	TRUE	288550	0.00265362	19.5187
M34035	SCLC	rs1348656	T	C	T	C	-0.019	-0.0305368	0.798	0.814753	FALSE	FALSE	FALSE	ZwAJDg	145215733	0.667452	0.0710741	TRUE	reported	0.0043	9.688e-06	7338	TRUE	reported	eEC507	2	TRUE	287813	0.00265362	19.5187
[truncated: 25,331 more rows]
