# Supplementary material for: The causal association between serum metabolites and lung cancer based on multivariate Mendelian randomization
Source: Medicine (Baltimore). 2024 Feb 16;103(7):e37085. doi: 10.1097/MD.0000000000037085 (PMC10869068; doi:10.1097/MD.0000000000037085)
Supplement: Supplementary file 4 [file medi-103-e37085-s004.xlsx]

## Sheet: Sheet1
Supplementary Table 4 The results of MR analysis of serum metabolites on three different phenotypes of lung cancer
Outcome	Exposure	Nsnp	OR（95%CI）	B_Inverse.variance.weighted	Se_Inverse.variance.weighted	P-val_Inverse.variance.weighted	B_Weighted.median	Se_Weighted.median	P-val_Weighted.median	B_MR.Egger	Se_MR.Egger	P-val_MR.Egger	Q_MR.Egger	Q_df_MR.Egger	Q_pval_MR.Egger	Q_Inverse.variance.weighted	Q_df_Inverse.variance.weighted	Q_p-val_Inverse.variance.weighted	Egger_intercept	Se	P-val
Adenocarcinoma	M00053, glutamine	8	19.35 (1.20- 313.03)	2.96289	1.4201	0.0369424	2.3966	1.94459	0.217783	4.36045	2.38967	0.117849	4.4308	6	0.618588	4.95956	7	0.664899	-0.0186445	0.0256402	0.494512
Adenocarcinoma	M00606, uridine	20	17.55 (1.92- 160.77)	2.86531	1.12993	0.0112181	4.11511	1.56596	0.00859245	0.851969	3.43731	0.807049	20.9924	18	0.279795	21.4428	19	0.312855	0.023613	0.0379961	0.54209
Adenocarcinoma	M01125, isoleucine	17	14.68 (1.11- 194.20)	2.68627	1.31767	0.0414843	2.8689	1.67513	0.0867779	3.2815	3.15784	0.315192	21.6025	15	0.118659	21.6653	16	0.154333	-0.00718563	0.0344115	0.837402
Adenocarcinoma	M01336, palmitate (16:0)	28	8.33 (1.95- 35.52)	2.11966	0.740008	0.00417835	2.45063	1.09112	0.0247059	3.45899	1.71374	0.0539783	22.3518	26	0.669304	23.1025	27	0.679492	-0.016497	0.0190395	0.394162
Adenocarcinoma	M01638, arginine	20	0.26 (0.07- 0.97)	-1.34723	0.672884	0.0452657	-1.82375	0.946462	0.0539899	-0.533309	2.19655	0.81091	13.9036	18	0.735355	14.0551	19	0.78047	-0.0120122	0.0308591	0.701649
Adenocarcinoma	M18283, X-05426	10	0.41 (0.19- 0.91)	-0.88405	0.401692	0.0277491	-0.424254	0.568774	0.455721	0.210495	1.22513	0.86785	8.98411	8	0.343638	9.98987	9	0.351306	-0.0376507	0.0397848	0.37167
Adenocarcinoma	M19368, X-06267	12	6.37 (1.37- 29.73)	1.85194	0.7858	0.018435	1.52425	1.20211	0.204805	1.30735	1.89395	0.505724	8.75229	10	0.555763	8.85216	11	0.635536	0.00963422	0.0304851	0.758477
Adenocarcinoma	M20699, erythritol	23	2.76 (1.29- 5.88)	1.01421	0.386464	0.00868189	1.15967	0.558189	0.0377498	1.13396	0.620652	0.0819398	14.4115	21	0.851284	14.4723	22	0.883873	-0.00398729	0.0161699	0.807622
Adenocarcinoma	M22842, cholate	9	0.70 (0.50-0.99)	-0.351318	0.173304	0.0426437	-0.318832	0.237183	0.178868	-0.307744	0.325053	0.375294	3.41065	7	0.844597	3.43575	8	0.904118	-0.00407073	0.0256909	0.878576
Adenocarcinoma	M33363, gamma-glutamylmethionine*	8	0.26 (0.08-0.81)	-1.34541	0.576385	0.0195843	-1.70044	0.71772	0.0178251	-2.52013	1.25175	0.0907409	2.50872	6	0.867491	3.62641	7	0.821661	0.0396011	0.0374582	0.331113
Adenocarcinoma	M33389, X-12038	51	4.81 (1.38- 16.69)	1.56978	0.63537	0.0134863	2.32581	0.839542	0.00559987	0.598	3.41321	0.861643	57.3792	49	0.192426	57.4776	50	0.21788	0.0093151	0.0321349	0.773135
Adenocarcinoma	M33835, X-12407	9	0.51 (0.32-0.80)	-0.677663	0.231046	0.00335676	-0.671882	0.305002	0.0276032	0.193148	0.618213	0.763816	2.14764	7	0.951219	4.4539	8	0.814027	-0.0562673	0.0370511	0.172648
Adenocarcinoma	M33939, N-acetylthreonine	12	0.16 (0.04-0.69)	-1.84601	0.751662	0.0140531	-2.22403	1.00505	0.026908	-2.57675	2.19745	0.268129	8.4072	10	0.589127	8.53243	11	0.664963	0.013926	0.0393516	0.730771
Adenocarcinoma	M34338, X-12728	41	1.05 (1.01-1.10)	0.0509692	0.0220683	0.02091	0.0480429	0.0296125	0.104721	0.0934071	0.0357148	0.0126091	32.5985	39	0.755568	34.8825	40	0.699551	-0.0301218	0.0199314	0.138779
Adenocarcinoma	M34359, X-12749	40	0.32 (0.11-0.98)	-1.12445	0.565478	0.0467579	-1.43552	0.849593	0.0910943	-1.77052	1.19485	0.146641	24.8211	38	0.950982	25.1979	39	0.957286	0.00847349	0.0138048	0.542999
Adenocarcinoma	M34390, 7-methylxanthine	10	2.37 (1.05- 5.33)	0.86185	0.41421	0.0374605	0.818673	0.459022	0.0745025	0.759096	1.60277	0.64843	12.7554	8	0.120548	12.7625	9	0.173652	0.00398196	0.0597337	0.948487
Adenocarcinoma	M35472, 2-tetradecenoyl carnitine	19	1.88 (1.06- 3.34)	0.632894	0.291693	0.0300274	0.570177	0.418689	0.173256	0.264254	0.552589	0.638592	6.51584	17	0.988995	7.13279	18	0.988958	0.0167374	0.0213089	0.442992
Adenocarcinoma	M35626, 1-myristoylglycerophosphocholine	5	4.60 (1.28- 16.62)	1.52688	0.655045	0.0197558	1.30287	0.811889	0.108552	0.0343329	1.43387	0.982401	3.05228	3	0.383634	4.41711	4	0.352489	0.0479398	0.0413913	0.330607
Adenocarcinoma	M35754, X-13859	39	0.37 (0.14-0.99)	-0.995426	0.505024	0.0487183	-1.18829	0.761865	0.118829	-2.80791	0.927993	0.00449356	36.8619	37	0.475463	42.0697	38	0.299083	0.028771	0.0126074	0.0283315
Adenocarcinoma	M37506, palmitoyl sphingomyelin	43	3.88 (1.07- 14.10)	1.3547	0.658823	0.0397588	1.02825	0.925285	0.266451	0.288037	2.45547	0.907192	28.8669	41	0.922956	29.0703	42	0.934978	0.0107328	0.023801	0.65441
Squamous lung cancer	M00059, histidine	7	231.96 (4.31- 12487.63)	5.44656	2.03364	0.0074011	3.94608	2.63895	0.13483	3.09738	3.36102	0.399043	1.20272	5	0.944616	1.9734	6	0.922128	0.0304492	0.0346848	0.420183
Squamous lung cancer	M01110, arachidonate (20:4n6)	21	3.40 (1.11- 10.39)	1.22371	0.569784	0.031739	2.22564	0.756909	0.00327746	2.14895	0.950065	0.0356207	16.5072	19	0.623214	17.9884	20	0.588176	-0.0210467	0.0172936	0.238498
Squamous lung cancer	M01508, pantothenate	25	3.67 (1.38- 9.76)	1.29956	0.49922	0.00923649	1.25895	0.751821	0.0940268	0.521934	0.885236	0.561207	19.3854	23	0.678641	20.5169	24	0.667032	0.0182006	0.0171104	0.298498
Squamous lung cancer	M15990, glycerophosphorylcholine (GPC)	18	2.01 (1.02- 3.99)	0.700303	0.349087	0.0448456	0.64894	0.482526	0.178664	0.765096	0.501628	0.146726	16.8034	16	0.398425	16.8391	17	0.465318	-0.00273053	0.014819	0.856125
Squamous lung cancer	M16634, X-04357	10	0.36 (0.13-1.00)	-1.01543	0.517931	0.049932	-1.19904	0.677941	0.0769534	-1.76467	1.09085	0.144388	5.05386	8	0.751805	5.66291	9	0.773124	0.0346471	0.0443955	0.457612
Squamous lung cancer	M19362, X-06226	23	0.19 (0.04- 0.97)	-1.64493	0.825658	0.0463413	-1.92969	1.13326	0.0886097	-0.833464	1.72691	0.634349	14.6196	21	0.841545	14.9058	22	0.866248	-0.0109806	0.0205241	0.598264
Squamous lung cancer	M25459, X-10395	29	2.70 (1.14- 6.38)	0.994097	0.43832	0.0233311	0.815652	0.59887	0.173202	0.772457	0.606329	0.213525	23.6435	27	0.650008	23.9234	28	0.685572	0.00583368	0.0110267	0.601094
Squamous lung cancer	M27716, bilirubin (Z,Z)	9	1.58 (1.08-2.30)	0.454693	0.19299	0.0184704	0.405767	0.224042	0.0701222	0.34437	0.333225	0.335773	4.82783	7	0.680965	4.99276	8	0.758349	0.0104607	0.0257573	0.696779
Squamous lung cancer	M31453, cysteine	18	0.25 (0.08-0.77)	-1.40279	0.579135	0.0154259	-0.941078	0.769409	0.221285	-0.762493	0.921392	0.420101	19.2444	16	0.256196	20.2119	17	0.263535	-0.0211689	0.0236024	0.383072
Squamous lung cancer	M32379, scyllo-inositol	11	0.33 (0.12-0.91)	-1.11921	0.522792	0.0322875	-0.86631	0.695311	0.212789	-1.20736	1.2468	0.358162	7.51885	9	0.583263	7.52492	10	0.675132	0.00278248	0.0357278	0.939628
Squamous lung cancer	M32654, 3-dehydrocarnitine*	21	5.10 (1.44- 18.08)	1.62854	0.646144	0.0117224	1.95393	0.927961	0.0352379	-0.635855	1.939	0.746551	19.3563	19	0.434202	20.9142	20	0.402197	0.0441212	0.0356788	0.231296
Squamous lung cancer	M32675, C-glycosyltryptophan*	21	8.44 (1.02- 70.17)	2.13355	1.08031	0.0482742	1.69276	1.69078	0.316745	3.42244	3.06681	0.278354	18.7396	19	0.473653	18.9412	20	0.525649	-0.0147907	0.0329375	0.658473
Squamous lung cancer	M32759, X-11442	17	1.71 (1.05-2.80)	0.537643	0.250948	0.0321573	0.563782	0.331201	0.088711	0.686665	0.387773	0.0969085	13.2014	15	0.586742	13.4556	16	0.639203	-0.00901515	0.0178839	0.621518
Squamous lung cancer	M32761, X-11444	12	3.66 (1.00-13.40)	1.2978	0.661941	0.0499261	1.33254	0.819305	0.103859	0.806293	1.61273	0.627924	13.4008	10	0.202115	13.5532	11	0.258707	0.0122659	0.0363732	0.74292
Squamous lung cancer	M33221, X-11876	15	0.41 (0.17-0.95)	-0.899444	0.431834	0.0372651	-0.823982	0.587582	0.160817	-0.259042	0.9263	0.784145	14.6978	13	0.3266	15.3937	14	0.351785	-0.0228795	0.0291625	0.446777
Squamous lung cancer	M33228, 1-arachidonoylglycerophosphocholine*	21	2.82 (1.12- 7.11)	1.03528	0.472241	0.0283606	1.48578	0.623747	0.0172175	1.42229	0.917548	0.137614	20.1154	19	0.387665	20.3753	20	0.434685	-0.00908712	0.0183404	0.625951
Squamous lung cancer	M33380, X-12029	37	7.72 (1.81- 32.91)	2.04319	0.74009	0.00576715	2.23333	1.11411	0.0450077	0.927934	1.99148	0.644136	31.8043	35	0.623176	32.1682	36	0.65147	0.0130224	0.0215882	0.550254
Squamous lung cancer	M34283, asparagine	41	0.33 (0.11- 0.97)	-1.1074	0.549544	0.0438913	-1.14583	0.813305	0.158876	-1.7685	1.03101	0.0942237	27.1244	39	0.924271	27.6987	40	0.929485	0.00966521	0.0127535	0.453097
Squamous lung cancer	M34306, X-12696	20	5.26 (1.53- 18.06)	1.65976	0.629663	0.0083901	1.31711	0.880049	0.13449	1.37469	1.4843	0.366616	21.425	18	0.258514	21.4792	19	0.310936	0.00566643	0.0265619	0.833468
Squamous lung cancer	M34400, 1,7-dimethylurate	11	2.17 (1.07-4.39)	0.772619	0.360447	0.0320726	0.707767	0.523188	0.17612	0.514917	0.663242	0.457451	7.6159	9	0.573269	7.83015	10	0.645424	0.013066	0.0282282	0.654445
Squamous lung cancer	M34674, X-12990--docosapentaenoic acid (n6-DPA)	12	2.46 (1.04- 5.85)	0.900995	0.441682	0.0413585	0.52719	0.617118	0.392951	2.52112	1.09862	0.0446472	10.4698	10	0.400284	13.1231	11	0.285358	-0.0747034	0.0469269	0.142489
Squamous lung cancer	M35193, X-13435	21	4.80 (1.68- 13.69)	1.56828	0.534823	0.00336424	1.1189	0.796786	0.160239	2.88407	1.21122	0.0278762	12.0255	19	0.884532	13.4915	20	0.855317	-0.0268219	0.0221529	0.240832
Squamous lung cancer	M35270, X-13496	40	0.14 (0.03-0.63)	-1.94431	0.75567	0.0100833	-2.59627	1.10574	0.0188752	-5.21948	2.8793	0.0777744	34.1307	38	0.649003	35.5203	39	0.62938	0.0334931	0.0284126	0.245802
Squamous lung cancer	M35397, X-13619	31	6.93 (1.25- 38.49)	1.9352	0.87509	0.0270058	0.997577	1.29405	0.440769	1.75718	2.66	0.514087	27.8825	29	0.524203	27.8875	30	0.576398	0.00181357	0.0255893	0.943986
Squamous lung cancer	M35451, X-13658	18	1.12 (1.00-1.26)	0.114527	0.0581583	0.0489266	0.116862	0.0766623	0.127415	0.0478195	0.0873535	0.591642	14.0751	16	0.593116	15.1226	17	0.586651	0.0211135	0.0206296	0.321318
SCLC	M01105, linoleate (18:2n6)	17	0.09 (0.01-0.99)	-2.38721	1.21053	0.0486055	-2.39488	1.69575	0.157866	-7.49933	4.61926	0.125308	10.0139	15	0.818865	11.329	16	0.788738	0.0758346	0.0661286	0.269439
SCLC	M01125, isoleucine	17	128.06 (4.55- 3604.20)	4.85252	1.70272	0.0043739	5.39181	2.39414	0.024317	0.473191	3.92234	0.905577	13.5926	15	0.556623	15.1287	16	0.515235	0.0531812	0.0429096	0.234247
SCLC	M01572, glycerate	16	0.09 (0.01- 0.90)	-2.41189	1.17409	0.0399499	-2.81425	1.70506	0.0988344	-1.18781	3.76397	0.756981	13.1435	14	0.515259	13.2606	15	0.582174	-0.0192167	0.0561418	0.737218
SCLC	M11438, phosphate	4	96.53 (1.24- 7496.38)	4.56984	2.22058	0.0395947	2.45788	3.04786	0.419995	9.22465	4.02218	0.148816	0.948279	2	0.622421	2.87477	3	0.411339	-0.0823944	0.0593627	0.299543
SCLC	M12067, undecanoate (11:0)	27	0.06 (0.00- 0.77)	-2.8031	1.29919	0.0309602	-2.43135	1.88348	0.196743	-5.79786	2.73859	0.0443759	24.5951	25	0.485241	26.1359	26	0.455657	0.0397732	0.032042	0.226022
SCLC	M19396, X-06307	7	0.08 (0.01- 0.80)	-2.58104	1.20117	0.0316535	-2.11832	1.59221	0.183379	3.4852	6.00774	0.586994	4.64227	5	0.461077	5.70429	6	0.457117	-0.138551	0.134444	0.350001
SCLC	M22030, 2-hydroxyisobutyrate	19	0.10 (0.01- 0.82)	-2.31047	1.07515	0.0316356	-2.20256	1.50489	0.143304	-2.39781	3.15307	0.457393	21.6956	17	0.19671	21.6967	18	0.245728	0.00147605	0.0499001	0.976746
SCLC	M32634, X-11317	43	7.21 (1.07- 48.71)	1.97528	0.974758	0.0427203	1.47577	1.40712	0.294277	2.32649	2.34174	0.326299	51.4309	41	0.127389	51.4652	42	0.150209	-0.00421503	0.0254906	0.869476
SCLC	M32651, X-11334	25	0.15 (0.03-0.71)	-1.86991	0.775754	0.0159334	-3.07159	1.11462	0.00585627	-3.37623	2.44709	0.180948	19.977	23	0.643299	20.3982	24	0.673919	0.0244848	0.0377249	0.522745
SCLC	M32758, X-11441	13	0.26 (0.11-0.62)	-1.32894	0.4357	0.00228743	-1.40473	0.45759	0.00214173	-1.45014	0.717605	0.0683219	13.7676	11	0.246121	13.8271	12	0.311882	0.00699846	0.0320859	0.831332
SCLC	M32787, X-11470	10	0.12 (0.02- 0.80)	-2.09705	0.956236	0.0283058	-1.5073	1.11744	0.177373	-0.128946	2.23131	0.955334	10.7084	8	0.218775	11.9856	9	0.214125	-0.0608016	0.0622462	0.35728
SCLC	M32800, X-11483	10	0.50 (0.28-0.87)	-0.696336	0.285488	0.0147238	-0.707469	0.396438	0.074332	-0.888537	0.382727	0.0487979	2.90204	8	0.940354	3.47057	9	0.942691	0.0245499	0.032559	0.472449
SCLC	M32847, X-11530	12	0.23 (0.09-0.60)	-1.48634	0.499243	0.00290913	-1.2946	0.481892	0.00722041	-1.12292	0.779209	0.180127	15.1935	10	0.125166	15.7782	11	0.149566	-0.0225611	0.0363663	0.548881
SCLC	M33138, X-11793--oxidized bilirubin*	14	0.25 (0.09- 0.71)	-1.37761	0.531163	0.00949859	-1.54128	0.568975	0.00675129	-1.82352	0.937711	0.075629	15.8459	12	0.198397	16.2969	13	0.233466	0.0204305	0.0349568	0.569742
SCLC	M33163, X-11818	19	0.18 (0.03- 0.94)	-1.7191	0.846595	0.042295	-1.867	1.22334	0.126973	3.00549	2.10631	0.171719	9.34073	17	0.928962	15.3415	18	0.638403	-0.0894842	0.0365295	0.0254318
SCLC	M33441, isobutyrylcarnitine	10	3.98 (1.11-14.30)	1.38085	0.652623	0.0343586	1.11968	0.85434	0.189998	1.20996	1.37283	0.403822	8.53114	8	0.383377	8.55291	9	0.479524	0.00609087	0.0426304	0.889921
SCLC	M33443, valerate	10	0.08 (0.01- 0.90)	-2.57115	1.26045	0.0413635	-3.58586	1.62602	0.0274332	-3.82251	4.62122	0.432122	10.0679	8	0.260292	10.1685	9	0.337015	0.0262239	0.0927442	0.784543
SCLC	M35186, 1-arachidonoylglycerophosphoethanolamine*	21	5.65 (1.23- 26.03)	1.73233	0.779089	0.0261797	1.74351	1.10487	0.114562	2.06823	1.97912	0.309126	13.8596	19	0.791814	13.8937	20	0.835845	-0.00657781	0.0356276	0.855478
SCLC	M35305, 1-palmitoylglycerophosphoinositol*	10	5.22 (1.06- 25.77)	1.65182	0.815019	0.0426902	1.4266	1.10412	0.196334	2.67869	1.91479	0.199384	6.23353	8	0.621091	6.58476	9	0.680263	-0.0277767	0.046869	0.569786
SCLC	M35631, 1-palmitoylglycerophosphoethanolamine	27	3.93 (1.16-13.30)	1.36798	0.62221	0.0279071	1.45831	0.882863	0.0985747	1.05894	1.10323	0.34632	23.881	25	0.526255	23.9961	26	0.576187	0.00733739	0.0216302	0.737278
SCLC	M35669, tetradecanedioate	20	2.16 (1.09-4.26)	0.768181	0.347918	0.0272488	0.732919	0.48205	0.128405	0.886158	0.604436	0.159875	14.3302	18	0.707328	14.3872	19	0.760673	-0.00693022	0.0290341	0.814041
