# Supplementary material for: The causal association between serum metabolites and lung cancer based on multivariate Mendelian randomization
Source: Medicine (Baltimore). 2024 Feb 16;103(7):e37085. doi: 10.1097/MD.0000000000037085 (PMC10869068; doi:10.1097/MD.0000000000037085)
Supplement: Supplementary file 5 [file medi-103-e37085-s005.xlsx]

## Sheet: Sheet1
Supplementary Table 5 The results of MR-PRESSO
Exposure	Outcome	P value in the global heterogeneity test
M00053, glutamine	Adenocarcinoma	0.65
M00606, uridine	Adenocarcinoma	0.44
M01125, isoleucine	Adenocarcinoma	0.22
M01336, palmitate (16:0)	Adenocarcinoma	0.68
M01638, arginine	Adenocarcinoma	0.74
M18283, X-05426	Adenocarcinoma	0.38
M19368, X-06267	Adenocarcinoma	0.75
M20699, erythritol	Adenocarcinoma	0.93
M22842, cholate	Adenocarcinoma	0.96
M33363, gamma-glutamylmethionine*	Adenocarcinoma	0.88
M33389, X-12038	Adenocarcinoma	0.19
M33835, X-12407	Adenocarcinoma	0.77
M33939, N-acetylthreonine	Adenocarcinoma	0.77
M34338, X-12728	Adenocarcinoma	0.75
M34359, X-12749	Adenocarcinoma	0.97
M34390, 7-methylxanthine	Adenocarcinoma	0.26
M35472, 2-tetradecenoyl carnitine	Adenocarcinoma	0.99
M35626, 1-myristoylglycerophosphocholine	Adenocarcinoma	0.36
M35754, X-13859	Adenocarcinoma	0.26
M37506, palmitoyl sphingomyelin	Adenocarcinoma	0.93
M00059, histidine	Squamous lung cancer	0.97
M01110, arachidonate (20:4n6)	Squamous lung cancer	0.41
M01508, pantothenate	Squamous lung cancer	0.65
M15990, glycerophosphorylcholine (GPC)	Squamous lung cancer	0.69
M16634, X-04357	Squamous lung cancer	0.74
M19362, X-06226	Squamous lung cancer	0.85
M25459, X-10395	Squamous lung cancer	0.6
M27716, bilirubin (Z,Z)	Squamous lung cancer	0.81
M31453, cysteine	Squamous lung cancer	0.28
M32379, scyllo-inositol	Squamous lung cancer	0.76
M32654, 3-dehydrocarnitine*	Squamous lung cancer	0.66
M32675, C-glycosyltryptophan*	Squamous lung cancer	0.54
M32759, X-11442	Squamous lung cancer	0.69
M32761, X-11444	Squamous lung cancer	0.2
M33221, X-11876	Squamous lung cancer	0.43
M33228, 1-arachidonoylglycerophosphocholine*	Squamous lung cancer	0.5
M33380, X-12029	Squamous lung cancer	0.62
M34283, asparagine	Squamous lung cancer	0.92
M34306, X-12696	Squamous lung cancer	0.25
M34400, 1,7-dimethylurate	Squamous lung cancer	0.8
M34674, X-12990--docosapentaenoic acid (n6-DPA)	Squamous lung cancer	0.29
M35193, X-13435	Squamous lung cancer	0.81
M35270, X-13496	Squamous lung cancer	0.72
M35397, X-13619	Squamous lung cancer	0.54
M35451, X-13658	Squamous lung cancer	0.66
M01105, linoleate (18:2n6)	SCLC	0.8
M01125, isoleucine	SCLC	0.59
M01572, glycerate	SCLC	0.64
M11438, phosphate	SCLC	0.41
M12067, undecanoate (11:0)	SCLC	0.48
M19396, X-06307	SCLC	0.57
M22030, 2-hydroxyisobutyrate	SCLC	0.28
M32634, X-11317	SCLC	0.17
M32651, X-11334	SCLC	0.66
M32758, X-11441	SCLC	0.43
M32787, X-11470	SCLC	0.32
M32800, X-11483	SCLC	0.95
M32847, X-11530	SCLC	0.3
M33138, X-11793--oxidized bilirubin*	SCLC	0.39
M33163, X-11818	SCLC	0.65
M33441, isobutyrylcarnitine	SCLC	0.59
M33443, valerate	SCLC	0.4
M35186, 1-arachidonoylglycerophosphoethanolamine*	SCLC	0.86
M35305, 1-palmitoylglycerophosphoinositol*	SCLC	0.67
M35631, 1-palmitoylglycerophosphoethanolamine	SCLC	0.59
M35669, tetradecanedioate	SCLC	0.87
