# Supplementary material for: The causal association between serum metabolites and lung cancer based on multivariate Mendelian randomization
Source: Medicine (Baltimore). 2024 Feb 16;103(7):e37085. doi: 10.1097/MD.0000000000037085 (PMC10869068; doi:10.1097/MD.0000000000037085)
Supplement: Supplementary file 6 [file medi-103-e37085-s006.xlsx]

## Sheet: Sheet1
Supplementary Table 6 The results of power calculation values
Exposure	Outcome	Samplesize.exposure	OR	R2	Samplesize.outcome	Power
M00053, glutamine	Adenocarcinoma	7821	19.354	0.043	288690	NA
M00606, uridine	Adenocarcinoma	7800	17.554	0.078	288690	NA
M01125, isoleucine	Adenocarcinoma	7801	14.677	0.078	288690	1
M01336, palmitate (16:0)	Adenocarcinoma	7800	8.328	0.097	288690	1
M01638, arginine	Adenocarcinoma	7528	0.26	0.097	288690	1
M20699, erythritol	Adenocarcinoma	7776	2.757	0.125	288690	1
M22842, cholate	Adenocarcinoma	5929	0.704	0.058	288690	0.8
M33363, gamma-glutamylmethionine*	Adenocarcinoma	2240	0.26	0.098	288690	1
M33939, N-acetylthreonine	Adenocarcinoma	6909	0.158	0.063	288690	1
M34390, 7-methylxanthine	Adenocarcinoma	5901	2.368	0.076	288690	1
M35472, 2-tetradecenoyl carnitine（trans-2-Tetradecenoylcarnitine）	Adenocarcinoma	6998	1.883	0.110298	288690	1
M35626, 1-myristoylglycerophosphocholine（LysoPC(14:0/0:0)）	Adenocarcinoma	7812	4.604	0.032	288690	1
M00059, histidine	Squamous lung cancer	7804	231.96	0.055	288550	NA
M01110, arachidonate (20:4n6)	Squamous lung cancer	7816	3.4	0.128	288550	1
M01508, pantothenate	Squamous lung cancer	7604	3.668	0.106	288550	1
M15990, glycerophosphorylcholine (GPC)	Squamous lung cancer	7156	2.014	0.091	288550	1
M27716, bilirubin (Z,Z)	Squamous lung cancer	6812	1.576	0.15	288550	1
M31453, cysteine	Squamous lung cancer	7692	0.246	0.089	288550	1
M32379, scyllo-inositol	Squamous lung cancer	6500	0.327	0.049	288550	1
M32675, C-glycosyltryptophan*	Squamous lung cancer	7786	8.445	0.107	288550	1
M33228, 1-arachidonoylglycerophosphocholine*（LysoPC(20:4/0:0)）	Squamous lung cancer	7507	2.816	0.134	288550	1
M34283, asparagine	Squamous lung cancer	7761	0.33	0.19	288550	1
M34400, 1,7-dimethylurate	Squamous lung cancer	6057	2.165	0.076	288550	1
M34674, X-12990--docosapentaenoic acid (n6-DPA)	Squamous lung cancer	2581	2.46205	0.131	288550	1
M01105, linoleate (18:2n6)	SCLC	7780	0.0918856	0.051	287813	1
M01125, isoleucine	SCLC	7801	128.062	0.078	287813	NA
M01572, glycerate	SCLC	7778	0.09	0.049	287813	1
M11438, phosphate	SCLC	7789	96.529	0.039	287813	NA
M12067, undecanoate (11:0)	SCLC	7500	0.061	0.119	287813	1
M33441, isobutyrylcarnitine	SCLC	7812	3.978	0.074	287813	1
M33443, valerate	SCLC	4102	0.076	0.06	287813	1
M35186, 1-arachidonoylglycerophosphoethanolamine*（LysoPE(20:4(5Z,8Z,11Z,14Z)/0:0)）	SCLC	7798	5.654	0.102	287813	1
M35305, 1-palmitoylglycerophosphoinositol*	SCLC	6282	5.216	0.069	287813	1
M35631, 1-palmitoylglycerophosphoethanolamine	SCLC	7763	3.927	0.128	287813	1
M35669, tetradecanedioate	SCLC	6046	2.156	0.189	287813	1
