# Supplementary material for: The causal association between serum metabolites and lung cancer based on multivariate Mendelian randomization
Source: Medicine (Baltimore). 2024 Feb 16;103(7):e37085. doi: 10.1097/MD.0000000000037085 (PMC10869068; doi:10.1097/MD.0000000000037085)
Supplement: Supplementary file 7 [file medi-103-e37085-s007.xlsx]

## Sheet: Sheet1
Supplementary Table 7 The SNP-based heritability (h2) of the metabolites
Metabolites	Outcome	h2	h2 SE	Lambda GC	Mean Chi2	Intercept	Intercept SE	Ratio	Ratio SE	rg	rg_se	rg_p
M01336, palmitate (16:0)	Adenocarcinoma	0.343362	0.0640694	1.06374	1.06394	1.01831	0.00538662	0.286321	0.0842487	0.151944	0.228578	0.50622
M01638, arginine	Adenocarcinoma	0.0148036	0.0632951	1.02903	1.03338	1.03135	0.00627991	0.939099	0.188114	0.475423	1.10038	0.665703
M34390, 7-methylxanthine	Adenocarcinoma	0.166602	0.0842123	1.01092	1.01389	0.996982	0.00582207	-0.217272	0.419176	-0.0112521	0.342342	0.97378
M35472, 2-tetradecenoyl carnitine	Adenocarcinoma	0.042802	0.091453	1.01092	1.01975	1.01408	0.00677202	0.713088	0.342909	0.366097	0.639504	0.567003
M01508, pantothenate	Squamous lung cancer	0.21263	0.0677707	1.05353	1.05246	1.02489	0.00592195	0.474378	0.112876	0.00871106	0.202816	0.965741
M32379, scyllo-inositol	Squamous lung cancer	0.0539955	0.0681334	1.00062	1.01001	1.0041	0.00618052	0.409698	0.617229	-0.3451	0.486275	0.477902
M33228, 1-arachidonoylglycerophosphocholine*	Squamous lung cancer	0.30577	0.0677425	1.04315	1.05447	1.01584	0.00631568	0.290901	0.115957	-0.19031	0.170858	0.265345
M34283, asparagine	Squamous lung cancer	0.484469	0.0635239	1.05353	1.07304	1.00864	0.00584786	0.118275	0.0800659	-0.133435	0.141453	0.345519
M34400, 1,7-dimethylurate	Squamous lung cancer	0.141123	0.0939517	1.01415	1.02424	1.00932	0.0063855	0.38446	0.263393	0.299695	0.317135	0.344654
M01105, linoleate (18:2n6)	SCLC	0.0786595	0.0603065	1.01641	1.03558	1.02496	0.00548622	0.701584	0.154201	0.529694	0.422886	0.210362
M01572, glycerate	SCLC	0.0682884	0.0687518	1.01373	1.02326	1.01372	0.00660866	0.589677	0.284105	-0.0699196	0.457918	0.878643
M33441, isobutyrylcarnitine	SCLC	0.231989	0.0776235	0.976937	0.975957	0.944851	0.00646797	2.2938	-0.26902	-0.199472	0.242105	0.409993
M35186, 1-arachidonoylglycerophosphoethanolamine*	SCLC	0.243134	0.0732106	1.05353	1.05101	1.01906	0.00633307	0.373662	0.124153	0.232967	0.227836	0.306536
M35305, 1-palmitoylglycerophosphoinositol*	SCLC	0.136828	0.0743765	0.993854	1.00364	0.988777	0.00542383	-3.08577	1.49133	0.528367	0.329289	0.108588
M35631, 1-palmitoylglycerophosphoethanolamine	SCLC	0.243122	0.0604924	1.05353	1.05142	1.01914	0.00614197	0.3722	0.119446	0.0673019	0.229704	0.769526
M35669, tetradecanedioate	SCLC	0.304426	0.119931	1.03197	1.04842	1.01741	0.00663723	0.359543	0.137085	0.642466	0.242954	0.308184
