# Supplementary material for: The causal association between serum metabolites and lung cancer based on multivariate Mendelian randomization
Source: Medicine (Baltimore). 2024 Feb 16;103(7):e37085. doi: 10.1097/MD.0000000000037085 (PMC10869068; doi:10.1097/MD.0000000000037085)
Supplement: Supplementary file 8 [file medi-103-e37085-s008.xlsx]

## Sheet: Sheet1
Supplementary Table8 The results of Steiger test
Exposure	Outcome	Correct_causal_direction	Steiger_p-val
M00053, glutamine	Adenocarcinoma	TRUE	7.44e-59
M00606, uridine	Adenocarcinoma	TRUE	1.5e-117
M01125, isoleucine	Adenocarcinoma	TRUE	6.2e-104
M01336, palmitate (16:0)	Adenocarcinoma	TRUE	8.05e-146
M01638, arginine	Adenocarcinoma	TRUE	4.02e-129
M18283, X-05426	Adenocarcinoma	TRUE	1.8e-57
M19368, X-06267	Adenocarcinoma	TRUE	4.38e-64
M20699, erythritol	Adenocarcinoma	TRUE	7.79e-161
M22842, cholate	Adenocarcinoma	TRUE	1.06e-59
M33363, gamma-glutamylmethionine*	Adenocarcinoma	TRUE	2.24e-43
M33389, X-12038	Adenocarcinoma	TRUE	3.59e-251
M33835, X-12407	Adenocarcinoma	TRUE	3.74e-90
M33939, N-acetylthreonine	Adenocarcinoma	TRUE	1.16e-76
M34338, X-12728	Adenocarcinoma	TRUE	1.3e-35
M34359, X-12749	Adenocarcinoma	TRUE	6.57e-257
M34390, 7-methylxanthine	Adenocarcinoma	TRUE	1.45e-71
M35472, 2-tetradecenoyl carnitine	Adenocarcinoma	TRUE	5.86e-136
M35626, 1-myristoylglycerophosphocholine	Adenocarcinoma	TRUE	7.62e-35
M35754, X-13859	Adenocarcinoma	TRUE	7.86e-220
M37506, palmitoyl sphingomyelin	Adenocarcinoma	TRUE	6.84e-222
M00059, histidine	Squamous lung cancer	TRUE	5.83e-60
M01110, arachidonate (20:4n6)	Squamous lung cancer	TRUE	1.49e-191
M01508, pantothenate	Squamous lung cancer	TRUE	1.72e-151
M15990, glycerophosphorylcholine (GPC)	Squamous lung cancer	TRUE	1.97e-111
M16634, X-04357	Squamous lung cancer	TRUE	2.87e-59
M19362, X-06226	Squamous lung cancer	TRUE	3.06e-125
M25459, X-10395	Squamous lung cancer	TRUE	4.16e-207
M27716, bilirubin (Z,Z)	Squamous lung cancer	TRUE	5.38e-170
M31453, cysteine	Squamous lung cancer	TRUE	5.41e-116
M32379, scyllo-inositol	Squamous lung cancer	TRUE	2.07e-64
M32654, 3-dehydrocarnitine*	Squamous lung cancer	TRUE	1.15e-132
M32675, C-glycosyltryptophan*	Squamous lung cancer	TRUE	9.03e-147
M32759, X-11442	Squamous lung cancer	TRUE	1.35e-200
M32761, X-11444	Squamous lung cancer	TRUE	9.31e-74
M33221, X-11876	Squamous lung cancer	TRUE	2.37e-89
M33228, 1-arachidonoylglycerophosphocholine*	Squamous lung cancer	TRUE	7.84e-203
M33380, X-12029	Squamous lung cancer	TRUE	3.53e-211
M34283, asparagine	Squamous lung cancer	TRUE	1.49e-298
M34306, X-12696	Squamous lung cancer	TRUE	5.08e-120
M34400, 1,7-dimethylurate	Squamous lung cancer	TRUE	3.38e-81
M34674, X-12990--docosapentaenoic acid (n6-DPA)	Squamous lung cancer	TRUE	1.07e-67
M35193, X-13435	Squamous lung cancer	TRUE	5.35e-154
M35270, X-13496	Squamous lung cancer	TRUE	1.62e-211
M35397, X-13619	Squamous lung cancer	TRUE	6.13e-188
M35451, X-13658	Squamous lung cancer	TRUE	1.07e-67
M01105, linoleate (18:2n6)	SCLC	TRUE	2.35e-79
M01125, isoleucine	SCLC	TRUE	1.8e-104
M01572, glycerate	SCLC	TRUE	4.1e-73
M11438, phosphate	SCLC	TRUE	6.22e-28
M12067, undecanoate (11:0)	SCLC	TRUE	9.78e-171
M19396, X-06307	SCLC	TRUE	5.62e-32
M22030, 2-hydroxyisobutyrate	SCLC	TRUE	3.84e-103
M32634, X-11317	SCLC	TRUE	1.35e-249
M32651, X-11334	SCLC	TRUE	1.18e-130
M32758, X-11441	SCLC	TRUE	3.17e-172
M32787, X-11470	SCLC	TRUE	6.05e-67
M32800, X-11483	SCLC	TRUE	2.8e-95
M32847, X-11530	SCLC	TRUE	1.79e-186
M33138, X-11793--oxidized bilirubin*	SCLC	TRUE	1.71e-166
M33163, X-11818	SCLC	TRUE	3.57e-121
M33441, isobutyrylcarnitine	SCLC	TRUE	1.58e-108
M33443, valerate	SCLC	TRUE	3.22e-49
M35186, 1-arachidonoylglycerophosphoethanolamine*	SCLC	TRUE	3.82e-158
M35305, 1-palmitoylglycerophosphoinositol*	SCLC	TRUE	1.58e-70
M35631, 1-palmitoylglycerophosphoethanolamine	SCLC	TRUE	4.05e-185
M35669, tetradecanedioate	SCLC	TRUE	2.14e-232
