# Supplementary material for: The causal association between serum metabolites and lung cancer based on multivariate Mendelian randomization
Source: Medicine (Baltimore). 2024 Feb 16;103(7):e37085. doi: 10.1097/MD.0000000000037085 (PMC10869068; doi:10.1097/MD.0000000000037085)
Supplement: Supplementary file 9 [file medi-103-e37085-s009.xlsx]

## Sheet: Sheet1
Supplementary Table 9 Confounders identified from Phenoscanner
Metabolites	Outcome	SNP	Trait	PMID	Beta	p
M01336, palmitate (16:0)	Adenocarcinoma	rs603424	Vascular or heart problems diagnosed by doctor: high blood pressure	UKBB	0.006424	8.26e-06
M20699, erythritol	Adenocarcinoma	rs780093	Total cholesterol	24097068	0.0515	2.59e-42
M20699, erythritol	Adenocarcinoma	rs780093	Fasting glucose	22885924	-0.028	2.4e-38
M20699, erythritol	Adenocarcinoma	rs2165127	Body mass index	UKBB	-0.01768	1.47e-08
M20699, erythritol	Adenocarcinoma	rs2165127	Vascular or heart problems diagnosed by doctor: high blood pressure	UKBB	-0.006866	9.98e-07
M20699, erythritol	Adenocarcinoma	rs2295357	Vascular or heart problems diagnosed by doctor: high blood pressure	UKBB	0.006706	2.77e-06
M35626, 1-myristoylglycerophosphocholine	Adenocarcinoma	rs780093	Total cholesterol	24097068	0.0515	2.59e-42
M35626, 1-myristoylglycerophosphocholine	Adenocarcinoma	rs780093	Fasting glucose	22885924	-0.028	2.4e-38
M01638, arginine	Adenocarcinoma	rs2246012	Body mass index	UKBB	0.01671	1.93e-07
M01638, arginine	Adenocarcinoma	rs17706531	Self-reported diabetes	UKBB	0.002505	2.92e-07
M01638, arginine	Adenocarcinoma	rs715	Body mass index	25673413	0.022	4e-06
M01638, arginine	Adenocarcinoma	rs715	Self-reported hypertension	UKBB	-0.005262	5.23e-06
M35472, 2-tetradecenoyl carnitine	Adenocarcinoma	rs274567	Self-reported hypertension	UKBB	0.005156	3.1e-06
M35472, 2-tetradecenoyl carnitine	Adenocarcinoma	rs274567	Basal metabolic rate	UKBB	-0.01218	3.06e-13
M01110, arachidonate (20:4n6)	Squamous lung cancer	rs174548	Total cholesterol	24097068	0.0434	1.98e-28
M01110, arachidonate (20:4n6)	Squamous lung cancer	rs174548	Fasting glucose	22885924	0.019	1.02e-17
M01110, arachidonate (20:4n6)	Squamous lung cancer	rs532098	Diabetes diagnosed by doctor	UKBB	-0.002932	1.96e-08
M01508, pantothenate	Squamous lung cancer	rs1395	Alcohol intake frequency	UKBB	0.02102	5.25e-08
M01508, pantothenate	Squamous lung cancer	rs1395	Total cholesterol	24097068	0.0198	1.22e-06
M01508, pantothenate	Squamous lung cancer	rs7574257	Body mass index	UKBB	0.01158	6.29e-06
M15990, glycerophosphorylcholine	Squamous lung cancer	rs170555	Body mass index	UKBB	0.01443	3.06e-09
M15990, glycerophosphorylcholine	Squamous lung cancer	rs170555	Alcohol intake frequency	UKBB	0.01619	6.91e-06
M15990, glycerophosphorylcholine	Squamous lung cancer	rs17312926	Systolic blood pressure	UKBB	-0.01294	5.33e-07
M27716, bilirubin (Z,Z)	Squamous lung cancer	rs887829	Total cholesterol	24097068	-0.0228	1.94e-09
M31453, cysteine	Squamous lung cancer	rs6920798	Past tobacco smoking	UKBB	0.03185	4.22e-16
M31453, cysteine	Squamous lung cancer	rs6920798	Body mass index	UKBB	-0.01323	8.4e-06
M31453, cysteine	Squamous lung cancer	rs10926975	Diastolic blood pressure	UKBB	-0.02247	1.33e-15
M31453, cysteine	Squamous lung cancer	rs4602889	Body mass index	UKBB	0.01573	9.04e-06
M34283, asparagine	Squamous lung cancer	rs1531507	Body mass index	UKBB	0.0195	4.87e-11
M34283, asparagine	Squamous lung cancer	rs11778747	Body mass index	UKBB	0.01378	6.24e-07
M34283, asparagine	Squamous lung cancer	rs12663966	Self-reported hypertension	UKBB	-0.005354	1.24e-06
M34674, docosapentaenoic acid	Squamous lung cancer	rs2727271	Total cholesterol	24097068	0.043	4.11e-16
M34674, docosapentaenoic acid	Squamous lung cancer	rs2727271	Fasting glucose	20081858	0.029	1.58e-08
M33441,isobutyrylcarnitine	SCLC	rs662138	Total cholesterol	24097068	-0.0426	2.02e-18
M35186, 1-arachidonoylglycerophosphoethanolamine*	SCLC	rs10468017	Total cholesterol	24097068	-0.0617	7.23e-48
M35186, 1-arachidonoylglycerophosphoethanolamine*	SCLC	rs174578	Total cholesterol	24097068	-0.042	4.41e-21
M35186, 1-arachidonoylglycerophosphoethanolamine*	SCLC	rs17152841	Body mass index	UKBB	-0.01519	9.33e-09
M35186, 1-arachidonoylglycerophosphoethanolamine*	SCLC	rs17152841	Self-reported hypertension	UKBB	-0.005925	4.41e-07
M35305, 1-palmitoylglycerophosphoinositol*	SCLC	rs10415849	Total cholesterol	24097068	0.0808	2.03e-45
M35305, 1-palmitoylglycerophosphoinositol*	SCLC	rs10415849	Type II diabetes	26551672	-0.09075	2.9e-06
M35631, 1-palmitoylglycerophosphoethanolamine	SCLC	rs1532085	Total cholesterol	24097068	0.0545	7.33e-47
M35631, 1-palmitoylglycerophosphoethanolamine	SCLC	rs1260326	Total cholesterol	24097068	-0.0512	3.08e-42
M35631, 1-palmitoylglycerophosphoethanolamine	SCLC	rs1260326	Fasting glucose	22885924	0.029	2.17e-41
M35631, 1-palmitoylglycerophosphoethanolamine	SCLC	rs1260326	Alcohol intake frequency	UKBB	-0.048	7.6e-40
M35631, 1-palmitoylglycerophosphoethanolamine	SCLC	rs6897246	Vascular or heart problems diagnosed by doctor: high blood pressure	UKBB	0.005089	9.99e-06
M12067, undecanoate (11:0)	SCLC	rs2944772	Alcohol intake frequency	UKBB	-0.02106	3.78e-06
M35669, tetradecanedioate	SCLC	rs11045975	Body mass index	UKBB	-0.01154	7.39e-06
