# Supplementary material for: The causal association between serum metabolites and lung cancer based on multivariate Mendelian randomization
Source: Medicine (Baltimore). 2024 Feb 16;103(7):e37085. doi: 10.1097/MD.0000000000037085 (PMC10869068; doi:10.1097/MD.0000000000037085)
Supplement: Supplementary file 10 [file medi-103-e37085-s010.xlsx]

## Sheet: Sheet1
Supplementary Table 10 The MR results after removal of confounding SNPs
Exposure	Outcome	Method	Nsnp	b	Se	P-val	95%CI
M20699, erythritol	Adenocarcinoma	Inverse variance weighted	20	0.787448	0.537376	0.142824	2.20 (0.77- 6.30)
M01110, arachidonate (20:4n6)	Squamous lung cancer	Inverse variance weighted	19	-0.335669	0.828388	0.685325	0.71 (0.14- 3.63)
M15990, glycerophosphorylcholine	Squamous lung cancer	Inverse variance weighted	16	0.506047	0.362826	0.163095	1.66 (0.81- 3.38)
M27716, bilirubin (Z,Z)	Squamous lung cancer	Inverse variance weighted	8	0.583718	0.340747	0.0867029	1.79 (0.92- 3.50)
M34674, docosapentaenoic acid	Squamous lung cancer	Inverse variance weighted	11	0.463378	0.471421	0.325638	1.59 (0.63- 4.00)
