# Supplementary material for: The causal association between serum metabolites and lung cancer based on multivariate Mendelian randomization
Source: Medicine (Baltimore). 2024 Feb 16;103(7):e37085. doi: 10.1097/MD.0000000000037085 (PMC10869068; doi:10.1097/MD.0000000000037085)
Supplement: Supplementary file 11 [file medi-103-e37085-s011.xlsx]

## Sheet: Sheet1
Supplementary Table 11 Sigmifcant Metabolic Associated with 3 phenotypic lung cancers
Trait	Metabolic Pathway	Involved Metabolites	P-value	Database
Adenocarcinoma	Aminoacyl-tRNA biosynthesis	Arginine, Isoleucine	0.013014	KEGG
Adenocarcinoma	Valine, leucine and isoleucine biosynthesis	Isoleucine	0.03062	KEGG, SMP
Adenocarcinoma	Caffeine metabolism	7-Methylxanthine	0.038151	KEGG, SMP
Squamous lung cancer	Pantothenate and CoA biosynthesis	Pantothenate, Cysteine	0.0013934	KEGG, SMP
Squamous lung cancer	Aminoacyl-tRNA biosynthesis	Asparagine, Cysteine	0.0088499	KEGG
Squamous lung cancer	Thiamine metabolism	Cysteine	0.022406	KEGG, SMP
Squamous lung cancer	Taurine and hypotaurine metabolism	Cysteine	0.025574	KEGG, SMP
Squamous lung cancer	Caffeine metabolism	1,7-dimethylurate	0.031885	KEGG, SMP
SCLC	Linoleic acid metabolism	Linoleate	0.012853	KEGG, SMP
SCLC	Glycerolipid metabolism	glycerate	0.040694	KEGG, SMP
